# Supplementary material for: Detecting Blood Methylation Signatures in Response to Childhood Cancer Radiotherapy via Machine Learning Methods
Source: Biology (Basel). 2022 Apr 15;11(4):607. doi: 10.3390/biology11040607 (PMC9030135; doi:10.3390/biology11040607)
Supplement: Supplementary file 1 [file biology-11-00607-s001.zip]

Archive with 7 entries (6 files):
- biology-1634972-suppl/
- biology-1634972-suppl/Table S1.xlsx
- biology-1634972-suppl/Table S2.xlsx
- biology-1634972-suppl/Table S3.xlsx
- biology-1634972-suppl/Table S4.xlsx
- biology-1634972-suppl/Table S5.xlsx
- biology-1634972-suppl/Table S6.xlsx
