# Supplementary material for: Detecting Blood Methylation Signatures in Response to Childhood Cancer Radiotherapy via Machine Learning Methods
Source: Biology (Basel). 2022 Apr 15;11(4):607. doi: 10.3390/biology11040607 (PMC9030135; doi:10.3390/biology11040607)
Supplement: Supplementary file 1 [file biology-11-00607-s001.zip › biology-1634972-suppl/Table S1.xlsx]

## Sheet: Abdominal-RT
Index	Feature name
1	cg26621020
2	cg21585138
3	cg20159474
4	cg04708730
5	cg03054277
6	cg10334733
7	cg22432387
8	cg17061862
9	cg08404702
10	cg15495372
11	cg02188223
12	cg16985233
13	cg05008895
14	cg26303870
15	cg02001279
16	cg18299634
17	cg09466904
18	cg09490371
19	cg13294852
20	cg08418872
21	cg06777902
22	cg20656868
23	cg27192248
24	cg00135497
25	cg08420923
26	cg02984614
27	cg09921385
28	cg16734615
29	cg06078349
30	cg17958447
31	cg06535121
32	cg23895055
33	cg17898760
34	cg24803517
35	cg22982767
36	cg13924715
37	cg19434960
38	cg26528000
39	cg00973876
40	cg23491443
41	cg00589617
42	cg14562296
43	cg02099709
44	cg05369623
45	cg20632567
46	cg25840926
47	cg12530994
48	cg01856162
49	cg04209460
50	cg23836155
51	cg00034101
52	cg25795689
53	cg24765521
54	cg00918179
55	cg01641136
56	cg04047276
57	cg06402858
58	cg21242123
59	cg03763300
60	cg26703534
61	cg24255843
62	cg01511232
63	cg08506127
64	cg01579884
65	cg01446044
66	cg26759223
67	cg26910511
68	cg06728103
69	cg21411447
70	cg17593512
71	cg00269395
72	cg14028115
73	cg24914621
74	cg02030592
75	cg26581729
76	cg17730048
77	cg25714134
78	cg11809339
79	cg15143202
80	cg24822696
81	cg19281135
82	cg06180200
83	cg21752134
84	cg07403981
85	cg08271909
86	cg19961945
87	cg03487027
88	cg06768070
89	cg08731961
90	cg26986438
91	cg18932116
92	cg17656939
93	cg18186241
94	cg04367252
95	cg06460333
96	cg23954423
97	cg16235995
98	cg20833121
99	cg23776628
100	cg07195404
101	cg06863814
102	cg08066673
103	cg23900712
104	cg15807873
105	cg16060790
106	cg24953596
107	cg25241559
108	cg19188597
109	cg21534423
110	cg21651000
111	cg21922478
112	cg24833706
113	cg08196217
114	cg23522611
115	cg00034559
116	cg21359950
117	cg10215678
118	cg08573679
119	cg02228185
120	cg18066211
121	cg06991974
122	cg14171188
123	cg14231565
124	cg08894487
125	cg04944802
126	cg05258154
127	cg02086722
128	cg10825530
129	cg10287485
130	cg11662039
131	cg16902294
132	cg24122386
133	cg08954249
134	cg17183905
135	cg26204448
136	cg14660076
137	cg15825786
138	cg25998594
139	cg05944249
140	cg12378834
141	cg02988445
142	cg22275570
143	cg02628135
144	cg17238334
145	cg03004371
146	cg07333545
147	cg14292870
148	cg20168514
149	cg03290400
150	cg03065175
151	cg15890546
152	cg09164377
153	cg16300030
154	cg04895971
155	cg16477977
156	cg14874646
157	cg12293170
158	cg15179400
159	cg18598117
160	cg25342010
161	cg17204652
162	cg21902966
163	cg15444185
164	cg06446412
165	cg25719685
166	cg18375068
167	cg06112444
168	cg08796299
169	cg07707056
170	cg12499872
171	cg03905413
172	cg03584763
173	cg14879089
174	cg19936380
175	cg06293209
176	cg13224583
177	cg07266431
178	cg07485775
179	cg08892600
180	cg18631913
181	cg23752651
182	cg09835575
183	cg07501635
184	cg18147181
185	cg13082006
186	cg09746736
187	cg06803995
188	cg20237595
189	cg12990614
190	cg16805138
191	cg08336473
192	cg20112376
193	cg12795731
194	cg11525710
195	cg27235148
196	cg05186879
197	cg12597694
198	cg07966051
199	cg06586734
200	cg20697519
201	cg05848650
202	cg27089547
203	cg16198075
204	cg27574732
205	cg19152802
206	cg04221461
207	cg24765459
208	cg13790288
209	cg22677985
210	cg13803245
211	cg27180636
212	cg08173263
213	cg25790232
214	cg02193584
215	cg19071854
216	cg00097715
217	cg00002033
218	cg04024688
219	cg13681853
220	cg23595222
221	cg13105459
222	cg21907521
223	cg03538318
224	cg06644428
225	cg12361228
226	cg11988169
227	cg21350909
228	cg11135072
229	cg13803976
230	cg00237554
231	cg06926023
232	cg04697265
233	cg24327132
234	cg06760004
235	cg22976567
236	cg06822697
237	cg09539785
238	cg20221459
239	cg22483030
240	cg22022041
241	cg23907053
242	cg04731810
243	cg04353007
244	cg21443659
245	cg08521187
246	cg07265924
247	cg14104842
248	cg19022697
249	cg00343092
250	cg25117102
251	cg09757099
252	cg10762064
253	cg14180030
254	cg16548911
255	cg18238078
256	cg09385972
257	cg13924015
258	cg13524209
259	cg22318959
260	cg09369841
261	cg13611686
262	cg22496102
263	cg11537298
264	cg15015917
265	cg21524538
266	cg25940196
267	cg00676801
268	cg21244580
269	cg16259209
270	cg02091781
271	cg00619505
272	cg15251748
273	cg23883802
274	cg02367660
275	cg17892917
276	cg08866213
277	cg12634306
278	cg23127323
279	cg05237436
280	cg04165428
281	cg03181246
282	cg01246599
283	cg09470638
284	cg02841972
285	cg19850895
286	cg02606535
287	cg01750375
288	cg01976303
289	cg04419610
290	cg25311466
291	cg01483824
292	cg02699612
293	cg23005227
294	cg21915811
295	cg13440652
296	cg03834031
297	cg17783244
298	cg12034869
299	cg01373895
300	cg09762316
301	cg25338563
302	cg17232357
303	cg05816866
304	cg26066589
305	cg16550104
306	cg01983216
307	cg12140144
308	cg10040131
309	cg24769355
310	cg10785977
311	cg14259980
312	cg18118749
313	cg25439632
314	cg12194055
315	cg01940273
316	cg01080924
317	cg15937520
318	cg26964651
319	cg02286081
320	cg06933824
321	cg19075225
322	cg16635357
323	cg21928701
324	cg04948230
325	cg14932277
326	cg13329407
327	cg19758958
328	cg03730703
329	cg05331731
330	cg10649706
331	cg27431886
332	cg14436379
333	cg16449837
334	cg11420667
335	cg12713583
336	cg16954505
337	cg26342454
338	cg16022195
339	cg08604611
340	cg02400773
341	cg03032497
342	cg13279476
343	cg24597353
344	cg07813747
345	cg09395239
346	cg13866747
347	cg22947000
348	cg04477293
349	cg18978232
350	cg03026982
351	cg14516946
352	cg21945120
353	cg14191635
354	cg19283806
355	cg07055027
356	cg10652780
357	cg12919873
358	cg25329021
359	cg12800962
360	cg02630207
361	cg19118077
362	cg17191445
363	cg21578219
364	cg09612304
365	cg14009561
366	cg19130511
367	cg14395060
368	cg15122536
369	cg26763855
370	cg14026583
371	cg15833511
372	cg18880175
373	cg16621591
374	cg20398091
375	cg14350358
376	cg19080839
377	cg19381766
378	cg14025021
379	cg13541977
380	cg14358262
381	cg08119153
382	cg16049335
383	cg01114915
384	cg01869007
385	cg03670162
386	cg05912906
387	cg13930000
388	cg21291385
389	cg13592792
390	cg11246419
391	cg04342202
392	cg13424402
393	cg16112727
394	cg09612768
395	cg26344933
396	cg01967546
397	cg17045268
398	cg03480001
399	cg06963130
400	cg17407859
401	cg00008671
402	cg12939283
403	cg12319836
404	cg22649201
405	cg06178669
406	cg16146033
407	cg12442513
408	cg02812891
409	ch.4.194519R
410	cg07588775
411	cg25142905
412	cg09278098
413	cg09887532
414	cg19805775
415	cg14951497
416	cg05267739
417	cg11242602
418	cg27040700
419	cg10717214
420	cg18462381
421	cg13424484
422	cg09015115
423	cg07037944
424	cg09043214
425	cg24199558
426	cg05490029
427	cg06942979
428	cg10111292
429	cg03337918
430	cg09317107
431	cg04567724
432	cg07547765
433	cg08890611
434	cg26774981
435	cg20986307
436	cg17740900
437	cg03864568
438	cg21781784
439	cg25508605
440	cg26603047
441	cg11268190
442	cg24390938
443	cg19556572
444	cg01098711
445	cg25471443
446	cg02991078
447	cg09809672
448	cg18943411
449	cg22445942
450	cg08662753
451	cg26015149
452	cg04100595
453	cg20678374
454	cg03664096
455	cg07428576
456	cg00062245
457	cg05657694
458	cg16633058
459	cg15956680
460	cg18419358
461	cg18043014
462	cg01296603
463	cg17438696
464	cg05652485
465	cg26350754
466	cg18276249
467	cg03826578
468	cg05463027
469	cg16148833
470	cg13910395
471	cg19453665
472	cg00988037
473	cg16854275
474	cg04123409
475	cg19064792
476	cg04882213
477	cg13105122
478	cg00549798
479	cg05923226
480	cg17516475
481	cg23314246
482	cg15857661
483	cg24964047
484	cg14122922
485	cg21735461
486	cg03372207
487	cg01834043
488	cg19933595
489	ch.2.109048761R
490	cg08957484
491	cg04899282
492	cg09158878
493	cg06961480
494	cg27589809
495	cg24635600
496	cg14956327
497	cg06016751
498	cg09991306
499	cg08587685
500	cg08355042
501	cg11504495
502	cg00906203
503	cg20408002
504	cg02430840
505	cg07345722
506	cg02539402
507	cg16681873
508	cg00218090
509	cg16901394
510	cg23669081
511	cg22156456
512	cg05468843
513	cg08507975
514	cg12562417
515	cg08178756
516	cg16102930
517	cg10876297
518	cg23440095
519	cg26870057
520	cg05293861
521	cg17010349
522	cg20846768
523	cg04313338
524	cg25861453
525	cg07726426
526	cg18924738
527	cg01949403
528	cg21812923
529	cg07872945
530	cg10167303
531	cg08046466
532	cg06576867
533	cg25164623
534	cg16551122
535	cg03659382
536	cg08493817
537	cg06688910
538	cg13552692
539	cg03246461
540	cg24688549
541	cg26540765
542	cg13147016
543	cg20923885
544	cg11963452
545	cg18311495
546	cg19269039
547	cg21222743
548	cg20824804
549	cg02068690
550	cg14143795
551	cg27262041
552	cg13787551
553	cg19789753
554	cg26058474
555	cg00448875
556	cg08246318
557	ch.10.2166669R
558	cg16993186
559	cg27495424
560	cg03395562
561	cg15001240
562	cg22234488
563	cg08329113
564	cg14263063
565	cg12271419
566	cg00213822
567	cg23839200
568	cg01127919
569	cg09285095
570	cg26796793
571	cg22460123
572	cg27512715
573	cg09465791
574	cg18645241
575	cg18307442
576	cg20517202
577	cg12438382
578	cg07323488
579	cg00695799
580	cg11414254
581	cg17855595
582	cg15525052
583	cg13466600
584	cg22791932
585	cg27207809
586	cg08844849
587	cg08162582
588	cg09586583
589	cg20843466
590	cg22213242
591	cg05388110
592	cg12096762
593	cg20594304
594	cg02606840
595	cg01949226
596	cg16394974
597	cg03193328
598	cg06007201
599	cg22948745
600	cg09628822
601	cg12849528
602	cg09703123
603	cg01499479
604	cg14473904
605	cg01063461
606	cg15242843
607	cg16389544
608	cg00218103
609	cg26949393
610	cg18235935
611	cg01569083
612	cg13504585
613	cg17812637
614	cg17572212
615	cg06873345
616	ch.16.97779F
617	cg01162435
618	cg07591253
619	cg06419846
620	cg15981087
621	cg17221955
622	ch.5.2564734R
623	cg10300992
624	cg21467614
625	cg02481642
626	cg15071067
627	cg20510418
628	cg19892567
629	cg13857947
630	cg03037030
631	cg07861288
632	cg00059041
633	cg11494773
634	cg02035018
635	cg01234420
636	cg24403644
637	cg07086679
638	cg05412028
639	cg06114546
640	cg18450254
641	cg00117536
642	cg02772266
643	cg14710853
644	cg19745124
645	cg04425624
646	cg08176240
647	cg16014905
648	cg16644176
649	cg02676457
650	cg19648923
651	cg17243915
652	cg11232994
653	cg14285050
654	ch.2.47286786F
655	cg09120938
656	cg11146034
657	cg15042122
658	cg05966726
659	cg12484135
660	cg26221987
661	cg05101437
662	cg10365743
663	cg17642041
664	cg16203995
665	cg16335893
666	cg02309725
667	cg05336220
668	cg17729249
669	cg02672827
670	cg01124294
671	cg08553327
672	cg15175038
673	cg22962965
674	cg10573236
675	cg14838757
676	cg25422405
677	cg02620005
678	cg03883331
679	cg05664888
680	cg27004870
681	cg14537031
682	cg12549087
683	cg00381233
684	cg05640508
685	cg21907896
686	cg23310123
687	cg20916656
688	cg10170544
689	cg06555468
690	cg04362425
691	cg14491535
692	cg03359362
693	cg03471455
694	cg06805366
695	cg26126740
696	cg16618104
697	cg08747006
698	cg13023637
699	cg00415665
700	cg14110920
701	cg23698124
702	cg17100751
703	cg21012238
704	ch.2.12395676F
705	cg01912455
706	cg15878619
707	cg18116619
708	cg14390644
709	cg18306198
710	cg18138498
711	cg06854772
712	ch.19.16251119F
713	cg26354221
714	cg17685758
715	cg16173675
716	cg15347900
717	cg16596052
718	cg06769116
719	cg12100600
720	cg12229775
721	cg26577241
722	cg26165197
723	cg01964004
724	cg17140497
725	cg17804342
726	ch.14.68214257F
727	cg16651449
728	cg09684338
729	cg07755228
730	cg13446724
731	cg17445453
732	ch.13.654879R
733	cg22548266
734	cg07108579
735	cg25792462
736	ch.20.1295406F
737	cg25352208
738	cg04249416
739	cg16125214
740	cg13622660
741	cg01406381
742	cg10945555
743	cg08991794
744	cg00151680
745	ch.15.67797584R
746	cg25348374
747	cg00259097
748	cg09662086
749	ch.2.207814544R
750	cg23834123
751	cg00232731
752	cg01848383
753	cg03593014
754	cg10068568
755	cg13716776
756	cg06216327
757	cg26827630
758	cg21232015
759	cg22463363
760	cg01975156
761	cg20793144
762	cg17290000
763	ch.6.33611621F
764	ch.2.30415474F
765	ch.13.39564907R
766	cg18919209

## Sheet: Brain-RT
Index	Feature name
1	cg08866213
2	cg15393490
3	cg18320108
4	cg18973101
5	cg08463775
6	cg24120422
7	cg16510070
8	cg25418406
9	cg27294582
10	cg18306374
11	cg13035650
12	cg00403955
13	cg25173404
14	cg16498647
15	cg08057120
16	cg12109958
17	cg09702859
18	cg22452343
19	cg19229702
20	cg26272609
21	cg14509967
22	cg01252633
23	cg03577157
24	cg21583440
25	cg26572901
26	cg23534492
27	cg24685998
28	cg25012795
29	cg00991639
30	cg07215298
31	cg09410453
32	cg10846368
33	cg14252661
34	cg08005122
35	cg10874168
36	cg20010253
37	cg15732498
38	cg18440692
39	cg07737558
40	cg06765124
41	cg12033619
42	cg19640090
43	cg22675726
44	cg09334399
45	cg17579498
46	cg05987114
47	cg03190891
48	cg12609829
49	cg24566566
50	cg23900774
51	cg18718397
52	cg16615337
53	cg19810173
54	cg02885454
55	cg06127003
56	cg21843789
57	cg15159069
58	cg07200038
59	cg02783270
60	cg24765859
61	cg23094569
62	cg09127607
63	cg20221459
64	cg20446947
65	cg01815538
66	cg03872157
67	cg13552692
68	cg12144776
69	cg09606526
70	cg01863392
71	cg03897243
72	cg12608132
73	cg01764105
74	cg21348406
75	cg07915293
76	cg13693600
77	cg21244322
78	cg22827210
79	cg07883537
80	cg02642565
81	cg10283108
82	cg18217016
83	cg01168443
84	cg11587584
85	cg10363495
86	cg22995867
87	cg26408927
88	cg07845298
89	cg11470619
90	cg16156591
91	cg00129811
92	cg03295596
93	cg07989312
94	cg22477590
95	cg11119938
96	cg21687610
97	cg04080920
98	cg16640730
99	cg23525355
100	cg15195816
101	cg05315082
102	cg19112952
103	cg09076329
104	cg17360854
105	cg13928309
106	cg10114348
107	cg04157786
108	cg01543150
109	cg12377591
110	cg12197836
111	cg18035664
112	cg12785694
113	cg20784259
114	cg23204398
115	cg18249355
116	cg23961103
117	cg01041239
118	cg23927275
119	cg07058377
120	cg26340968
121	cg09320924
122	cg06486093
123	cg15619756
124	cg10687730
125	cg18438515
126	cg09294998
127	cg09654199
128	cg03750587
129	cg00906581
130	cg18203525
131	cg07302884
132	cg08299791
133	cg00124375
134	cg09445682
135	cg02808427
136	cg21794683
137	cg02747487
138	cg04055843
139	cg11918799
140	cg16861964
141	cg26389380
142	cg26878947
143	cg14227558
144	cg22315684
145	cg17244340
146	cg13874459
147	cg16654102
148	cg03646131
149	cg07948875
150	cg19018985
151	cg16692435
152	cg16371229
153	cg00905467
154	cg00865139
155	cg16207869

## Sheet: Chest-RT
Index	Feature name
1	cg05293861
2	cg01511232
3	cg08601457
4	cg08404702
5	cg01641136
6	cg10334733
7	cg15352568
8	cg26303870
9	cg16734615
10	cg03054277
11	cg09921385
12	cg01931861
13	cg13294852
14	cg09490371
15	cg00269395
16	cg00973876
17	cg09567197
18	cg17061862
19	cg21207019
20	cg02188223
21	cg00097715
22	cg06777902
23	cg05369623
24	cg19281135
25	cg21768679
26	cg12531390
27	cg26621020
28	cg07195404
29	cg01856162
30	cg19434960
31	cg14231565
32	cg23900712
33	cg24765459
34	cg17766035
35	cg16985233
36	cg22982767
37	cg09612304
38	cg26910511
39	cg08506127
40	cg06728103
41	cg26784032
42	cg14951497
43	cg09294739
44	cg19066816
45	cg02001279
46	cg06535121
47	cg22138735
48	cg09466904
49	cg23895055
50	cg21585138
51	cg21497029
52	cg14028115
53	cg04895971
54	cg08271909
55	cg05206206
56	cg01579884
57	cg09030077
58	cg03116755
59	cg21752134
60	cg25714134
61	cg14542374
62	cg21922478
63	cg04944802
64	cg22432387
65	cg02091781
66	cg19789753
67	cg27574732
68	cg17593512
69	cg21276695
70	cg24122386
71	cg18414493
72	cg23776628
73	cg23836155
74	cg03763300
75	cg12530994
76	cg20237595
77	cg05008895
78	cg14007076
79	cg19936380
80	cg12795731
81	cg21387752
82	cg12597694
83	cg17050747
84	cg02055816
85	cg20697519
86	cg16902294
87	cg08066673
88	cg15791272
89	cg21411447
90	cg03751944
91	cg18288325
92	cg12361228
93	cg23595222
94	cg24964047
95	cg23954423
96	cg11662039
97	cg07400692
98	cg02030592
99	cg16060790
100	cg12499872
101	cg23522611
102	cg24882673
103	cg16750777
104	cg19850895
105	cg06460333
106	cg20833121
107	cg17232357
108	cg17238334
109	cg19961945
110	cg22677985
111	cg25241559
112	cg22520453
113	cg14259980
114	cg16477977
115	cg09835575
116	cg09015115
117	cg24255843
118	cg26337091
119	cg00135497
120	cg01748326
121	cg25940196
122	cg17355668
123	cg13803245
124	cg04137142
125	cg06402858
126	cg12990614
127	cg12034869
128	cg00189689
129	cg13681853
130	cg00918179
131	cg25795689
132	cg24765521
133	cg21276772
134	cg05944249
135	cg14104842
136	cg06293209
137	cg21359950
138	cg08702344
139	cg18168364
140	cg10040131
141	cg24981400
142	cg04024688
143	cg11809339
144	cg01446044
145	cg22029239
146	cg14932277
147	cg23860451
148	cg27192248
149	cg26759223
150	cg22218058
151	cg12531236
152	cg08855301
153	cg11494773
154	cg16146033
155	cg08418872
156	cg04593426
157	cg14066916
158	cg11246419
159	cg14292870
160	cg04362425
161	cg11997239
162	cg12378834
163	cg00002033
164	cg26344933
165	cg11869499
166	cg13924715
167	cg10941185
168	cg14171188
169	cg16022195
170	cg15747941
171	cg18066211
172	cg06180200
173	cg24690709
174	cg20112376
175	cg01967102
176	cg06803995
177	cg20408002
178	cg26204448
179	cg19188597
180	cg01457359
181	cg06355129
182	cg05562794
183	cg05522807
184	cg21244580
185	cg02228185
186	cg03584763
187	cg11525710
188	cg09395239
189	cg18718364
190	cg12634306
191	cg13452062
192	cg21242123
193	cg21651000
194	cg22007809
195	cg07333545
196	cg16332047
197	cg17656939
198	ch.2.109048761R
199	cg20398091
200	cg22022041
201	cg15840606
202	cg14009561
203	cg18375068
204	cg09539785
205	cg18932116
206	cg16330347
207	cg01513605
208	cg00907204
209	cg17204652
210	cg05464552
211	cg13329407
212	cg16449837
213	cg02329430
214	cg21164741
215	cg10592454
216	cg00676801
217	cg25325512
218	cg18238078
219	cg08949269
220	cg10916937
221	cg03834031
222	cg00237554
223	cg23491443
224	ch.4.194519R
225	cg00723424
226	cg20519328
227	cg08587685
228	cg07266431
229	cg05626616
230	cg06178669
231	cg20846768
232	cg04387347
233	cg10137837
234	cg06586734
235	cg08046466
236	cg18787963
237	cg14728380
238	cg12293170
239	cg19029576
240	cg11536586
241	cg15251748
242	cg01661567
243	cg25790232
244	cg25471443
245	cg07465591
246	cg02086722
247	cg10215678
248	cg21405394
249	cg00034101
250	cg27431886
251	cg13611686
252	cg19128969
253	cg14660076
254	cg18676273
255	cg01983216
256	cg19152802
257	cg00923927
258	cg13541977
259	cg23127323
260	cg23078123
261	cg06576867
262	cg10794086
263	cg06933670
264	cg08731961
265	cg21443659
266	cg04193160
267	cg05516390
268	cg25998594
269	cg13224583
270	cg20515136
271	cg14033779
272	cg03026982
273	cg13801402
274	cg13924015
275	cg25329021
276	cg00034559
277	cg04928784
278	cg06602546
279	cg13105459
280	cg18598117
281	cg04986324
282	cg03272225
283	cg03480001
284	cg08173263
285	cg10163536
286	cg15074889
287	cg15015917
288	cg11537298
289	cg22794504
290	cg15721529
291	cg11701421
292	cg21291385
293	cg17407859
294	cg14879089
295	cg05148798
296	cg08485187
297	cg24833706
298	cg25385020
299	cg06864398
300	cg22976567
301	cg23752651
302	cg05186879
303	cg24199558
304	cg26540765
305	cg25719685
306	cg06961480
307	cg06924548
308	cg05848650
309	cg17045268
310	cg02453046
311	cg13138089
312	cg23907053
313	cg06945627
314	cg24535439
315	cg24635600
316	cg02606535
317	cg26663696
318	cg19283806
319	cg12608132
320	cg24557305
321	cg09223475
322	cg01750375
323	cg26264767
324	cg04881720
325	cg09703123
326	cg23883802
327	cg17177660
328	cg11135072
329	cg14180030
330	cg02148547
331	cg14026583
332	cg06991974
333	cg15143202
334	cg16780603
335	cg06112444
336	cg03065175
337	cg23374312
338	cg01780164
339	cg02231404
340	cg20102280
341	cg07725527
342	cg23440095
343	cg08892600
344	cg13866747
345	cg03826578
346	cg26015149
347	cg24532476
348	cg18880175
349	cg27262041
350	cg24588058
351	cg16621591
352	cg14080888
353	cg07739340
354	cg04697265
355	cg20771598
356	cg08894487
357	cg14484649
358	cg06446412
359	cg16993186
360	cg25969122
361	cg06682252
362	cg26603047
363	cg11988169
364	cg06650861
365	cg07265924
366	cg27589809
367	cg20824804
368	cg03883331
369	cg02461690
370	cg19991948
371	cg18043014
372	cg03918859
373	cg22275570
374	cg03372207
375	cg00988037
376	cg01098711
377	cg00147801
378	cg05490029
379	cg23005227
380	cg07428576
381	cg09612768
382	cg02991078
383	cg03538318
384	cg12713583
385	cg04533640
386	cg16960758
387	cg26870057
388	cg04425624
389	cg09043214
390	cg15890546
391	cg05179292
392	cg14025021
393	cg25164623
394	cg08532140
395	cg06760004
396	cg15179400
397	cg11963452
398	cg19130511
399	cg16092017
400	cg04353007
401	cg02841972
402	cg12319836
403	cg26962579
404	cg19752649
405	cg17183905
406	cg04494298
407	cg15936351
408	cg06679089
409	cg04123409
410	cg12442513
411	cg24597353
412	cg04400594
413	cg16148833
414	cg10010533
415	cg18147181
416	cg10652780
417	cg13692655
418	cg03664096
419	cg01869007
420	cg03471455
421	cg14221404
422	cg25117102
423	cg05816866
424	cg12628061
425	cg20923885
426	cg01365766
427	cg17221955
428	cg21945120
429	cg27598629
430	cg08316380
431	cg07946633
432	cg07707056
433	cg04011266
434	cg11611232
435	cg10595017
436	cg14395060
437	cg06162038
438	cg11078736
439	cg22318959
440	cg12260840
441	cg21524538
442	cg16681873
443	cg12958813
444	cg11250817
445	cg25150021
446	cg13910395
447	cg01246599
448	cg00008671
449	cg03333737
450	cg04941595
451	cg09385972
452	cg25439632
453	cg14358262
454	cg12665138
455	cg17339202
456	cg16312514
457	cg12271419
458	cg03864568
459	cg14516946
460	cg18254296
461	cg05657694
462	cg22445942
463	cg20249566
464	ch.6.41978480R
465	cg09762316
466	cg21014556
467	cg18533225
468	cg05267739
469	cg18462381
470	cg17102807
471	cg02812891
472	cg02461380
473	cg07403016
474	cg15857661
475	cg19453665
476	cg15450840
477	cg02679607
478	cg08178756
479	cg06308882
480	cg09809672
481	cg14449498
482	cg12800962
483	cg16635357
484	cg21393163
485	cg24769355
486	cg18081760
487	cg23669081
488	cg23570321
489	cg25508605
490	cg23120900
491	cg18278424
492	cg14559672
493	cg16854275
494	cg10573236
495	cg17516475
496	cg04493894
497	cg15845821
498	cg19501502
499	cg11504495
500	cg06104251
501	cg04880464
502	cg18928312
503	cg13935634
504	cg18311495
505	cg08866213
506	cg17458390
507	cg09465791
508	cg07259219
509	cg13424484
510	cg07323488
511	cg22791932
512	cg10190416
513	cg03730703
514	cg23022897
515	cg19556572
516	cg10649706
517	cg09278098
518	cg02430840
519	cg19344626
520	cg15902112
521	cg11921539
522	cg19381766
523	cg01841368
524	cg03648784
525	cg04882213
526	cg21467614
527	cg15906007
528	cg17850049
529	cg27350369
530	cg06805366
531	cg25753024
532	cg23454735
533	cg14122922
534	cg05912906
535	cg22464537
536	cg07790658
537	cg06004232
538	cg13790734
539	cg11268190
540	cg12229394
541	cg08355042
542	cg01815259
543	cg20221459
544	cg26796793
545	cg18276249
546	cg09158878
547	cg12869229
548	cg12526942
549	cg14488626
550	cg27506515
551	cg13466600
552	cg14482153
553	cg16341836
554	cg19933595
555	cg14293575
556	cg21516752
557	cg02004723
558	cg21690978
559	cg09317107
560	cg14143795
561	cg05248542
562	cg24688549
563	cg17459743
564	cg05228337
565	cg09230089
566	cg09285095
567	cg04477293
568	cg18419358
569	cg05336220
570	cg04710700
571	cg23839200
572	cg08580187
573	cg23575571
574	cg05101437
575	cg16112727
576	cg01649837
577	cg02895591
578	cg10513161
579	cg01838523
580	cg07793163
581	cg12484135
582	cg06963130
583	cg26638716
584	cg15525052
585	cg06791972
586	cg21812923
587	cg19594892
588	cg19269039
589	ch.12.9379220R
590	cg01433152
591	cg01162435
592	cg05822888
593	cg12096762
594	cg07478021
595	cg16901394
596	cg01783195
597	cg25695450
598	cg13504585
599	cg04344588
600	cg19279257
601	cg15071067
602	cg13552692
603	cg16570547
604	cg03395562
605	cg19648923
606	cg00985388
607	cg02606840
608	cg18827602
609	cg01499479
610	cg21735461
611	cg16389544
612	cg07588775
613	cg24629020
614	cg27375135
615	cg10167303
616	cg05966726
617	cg13385220
618	cg00895196
619	cg05388110
620	cg10876297
621	cg16049335
622	cg26874367
623	cg22213242
624	cg18608157
625	cg04425617
626	cg11994851
627	cg13857947
628	cg11175334
629	cg27243847
630	cg11344352
631	cg06269443
632	cg00218103
633	cg13208063
634	cg01949226
635	cg25096107
636	cg07872945
637	cg06044191
638	cg24149590
639	cg15242843
640	cg27553955
641	cg02035018
642	cg00058449
643	cg26305174
644	cg07891268
645	cg07861288
646	cg09843907
647	cg22639195
648	cg14263063
649	cg07591253
650	cg14251777
651	cg17010349
652	cg15819914
653	cg17812637
654	cg16644176
655	cg22234488
656	cg18645241
657	cg15956680
658	cg06007201
659	cg20843466
660	cg13787551
661	cg04390328
662	cg08553327
663	cg18924738
664	cg23640316
665	cg01556593
666	cg24147579
667	cg03359362
668	cg06153917
669	cg04648494
670	cg21489445
671	cg22131077
672	cg03193328
673	cg04100595
674	cg12438382
675	cg25730803
676	cg18086643
677	cg12389611
678	cg11473412
679	cg01569083
680	cg06473177
681	cg02772266
682	cg04650653
683	cg14182527
684	cg03395275
685	cg20051094
686	cg17855595
687	ch.16.97779F
688	cg08329113
689	cg00059041
690	cg05726118
691	cg05677014
692	cg19115729
693	cg12506121
694	cg11784631
695	cg18450254
696	cg09126320
697	cg01949403
698	cg10300992
699	cg17308981
700	cg07726426
701	cg18890248
702	cg02676457
703	cg07613362
704	cg02481642
705	cg18635497
706	cg01538166
707	cg13915752
708	cg09586583
709	cg18151540
710	cg19784428
711	ch.19.16251119F
712	cg09331409
713	ch.2.101965435R
714	cg25701596
715	cg04982372
716	cg24403644
717	cg13528873
718	cg00117536
719	cg27495424
720	cg21222743
721	cg04849850
722	cg05412028
723	cg17729249
724	cg09265554
725	ch.2.47286786F
726	cg05895618
727	cg13092108
728	cg26703511
729	cg25352208
730	cg16362595
731	cg04973995
732	cg18732713
733	cg15347900
734	cg14807892
735	cg21912203
736	cg23201812
737	cg14710853
738	cg17550784
739	cg14833671
740	cg11132334
741	cg26685941
742	cg01904393
743	cg01234420
744	ch.5.58219013F
745	cg04227438
746	cg06419846
747	cg26536319
748	cg08204891
749	ch.2.42601115R
750	cg20155035
751	cg06963223
752	ch.17.27453642F
753	cg05498680
754	cg14072016
755	cg06114546
756	cg21713991
757	cg26221987
758	cg05049695
759	cg02330500
760	cg25784565
761	cg19222830
762	cg14257645
763	cg04495491
764	cg16014905
765	cg00151680
766	cg11868461
767	cg11232994
768	cg10365743
769	ch.2.233013039R
770	cg09949146
771	cg22962965
772	ch.1.2740682R
773	cg02672827
774	cg27216937
775	cg17445453
776	cg08747006
777	cg09885095
778	cg16762684
779	cg14094409
780	cg06854772
781	cg17675386
782	cg13502610
783	ch.10.15292952R
784	cg16618104
785	cg04006133
786	cg05640508
787	cg04871139
788	cg23310123
789	cg03535447
790	cg14537031
791	cg17725019
792	cg14491535
793	cg13307153
794	cg22546884
795	cg21907896
796	cg17100751
797	cg14397231
798	cg26126740
799	cg09120938
800	cg06555468
801	cg00235671
802	cg15885385
803	cg05664888
804	cg15171154
805	cg20437098
806	cg08651538
807	ch.8.128185533F
808	cg03596635
809	cg12027899
810	cg25341313
811	cg12549087
812	cg21567756
813	cg03031503
814	cg17685017
815	cg03984502
816	cg13023637
817	cg08998747
818	cg17243915
819	cg02620005
820	cg27004870
821	cg20916656
822	ch.14.68214257F
823	cg00644351
824	cg08541749
825	cg00358895
826	cg25422405
827	cg00381233
828	cg12737475
829	cg00678356
830	cg12130067
831	cg10170544
832	cg15047408
833	cg08232712
834	cg20458968
835	cg12842488
836	cg01964004
837	cg26354221
838	cg14110920
839	cg18233599
840	cg06647068
841	cg04360048
842	cg00640087
843	cg03528519
844	cg24434938
845	cg17685758
846	cg15243610
847	cg12100600
848	cg18138498
849	cg07961113
850	cg20630633
851	cg07436934
852	cg19070952
853	cg18116619
854	ch.2.12395676F
855	cg01912455
856	cg26165197
857	cg20447920
858	cg25275806
859	ch.13.654879R
860	cg19449626
861	cg07108579
862	cg10154812
863	cg10981065
864	cg25476208
865	cg06769116
866	cg16651449
867	cg22548266
868	cg23144046
869	cg21012238
870	ch.20.1295406F
871	cg12584778
872	cg08337633
873	cg23698124
874	cg19458269
875	cg04669907
876	cg26775866
877	cg07340007
878	cg21523115
879	cg22708284
880	cg21364696
881	cg06997537
882	cg27559892
883	cg17876463
884	cg12221970
885	cg00259097
886	cg01848383
887	cg17804342
888	cg17837888
889	cg14593372
890	ch.1.839062R
891	cg13151789
892	cg04348305
893	cg16596052
894	cg01406381
895	cg04249416
896	cg12534265
897	cg14530489
898	ch.14.97331099F
899	ch.2.207814544R
900	cg27007348
901	cg20028869
902	cg13716776
903	cg13446724
904	cg07987439
905	cg10945555
906	cg16935794
907	cg10016090
908	cg20608786
909	cg06910338
910	cg15867698
911	cg23834123
912	cg27009448
913	ch.13.39564907R
914	cg21628485
915	cg22463363
916	cg16553462
917	cg11546131
918	cg26827630
919	cg23475474
920	cg15416179
921	cg24760187
922	cg21663664
923	ch.15.67797584R
924	cg14279906
925	cg09662086
926	cg09684338
927	ch.2.30415474F
928	cg17290000
929	cg00232731
930	cg06216327
931	ch.6.33611621F
932	cg12522758
933	cg25691553
934	cg05138397
935	cg10068568
936	cg08991794
937	cg16125214
938	cg15652751
939	cg13284861
940	cg24716039
941	cg12918213
942	cg12971344
943	cg01201120
944	cg01877366
945	ch.1.171672612F
946	cg13622660
947	cg01975156
948	cg04278580
949	cg09037630
950	cg26760942
951	cg02344871
952	cg20793144
953	cg05887508
954	cg03593014
955	cg02495208
956	cg24213414
957	cg25922180
958	cg21027908
959	cg10458600
960	cg22794214
961	cg21232015
962	ch.14.1488981R
963	ch.2.105901354F
964	cg05899984
965	cg27111050
966	cg08864710
967	cg16458838
968	cg18919209
969	cg05805445
970	cg07106927
971	cg07162903
972	cg19581730

## Sheet: Pelvic-RT
Index	Feature name
1	cg26621020
2	cg21585138
3	cg21501831
4	cg20112376
5	cg21745092
6	cg24160278
7	cg23895055
8	cg16548911
9	cg00973876
10	cg17061862
11	cg03054277
12	cg12432568
13	cg07265924
14	cg25531874
15	cg02001279
16	cg05783139
17	cg05008895
18	cg08731961
19	cg22432387
20	cg06768070
21	cg23491443
22	cg13924715
23	cg14562296
24	cg15495372
25	cg21411447
26	cg17593512
27	cg08404702
28	cg08808402
29	cg09490371
30	cg05331731
31	cg17730048
32	cg20700460
33	cg02188223
34	cg15179400
35	cg04367252
36	cg24654028
37	cg26910511
38	cg09030077
39	cg06402858
40	cg19434960
41	cg04708730
42	cg00135497
43	cg27192248
44	cg17781710
45	cg03584763
46	cg05186879
47	cg17109563
48	cg05139637
49	cg22022041
50	cg06460333
51	cg19118791
52	cg14104842
53	cg05944249
54	cg24765521
55	cg02624905
56	cg24641352
57	cg24833706
58	cg22221230
59	cg05825244
60	cg15143202
61	cg02099709
62	cg16985233
63	cg10825530
64	cg01436424
65	cg23954423
66	cg12530994
67	cg01057882
68	cg10762064
69	cg03290400
70	cg25795689
71	cg24953596
72	cg21752134
73	cg12499872
74	cg21518432
75	cg00589617
76	cg10287485
77	cg26759223
78	cg02080510
79	cg09369841
80	cg27180636
81	cg12951296
82	cg08866213
83	cg00034101
84	cg25004899
85	cg21242123
86	cg21915811
87	cg01641136
88	cg26009363
89	cg13224583
90	cg13611686
91	cg04137142
92	cg09757099
93	cg24914621
94	cg08066673
95	cg26528000
96	cg06260709
97	cg15890546
98	cg12749048
99	cg09921385
100	cg25840926
101	cg16060790
102	cg13842508
103	cg16331296
104	cg18147181
105	cg22483030
106	cg11537298
107	cg06822697
108	cg16190265
109	cg06535121
110	cg08573679
111	cg15444185
112	cg04882213
113	cg21292909
114	cg02062480
115	cg03065175
116	cg26342454
117	cg06933670
118	cg14292870
119	cg12442513
120	cg00619505
121	cg05217094
122	cg27532847
123	cg04188877
124	cg17204652
125	cg09257301
126	cg06344724
127	cg00002033
128	cg17238334
129	cg13294852
130	cg05912906
131	cg02367660
132	cg11811960
133	cg14436379
134	cg01838004
135	cg18598117
136	cg10036431
137	cg04730882
138	cg12378834
139	cg02841972
140	cg08173263
141	cg08271909
142	cg21534423
143	cg06446412
144	cg26964651
145	cg02606535
146	cg13910395
147	cg18299634
148	cg18515868
149	cg21985831
150	cg12960124
151	cg14180030
152	cg07501635
153	cg06180200
154	cg02091781
155	cg06293209
156	cg06586734
157	cg00269395
158	cg12990614
159	cg08069247
160	cg13105459
161	cg18932116
162	cg14395060
163	cg24769355
164	cg15825786
165	cg03485674
166	cg11662039
167	cg25241559
168	cg18375068
169	cg01869007
170	cg21578219
171	cg16198075
172	cg00792107
173	cg09539785
174	cg23362260
175	cg15015917
176	cg16112727
177	cg24122386
178	cg09762316
179	cg06016751
180	cg04419610
181	cg23005227
182	cg02991078
183	cg19075225
184	cg15251748
185	cg16902294
186	cg27122441
187	cg27350369
188	cg08894487
189	cg19080839
190	cg05848650
191	cg12140144
192	cg18880175
193	cg22982767
194	cg04948230
195	cg02000109
196	cg25861453
197	cg16656979
198	cg25496967
199	cg11988169
200	cg06760004
201	cg10040131
202	cg01098711
203	cg12800962
204	cg09835575
205	cg05657694
206	cg03780851
207	cg17183905
208	cg22496102
209	cg01511232
210	cg21812923
211	cg13866747
212	cg10215678
213	cg25142905
214	cg08178756
215	cg18419358
216	cg20846768
217	cg02286081
218	cg03864568
219	cg25790232
220	cg09991306
221	cg03026982
222	cg10163895
223	cg18462381
224	cg08119153
225	cg14879089
226	cg17232357
227	cg01543150
228	cg08957484
229	cg03877706
230	cg07872945
231	cg23776628
232	cg00062245
233	cg06963130
234	cg17407859
235	cg19805775
236	cg13329407
237	cg05137450
238	cg21945120
239	cg09317107
240	cg19283806
241	cg16022195
242	cg14143795
243	cg20517202
244	cg08587685
245	cg14122922
246	cg22872396
247	cg09158878
248	cg12634306
249	cg11414254
250	cg13552692
251	cg16146033
252	cg23839200
253	cg27589809
254	cg01234420
255	cg03834031
256	cg07861288
257	cg20824804
