# Supplementary material for: Detecting Blood Methylation Signatures in Response to Childhood Cancer Radiotherapy via Machine Learning Methods
Source: Biology (Basel). 2022 Apr 15;11(4):607. doi: 10.3390/biology11040607 (PMC9030135; doi:10.3390/biology11040607)
Supplement: Supplementary file 1 [file biology-11-00607-s001.zip › biology-1634972-suppl/Table S2.xlsx]

## Sheet: Deep forest
Number of features	SN	SP	ACC	MCC
1	0.662621	0.646341	0.64961	0.251127
2	0.798544	0.768902	0.774854	0.478166
3	0.805825	0.847561	0.839181	0.580658
4	0.82767	0.870732	0.862086	0.63054
5	0.851942	0.896341	0.887427	0.6887
6	0.825243	0.925	0.904971	0.718985
7	0.851942	0.920122	0.906433	0.729542
8	0.871359	0.921341	0.911306	0.74585
9	0.86165	0.92561	0.912768	0.746602
10	0.878641	0.931707	0.921053	0.770193
11	0.873786	0.928659	0.917641	0.761003
12	0.859223	0.921951	0.909357	0.738151
13	0.873786	0.928049	0.917154	0.75987
14	0.885922	0.932317	0.923002	0.77655
15	0.859223	0.935366	0.920078	0.763243
16	0.856796	0.947561	0.929337	0.785724
17	0.864078	0.946951	0.930312	0.789636
18	0.871359	0.945122	0.930312	0.791092
19	0.866505	0.95	0.933236	0.79759
20	0.86165	0.953659	0.935185	0.801794
21	0.866505	0.953049	0.935673	0.803922
22	0.86165	0.95061	0.932749	0.79543
23	0.871359	0.953049	0.936647	0.807326
24	0.878641	0.95061	0.93616	0.807377
25	0.883495	0.959756	0.944444	0.82998
26	0.871359	0.957317	0.940058	0.816333
27	0.86165	0.962195	0.942008	0.820143
28	0.86165	0.959146	0.939571	0.813497
29	0.876214	0.956707	0.940546	0.818418
30	0.866505	0.961585	0.942495	0.822173
31	0.883495	0.961585	0.945906	0.833927
32	0.878641	0.964024	0.946881	0.835906
33	0.881068	0.963415	0.946881	0.836239
34	0.883495	0.961585	0.945906	0.833927
35	0.885922	0.953049	0.939571	0.817511
36	0.86165	0.963415	0.942982	0.82283
37	0.895631	0.958537	0.945906	0.83577
38	0.868932	0.959756	0.94152	0.819882
39	0.871359	0.965854	0.946881	0.834945
40	0.864078	0.962195	0.942495	0.821826
41	0.86165	0.964024	0.94347	0.824181
42	0.876214	0.965244	0.947368	0.836929
43	0.873786	0.962195	0.944444	0.828547
44	0.873786	0.962195	0.944444	0.828547
45	0.871359	0.965244	0.946394	0.833588
46	0.873786	0.962195	0.944444	0.828547
47	0.871359	0.964634	0.945906	0.832236
48	0.864078	0.963415	0.94347	0.82451
49	0.88835	0.959756	0.945419	0.833338
50	0.895631	0.962805	0.949318	0.844926
51	0.881068	0.960366	0.944444	0.829613
52	0.885922	0.957927	0.94347	0.827754
53	0.883495	0.965854	0.949318	0.84328
54	0.910194	0.963415	0.952729	0.856225
55	0.885922	0.961585	0.946394	0.835602
56	0.873786	0.965854	0.947368	0.836614
57	0.902913	0.965244	0.952729	0.855226
58	0.900485	0.962805	0.950292	0.848258
59	0.900485	0.964024	0.951267	0.850904
60	0.881068	0.960976	0.944932	0.83093
61	0.88835	0.964024	0.94883	0.842583
62	0.893204	0.964024	0.949805	0.845914
63	0.885922	0.964024	0.948343	0.840915
64	0.885922	0.964634	0.94883	0.842254
65	0.885922	0.964634	0.94883	0.842254
66	0.907767	0.967683	0.955653	0.863896
67	0.883495	0.967073	0.950292	0.845991
68	0.885922	0.964024	0.948343	0.840915
69	0.881068	0.970122	0.952242	0.85119
70	0.883495	0.965854	0.949318	0.84328
71	0.878641	0.962805	0.945906	0.833232
72	0.878641	0.966463	0.94883	0.841306
73	0.868932	0.964634	0.945419	0.830562
74	0.856796	0.971951	0.94883	0.838822
75	0.876214	0.965244	0.947368	0.836929
76	0.873786	0.967073	0.948343	0.839338
77	0.868932	0.967073	0.947368	0.836005
78	0.878641	0.967683	0.949805	0.844031
79	0.883495	0.968293	0.951267	0.848718
80	0.885922	0.972561	0.955166	0.86005
81	0.873786	0.968293	0.949318	0.842079
82	0.890777	0.969512	0.953704	0.856422
83	0.885922	0.97622	0.95809	0.86852
84	0.873786	0.968902	0.949805	0.843456
85	0.885922	0.97622	0.95809	0.86852
86	0.898058	0.971951	0.957115	0.866874
87	0.902913	0.971341	0.957602	0.868777
88	0.893204	0.968902	0.953704	0.856705
89	0.878641	0.967683	0.949805	0.844031
90	0.881068	0.970732	0.952729	0.852575
91	0.876214	0.968902	0.950292	0.845116
92	0.876214	0.970122	0.951267	0.84788
93	0.868932	0.965244	0.945906	0.831917
94	0.876214	0.967073	0.94883	0.841003
95	0.864078	0.975	0.952729	0.8509
96	0.86165	0.968902	0.947368	0.835141
97	0.871359	0.973171	0.952729	0.851575
98	0.866505	0.97439	0.952729	0.851117
99	0.854369	0.968902	0.945906	0.830139
100	0.868932	0.967073	0.947368	0.836005
101	0.86165	0.968293	0.946881	0.833756
102	0.839806	0.972561	0.945906	0.828609
103	0.851942	0.967073	0.943957	0.824305
104	0.876214	0.97378	0.954191	0.856283
105	0.866505	0.968902	0.948343	0.838471
106	0.878641	0.971341	0.952729	0.852315
107	0.871359	0.973171	0.952729	0.851575
108	0.854369	0.971341	0.947856	0.835748
109	0.856796	0.970732	0.947856	0.836002
110	0.859223	0.968902	0.946881	0.833475
111	0.859223	0.97561	0.952242	0.849043
112	0.871359	0.967683	0.948343	0.839042
113	0.883495	0.968293	0.951267	0.848718
114	0.878641	0.972561	0.953704	0.855112
115	0.881068	0.97378	0.955166	0.859571
116	0.873786	0.966463	0.947856	0.837974
117	0.868932	0.971341	0.95078	0.845701
118	0.883495	0.973171	0.955166	0.859807
119	0.873786	0.970732	0.951267	0.847615
120	0.873786	0.971341	0.951754	0.84901
121	0.885922	0.970732	0.953704	0.855877
122	0.881068	0.967683	0.950292	0.845692
123	0.864078	0.972561	0.95078	0.845206
124	0.885922	0.970122	0.953216	0.854495
125	0.851942	0.967683	0.944444	0.825689
126	0.881068	0.968293	0.95078	0.84706
127	0.881068	0.971951	0.953704	0.85536
128	0.885922	0.970732	0.953704	0.855877
129	0.893204	0.969512	0.954191	0.858073
130	0.876214	0.977439	0.957115	0.864853
131	0.881068	0.971951	0.953704	0.85536
132	0.866505	0.97378	0.952242	0.849694
133	0.885922	0.973171	0.955653	0.86145
134	0.873786	0.973171	0.953216	0.853223
135	0.878641	0.967683	0.949805	0.844031
136	0.890777	0.97378	0.957115	0.866135
137	0.88835	0.975	0.957602	0.867315
138	0.88835	0.97561	0.95809	0.868732
139	0.878641	0.970122	0.951754	0.849536
140	0.868932	0.971951	0.951267	0.847104
141	0.876214	0.97378	0.954191	0.856283
142	0.883495	0.973171	0.955166	0.859807
143	0.883495	0.97439	0.95614	0.862625
144	0.893204	0.972561	0.956628	0.86498
145	0.878641	0.971951	0.953216	0.853711
146	0.871359	0.968902	0.949318	0.841795
147	0.881068	0.97378	0.955166	0.859571
148	0.859223	0.973171	0.950292	0.843316
149	0.88835	0.970732	0.954191	0.857527
150	0.868932	0.97378	0.952729	0.851342
151	0.871359	0.970732	0.95078	0.845959
152	0.866505	0.97622	0.954191	0.855418
153	0.873786	0.977439	0.956628	0.863219
154	0.86165	0.976829	0.953704	0.853579
155	0.871359	0.976829	0.955653	0.860139
156	0.856796	0.97439	0.95078	0.844518
157	0.859223	0.977439	0.953704	0.85339
158	0.847087	0.972561	0.947368	0.8336
159	0.868932	0.975	0.953704	0.854191
160	0.881068	0.97439	0.955653	0.860984
161	0.876214	0.97439	0.954678	0.857699
162	0.878641	0.976829	0.957115	0.865048
163	0.871359	0.975	0.954191	0.855835
164	0.871359	0.973171	0.952729	0.851575
165	0.883495	0.973171	0.955166	0.859807
166	0.871359	0.97561	0.954678	0.857265
167	0.868932	0.97378	0.952729	0.851342
168	0.868932	0.972561	0.951754	0.848512
169	0.873786	0.97378	0.953704	0.854637
170	0.871359	0.981707	0.959552	0.871831
171	0.883495	0.97561	0.957115	0.865461
172	0.873786	0.978049	0.957115	0.864666
173	0.885922	0.973171	0.955653	0.86145
174	0.885922	0.975	0.957115	0.865678
175	0.881068	0.976829	0.957602	0.866683
176	0.883495	0.976829	0.95809	0.868316
177	0.876214	0.975	0.955166	0.859121
178	0.876214	0.978659	0.95809	0.867749
179	0.866505	0.975	0.953216	0.852546
180	0.871359	0.97439	0.953704	0.85441
181	0.890777	0.976829	0.959552	0.87321
182	0.883495	0.970732	0.953216	0.854227
183	0.881068	0.976829	0.957602	0.866683
184	0.881068	0.971951	0.953704	0.85536
185	0.881068	0.97561	0.956628	0.863824
186	0.878641	0.972561	0.953704	0.855112
187	0.883495	0.978049	0.959064	0.87119
188	0.876214	0.978659	0.95809	0.867749
189	0.876214	0.971341	0.952242	0.850663
190	0.885922	0.969512	0.952729	0.853118
191	0.881068	0.97622	0.957115	0.865251
192	0.893204	0.972561	0.956628	0.86498
193	0.883495	0.97622	0.957602	0.866886
194	0.890777	0.976829	0.959552	0.87321
195	0.898058	0.97378	0.958577	0.871048
196	0.890777	0.978049	0.960526	0.876073
197	0.898058	0.973171	0.95809	0.869652
198	0.873786	0.973171	0.953216	0.853223
199	0.885922	0.97561	0.957602	0.867097
200	0.881068	0.975	0.95614	0.862401
201	0.878641	0.976829	0.957115	0.865048
202	0.866505	0.97561	0.953704	0.85398
203	0.876214	0.97439	0.954678	0.857699
204	0.878641	0.97439	0.955166	0.859342
205	0.868932	0.97378	0.952729	0.851342
206	0.883495	0.971951	0.954191	0.857008
207	0.88835	0.973171	0.95614	0.863093
208	0.88835	0.971951	0.955166	0.860301
209	0.890777	0.972561	0.95614	0.863338
210	0.890777	0.973171	0.956628	0.864734
211	0.881068	0.973171	0.954678	0.858163
212	0.866505	0.97378	0.952242	0.849694
213	0.871359	0.97622	0.955166	0.8587
214	0.900485	0.975	0.960039	0.875485
215	0.895631	0.97439	0.958577	0.870814
216	0.881068	0.97622	0.957115	0.865251
217	0.864078	0.972561	0.95078	0.845206
218	0.868932	0.971951	0.951267	0.847104
219	0.876214	0.97561	0.955653	0.860547
220	0.88835	0.973171	0.95614	0.863093
221	0.871359	0.973171	0.952729	0.851575
222	0.881068	0.971341	0.953216	0.853965
223	0.883495	0.97622	0.957602	0.866886
224	0.876214	0.97378	0.954191	0.856283
225	0.876214	0.97561	0.955653	0.860547
226	0.885922	0.97439	0.956628	0.864264
227	0.883495	0.97378	0.955653	0.861214
228	0.86165	0.97378	0.951267	0.846393
229	0.885922	0.971951	0.954678	0.858655
230	0.885922	0.97378	0.95614	0.862855
231	0.881068	0.97439	0.955653	0.860984
232	0.873786	0.979268	0.95809	0.867575
233	0.881068	0.971341	0.953216	0.853965
234	0.876214	0.97439	0.954678	0.857699
235	0.871359	0.980488	0.958577	0.868878
236	0.871359	0.97439	0.953704	0.85441
237	0.873786	0.97439	0.954191	0.856055
238	0.86165	0.97378	0.951267	0.846393
239	0.866505	0.972561	0.951267	0.84686
240	0.871359	0.968293	0.94883	0.840417
241	0.849515	0.97561	0.950292	0.842446
242	0.866505	0.971341	0.950292	0.844045
243	0.864078	0.97439	0.952242	0.849469
244	0.866505	0.97439	0.952729	0.851117
245	0.876214	0.977439	0.957115	0.864853
246	0.878641	0.971341	0.952729	0.852315
247	0.866505	0.976829	0.954678	0.856861
248	0.873786	0.970732	0.951267	0.847615
249	0.866505	0.971341	0.950292	0.844045
250	0.873786	0.97622	0.955653	0.860339
251	0.864078	0.971341	0.949805	0.842388
252	0.881068	0.972561	0.954191	0.856759
253	0.868932	0.969512	0.949318	0.841519
254	0.881068	0.972561	0.954191	0.856759
255	0.876214	0.97439	0.954678	0.857699
256	0.873786	0.97439	0.954191	0.856055
257	0.856796	0.976829	0.952729	0.850292
258	0.873786	0.97622	0.955653	0.860339
259	0.871359	0.978049	0.956628	0.863032
260	0.86165	0.972561	0.950292	0.843552
261	0.881068	0.970122	0.952242	0.85119
262	0.871359	0.970732	0.95078	0.845959
263	0.883495	0.97378	0.955653	0.861214
264	0.873786	0.97378	0.953704	0.854637
265	0.876214	0.973171	0.953704	0.854871
266	0.868932	0.972561	0.951754	0.848512
267	0.881068	0.97561	0.956628	0.863824
268	0.890777	0.971951	0.955653	0.861946
269	0.898058	0.97622	0.960526	0.876677
270	0.883495	0.97561	0.957115	0.865461
271	0.890777	0.977439	0.960039	0.874639
272	0.88835	0.973171	0.95614	0.863093
273	0.878641	0.97622	0.956628	0.863615
274	0.890777	0.971341	0.955166	0.860558
275	0.893204	0.968293	0.953216	0.855341
276	0.883495	0.975	0.956628	0.86404
277	0.883495	0.97439	0.95614	0.862625
278	0.898058	0.972561	0.957602	0.868261
279	0.890777	0.97439	0.957602	0.867541
280	0.895631	0.972561	0.957115	0.866621
281	0.890777	0.97439	0.957602	0.867541
282	0.893204	0.970122	0.954678	0.859446
283	0.902913	0.975	0.960526	0.877117
284	0.898058	0.975	0.959552	0.873853
285	0.895631	0.976829	0.960526	0.876468
286	0.902913	0.97561	0.961014	0.878522
287	0.881068	0.97561	0.956628	0.863824
288	0.893204	0.97439	0.95809	0.869178
289	0.890777	0.976829	0.959552	0.87321
290	0.881068	0.968902	0.951267	0.848432
291	0.885922	0.978049	0.959552	0.872819
292	0.885922	0.973171	0.955653	0.86145
293	0.873786	0.975	0.954678	0.857478
294	0.885922	0.97561	0.957602	0.867097
295	0.88835	0.975	0.957602	0.867315
296	0.88835	0.978659	0.960526	0.875887
297	0.881068	0.975	0.95614	0.862401
298	0.878641	0.97439	0.955166	0.859342
299	0.90534	0.967683	0.955166	0.862246
300	0.890777	0.972561	0.95614	0.863338
301	0.883495	0.972561	0.954678	0.858405
302	0.898058	0.97378	0.958577	0.871048
303	0.873786	0.971951	0.952242	0.85041
304	0.898058	0.971951	0.957115	0.866874
305	0.883495	0.971341	0.953704	0.855615
306	0.895631	0.97439	0.958577	0.870814
307	0.893204	0.97439	0.95809	0.869178
308	0.895631	0.971951	0.956628	0.865232
309	0.893204	0.972561	0.956628	0.86498
310	0.890777	0.971341	0.955166	0.860558
311	0.883495	0.978659	0.959552	0.872634
312	0.902913	0.975	0.960526	0.877117
313	0.893204	0.97561	0.959064	0.871999
314	0.88835	0.97622	0.958577	0.870154
315	0.890777	0.97622	0.959064	0.871786
316	0.883495	0.97622	0.957602	0.866886
317	0.885922	0.978049	0.959552	0.872819
318	0.88835	0.975	0.957602	0.867315
319	0.885922	0.971951	0.954678	0.858655
320	0.898058	0.971951	0.957115	0.866874
321	0.890777	0.971341	0.955166	0.860558
322	0.893204	0.97378	0.957602	0.867774
323	0.898058	0.977439	0.961501	0.879519
324	0.88835	0.979268	0.961014	0.877332
325	0.890777	0.979268	0.961501	0.878955
326	0.895631	0.976829	0.960526	0.876468
327	0.890777	0.97622	0.959064	0.871786
328	0.895631	0.971951	0.956628	0.865232
329	0.890777	0.972561	0.95614	0.863338
330	0.881068	0.976829	0.957602	0.866683
331	0.890777	0.977439	0.960039	0.874639
332	0.885922	0.979878	0.961014	0.87716
333	0.893204	0.978049	0.961014	0.877699
334	0.893204	0.97439	0.95809	0.869178
335	0.893204	0.980488	0.962963	0.883474
336	0.902913	0.97439	0.960039	0.875715
337	0.88835	0.976829	0.959064	0.87158
338	0.88835	0.977439	0.959552	0.873011
339	0.898058	0.977439	0.961501	0.879519
340	0.893204	0.97439	0.95809	0.869178
341	0.895631	0.97622	0.960039	0.875047
342	0.895631	0.973171	0.957602	0.868014
343	0.885922	0.97439	0.956628	0.864264
344	0.890777	0.97378	0.957115	0.866135
345	0.885922	0.975	0.957115	0.865678
346	0.893204	0.975	0.958577	0.870586
347	0.883495	0.97622	0.957602	0.866886
348	0.876214	0.971341	0.952242	0.850663
349	0.873786	0.97622	0.955653	0.860339
350	0.898058	0.97439	0.959064	0.872448
351	0.88835	0.976829	0.959064	0.87158
352	0.885922	0.976829	0.958577	0.869948
353	0.902913	0.97439	0.960039	0.875715
354	0.890777	0.97378	0.957115	0.866135
355	0.881068	0.971951	0.953704	0.85536
356	0.885922	0.97622	0.95809	0.86852
357	0.90534	0.971951	0.958577	0.871794
358	0.88835	0.975	0.957602	0.867315
359	0.881068	0.97561	0.956628	0.863824
360	0.898058	0.976829	0.961014	0.878096
361	0.890777	0.972561	0.95614	0.863338
362	0.885922	0.97622	0.95809	0.86852
363	0.902913	0.976829	0.961988	0.881348
364	0.902913	0.97378	0.959552	0.874319
365	0.893204	0.97378	0.957602	0.867774
366	0.898058	0.971341	0.956628	0.865492
367	0.907767	0.970122	0.957602	0.869319
368	0.893204	0.97378	0.957602	0.867774
369	0.900485	0.973171	0.958577	0.87129
370	0.902913	0.97378	0.959552	0.874319
371	0.900485	0.976829	0.961501	0.879722
372	0.893204	0.97561	0.959064	0.871999
373	0.88835	0.976829	0.959064	0.87158
374	0.90534	0.97439	0.960526	0.877347
375	0.907767	0.97622	0.962476	0.883185
376	0.88835	0.97622	0.958577	0.870154
377	0.893204	0.97378	0.957602	0.867774
378	0.893204	0.975	0.958577	0.870586
379	0.900485	0.97622	0.961014	0.878305
380	0.90534	0.971951	0.958577	0.871794
381	0.895631	0.97378	0.95809	0.869412
382	0.900485	0.975	0.960039	0.875485
383	0.88835	0.975	0.957602	0.867315
384	0.898058	0.97378	0.958577	0.871048
385	0.890777	0.976829	0.959552	0.87321
386	0.898058	0.97622	0.960526	0.876677
387	0.900485	0.978659	0.962963	0.884001
388	0.895631	0.975	0.959064	0.87222
389	0.902913	0.975	0.960526	0.877117
390	0.890777	0.971341	0.955166	0.860558
391	0.885922	0.97622	0.95809	0.86852
392	0.890777	0.97378	0.957115	0.866135
393	0.885922	0.975	0.957115	0.865678
394	0.893204	0.978049	0.961014	0.877699
395	0.88835	0.978049	0.960039	0.874446
396	0.881068	0.97561	0.956628	0.863824
397	0.893204	0.978049	0.961014	0.877699
398	0.890777	0.97439	0.957602	0.867541
399	0.88835	0.978049	0.960039	0.874446
400	0.881068	0.975	0.95614	0.862401
401	0.883495	0.978049	0.959064	0.87119
402	0.885922	0.978049	0.959552	0.872819
403	0.902913	0.975	0.960526	0.877117
404	0.88835	0.977439	0.959552	0.873011
405	0.88835	0.978659	0.960526	0.875887
406	0.88835	0.97378	0.956628	0.864496
407	0.88835	0.976829	0.959064	0.87158
408	0.890777	0.978049	0.960526	0.876073
409	0.881068	0.975	0.95614	0.862401
410	0.883495	0.977439	0.958577	0.869751
411	0.885922	0.976829	0.958577	0.869948
412	0.883495	0.97439	0.95614	0.862625
413	0.881068	0.976829	0.957602	0.866683
414	0.876214	0.972561	0.953216	0.853464
415	0.873786	0.97439	0.954191	0.856055
416	0.881068	0.975	0.95614	0.862401
417	0.881068	0.973171	0.954678	0.858163
418	0.895631	0.978659	0.961988	0.880758
419	0.88835	0.97439	0.957115	0.865903
420	0.883495	0.97439	0.95614	0.862625
421	0.88835	0.976829	0.959064	0.87158
422	0.88835	0.975	0.957602	0.867315
423	0.898058	0.972561	0.957602	0.868261
424	0.893204	0.971951	0.95614	0.86359
425	0.890777	0.968902	0.953216	0.855052
426	0.885922	0.97561	0.957602	0.867097
427	0.881068	0.972561	0.954191	0.856759
428	0.873786	0.971341	0.951754	0.84901
429	0.885922	0.97378	0.95614	0.862855
430	0.890777	0.975	0.95809	0.868951
431	0.883495	0.97561	0.957115	0.865461
432	0.88835	0.978659	0.960526	0.875887
433	0.881068	0.971341	0.953216	0.853965
434	0.890777	0.97378	0.957115	0.866135
435	0.88835	0.97439	0.957115	0.865903
436	0.895631	0.976829	0.960526	0.876468
437	0.890777	0.97622	0.959064	0.871786
438	0.890777	0.97378	0.957115	0.866135
439	0.883495	0.977439	0.958577	0.869751
440	0.893204	0.976829	0.960039	0.87484
441	0.893204	0.971341	0.955653	0.862204
442	0.898058	0.97622	0.960526	0.876677
443	0.878641	0.976829	0.957115	0.865048
444	0.900485	0.970122	0.95614	0.864387
445	0.895631	0.973171	0.957602	0.868014
446	0.890777	0.97561	0.958577	0.870366
447	0.895631	0.97622	0.960039	0.875047
448	0.895631	0.978049	0.961501	0.879323
449	0.885922	0.973171	0.955653	0.86145
450	0.885922	0.97622	0.95809	0.86852
451	0.890777	0.97622	0.959064	0.871786
452	0.890777	0.97378	0.957115	0.866135
453	0.88835	0.97561	0.95809	0.868732
454	0.883495	0.97439	0.95614	0.862625
455	0.893204	0.975	0.958577	0.870586
456	0.890777	0.97378	0.957115	0.866135
457	0.883495	0.977439	0.958577	0.869751
458	0.88835	0.975	0.957602	0.867315
459	0.885922	0.978049	0.959552	0.872819
460	0.900485	0.97378	0.959064	0.872684
461	0.90534	0.97561	0.961501	0.880151
462	0.900485	0.975	0.960039	0.875485
463	0.902913	0.976829	0.961988	0.881348
464	0.898058	0.971341	0.956628	0.865492
465	0.890777	0.975	0.95809	0.868951
466	0.898058	0.97622	0.960526	0.876677
467	0.902913	0.968902	0.955653	0.863305
468	0.88835	0.973171	0.95614	0.863093
469	0.88835	0.97622	0.958577	0.870154
470	0.902913	0.97378	0.959552	0.874319
471	0.895631	0.97439	0.958577	0.870814
472	0.902913	0.97439	0.960039	0.875715
473	0.890777	0.972561	0.95614	0.863338
474	0.902913	0.975	0.960526	0.877117
475	0.893204	0.976829	0.960039	0.87484
476	0.885922	0.978049	0.959552	0.872819
477	0.885922	0.97439	0.956628	0.864264
478	0.883495	0.977439	0.958577	0.869751
479	0.893204	0.971951	0.95614	0.86359
480	0.895631	0.97378	0.95809	0.869412
481	0.895631	0.975	0.959064	0.87222
482	0.893204	0.97439	0.95809	0.869178
483	0.895631	0.978049	0.961501	0.879323
484	0.895631	0.977439	0.961014	0.877893
485	0.893204	0.97439	0.95809	0.869178
486	0.885922	0.972561	0.955166	0.86005
487	0.881068	0.978659	0.959064	0.871007
488	0.885922	0.976829	0.958577	0.869948
489	0.895631	0.977439	0.961014	0.877893
490	0.883495	0.978049	0.959064	0.87119
491	0.885922	0.971341	0.954191	0.857264
492	0.881068	0.976829	0.957602	0.866683
493	0.88835	0.979268	0.961014	0.877332
494	0.890777	0.97561	0.958577	0.870366
495	0.88835	0.973171	0.95614	0.863093
496	0.895631	0.97378	0.95809	0.869412
497	0.900485	0.971951	0.957602	0.868515
498	0.895631	0.981098	0.963938	0.886545
499	0.895631	0.979268	0.962476	0.882197
500	0.895631	0.97622	0.960039	0.875047
501	0.898058	0.976829	0.961014	0.878096
502	0.88835	0.97622	0.958577	0.870154
503	0.893204	0.97439	0.95809	0.869178
504	0.883495	0.975	0.956628	0.86404
505	0.878641	0.97439	0.955166	0.859342
506	0.890777	0.977439	0.960039	0.874639
507	0.895631	0.97622	0.960039	0.875047
508	0.883495	0.97439	0.95614	0.862625
509	0.885922	0.971341	0.954191	0.857264
510	0.885922	0.97622	0.95809	0.86852
511	0.890777	0.97561	0.958577	0.870366
512	0.893204	0.977439	0.960526	0.876267
513	0.885922	0.971951	0.954678	0.858655
514	0.88835	0.976829	0.959064	0.87158
515	0.890777	0.976829	0.959552	0.87321
516	0.900485	0.978049	0.962476	0.88257
517	0.890777	0.973171	0.956628	0.864734
518	0.893204	0.978049	0.961014	0.877699
519	0.88835	0.973171	0.95614	0.863093
520	0.883495	0.980488	0.961014	0.876997
521	0.881068	0.980488	0.960526	0.875375
522	0.881068	0.977439	0.95809	0.868119
523	0.88835	0.97378	0.956628	0.864496
524	0.881068	0.97622	0.957115	0.865251
525	0.883495	0.978049	0.959064	0.87119
526	0.883495	0.97622	0.957602	0.866886
527	0.885922	0.975	0.957115	0.865678
528	0.893204	0.977439	0.960526	0.876267
529	0.890777	0.97561	0.958577	0.870366
530	0.895631	0.977439	0.961014	0.877893
531	0.900485	0.975	0.960039	0.875485
532	0.895631	0.97622	0.960039	0.875047
533	0.893204	0.97439	0.95809	0.869178
534	0.885922	0.97439	0.956628	0.864264
535	0.900485	0.977439	0.961988	0.881144
536	0.893204	0.97439	0.95809	0.869178
537	0.898058	0.97561	0.960039	0.875263
538	0.900485	0.97561	0.960526	0.876893
539	0.893204	0.978659	0.961501	0.879135
540	0.885922	0.975	0.957115	0.865678
541	0.893204	0.97622	0.959552	0.873417
542	0.88835	0.979268	0.961014	0.877332
543	0.898058	0.97561	0.960039	0.875263
544	0.88835	0.978049	0.960039	0.874446
545	0.895631	0.973171	0.957602	0.868014
546	0.885922	0.977439	0.959064	0.871381
547	0.88835	0.97561	0.95809	0.868732
548	0.895631	0.979268	0.962476	0.882197
549	0.890777	0.972561	0.95614	0.863338
550	0.890777	0.979268	0.961501	0.878955
551	0.900485	0.978659	0.962963	0.884001
552	0.885922	0.981707	0.962476	0.881546
553	0.890777	0.979268	0.961501	0.878955
554	0.895631	0.975	0.959064	0.87222
555	0.898058	0.977439	0.961501	0.879519
556	0.893204	0.980488	0.962963	0.883474
557	0.88835	0.97378	0.956628	0.864496
558	0.900485	0.97439	0.959552	0.874082
559	0.890777	0.97378	0.957115	0.866135
560	0.893204	0.97439	0.95809	0.869178
561	0.90534	0.975	0.961014	0.878747
562	0.893204	0.97561	0.959064	0.871999
563	0.893204	0.972561	0.956628	0.86498
564	0.900485	0.97439	0.959552	0.874082
565	0.893204	0.97561	0.959064	0.871999
566	0.893204	0.977439	0.960526	0.876267
567	0.893204	0.978049	0.961014	0.877699
568	0.90534	0.97561	0.961501	0.880151
569	0.898058	0.97439	0.959064	0.872448
570	0.895631	0.977439	0.961014	0.877893
571	0.907767	0.977439	0.96345	0.886012
572	0.88835	0.97378	0.956628	0.864496
573	0.898058	0.976829	0.961014	0.878096
574	0.893204	0.979878	0.962476	0.882023
575	0.898058	0.977439	0.961501	0.879519
576	0.895631	0.97622	0.960039	0.875047
577	0.895631	0.973171	0.957602	0.868014
578	0.900485	0.973171	0.958577	0.87129
579	0.898058	0.977439	0.961501	0.879519
580	0.890777	0.977439	0.960039	0.874639
581	0.898058	0.975	0.959552	0.873853
582	0.895631	0.977439	0.961014	0.877893
583	0.893204	0.976829	0.960039	0.87484
584	0.893204	0.976829	0.960039	0.87484
585	0.895631	0.972561	0.957115	0.866621
586	0.890777	0.97378	0.957115	0.866135
587	0.881068	0.97622	0.957115	0.865251
588	0.893204	0.977439	0.960526	0.876267
589	0.895631	0.977439	0.961014	0.877893
590	0.898058	0.978049	0.961988	0.880947
591	0.907767	0.97439	0.961014	0.878978
592	0.893204	0.978049	0.961014	0.877699
593	0.893204	0.971341	0.955653	0.862204
594	0.890777	0.976829	0.959552	0.87321
595	0.88835	0.976829	0.959064	0.87158
596	0.893204	0.97622	0.959552	0.873417
597	0.893204	0.972561	0.956628	0.86498
598	0.883495	0.97378	0.955653	0.861214
599	0.890777	0.975	0.95809	0.868951
600	0.895631	0.975	0.959064	0.87222
601	0.88835	0.97561	0.95809	0.868732
602	0.890777	0.97439	0.957602	0.867541
603	0.893204	0.979268	0.961988	0.880577
604	0.88835	0.976829	0.959064	0.87158
605	0.890777	0.976829	0.959552	0.87321
606	0.895631	0.976829	0.960526	0.876468
607	0.898058	0.97561	0.960039	0.875263
608	0.895631	0.979878	0.962963	0.883642
609	0.893204	0.97622	0.959552	0.873417
610	0.88835	0.97622	0.958577	0.870154
611	0.895631	0.979268	0.962476	0.882197
612	0.90534	0.978049	0.96345	0.885813
613	0.893204	0.972561	0.956628	0.86498
614	0.900485	0.97378	0.959064	0.872684
615	0.893204	0.976829	0.960039	0.87484
616	0.900485	0.97622	0.961014	0.878305
617	0.890777	0.977439	0.960039	0.874639
618	0.895631	0.975	0.959064	0.87222
619	0.898058	0.97378	0.958577	0.871048
620	0.900485	0.97622	0.961014	0.878305
621	0.895631	0.977439	0.961014	0.877893
622	0.88835	0.97439	0.957115	0.865903
623	0.900485	0.97561	0.960526	0.876893
624	0.883495	0.97561	0.957115	0.865461
625	0.895631	0.97622	0.960039	0.875047
626	0.898058	0.975	0.959552	0.873853
627	0.893204	0.975	0.958577	0.870586
628	0.890777	0.97622	0.959064	0.871786
629	0.895631	0.977439	0.961014	0.877893
630	0.90534	0.97622	0.961988	0.881559
631	0.898058	0.972561	0.957602	0.868261
632	0.890777	0.97439	0.957602	0.867541
633	0.893204	0.97622	0.959552	0.873417
634	0.88835	0.97439	0.957115	0.865903
635	0.893204	0.976829	0.960039	0.87484
636	0.88835	0.979268	0.961014	0.877332
637	0.88835	0.979878	0.961501	0.878782
638	0.895631	0.97378	0.95809	0.869412
639	0.898058	0.979268	0.962963	0.883817
640	0.890777	0.97561	0.958577	0.870366
641	0.893204	0.975	0.958577	0.870586
642	0.898058	0.977439	0.961501	0.879519
643	0.890777	0.977439	0.960039	0.874639
644	0.890777	0.976829	0.959552	0.87321
645	0.893204	0.977439	0.960526	0.876267
646	0.893204	0.979268	0.961988	0.880577
647	0.898058	0.976829	0.961014	0.878096
648	0.893204	0.97561	0.959064	0.871999
649	0.890777	0.97439	0.957602	0.867541
650	0.88835	0.97622	0.958577	0.870154
651	0.902913	0.978049	0.962963	0.884192
652	0.90534	0.97439	0.960526	0.877347
653	0.898058	0.977439	0.961501	0.879519
654	0.900485	0.976829	0.961501	0.879722
655	0.898058	0.97622	0.960526	0.876677
656	0.893204	0.97439	0.95809	0.869178
657	0.88835	0.979268	0.961014	0.877332
658	0.900485	0.975	0.960039	0.875485
659	0.898058	0.97378	0.958577	0.871048
660	0.890777	0.97622	0.959064	0.871786
661	0.893204	0.978659	0.961501	0.879135
662	0.895631	0.97622	0.960039	0.875047
663	0.895631	0.976829	0.960526	0.876468
664	0.878641	0.975	0.955653	0.860761
665	0.900485	0.975	0.960039	0.875485
666	0.895631	0.978659	0.961988	0.880758
667	0.883495	0.982317	0.962476	0.881404
668	0.890777	0.976829	0.959552	0.87321
669	0.883495	0.975	0.956628	0.86404
670	0.88835	0.97561	0.95809	0.868732
671	0.88835	0.977439	0.959552	0.873011
672	0.890777	0.97622	0.959064	0.871786
673	0.898058	0.97622	0.960526	0.876677
674	0.883495	0.983537	0.96345	0.884367
675	0.893204	0.978659	0.961501	0.879135
676	0.885922	0.973171	0.955653	0.86145
677	0.885922	0.977439	0.959064	0.871381
678	0.890777	0.979878	0.961988	0.880403
679	0.88835	0.97439	0.957115	0.865903
680	0.895631	0.978049	0.961501	0.879323
681	0.88835	0.981098	0.962476	0.881697
682	0.883495	0.977439	0.958577	0.869751
683	0.890777	0.979878	0.961988	0.880403
684	0.893204	0.97561	0.959064	0.871999
685	0.898058	0.97439	0.959064	0.872448
686	0.893204	0.97439	0.95809	0.869178
687	0.893204	0.975	0.958577	0.870586
688	0.900485	0.97439	0.959552	0.874082
689	0.900485	0.978049	0.962476	0.88257
690	0.902913	0.97561	0.961014	0.878522
691	0.902913	0.976829	0.961988	0.881348
692	0.910194	0.97561	0.962476	0.883405
693	0.90534	0.978659	0.963938	0.88724
694	0.895631	0.977439	0.961014	0.877893
695	0.902913	0.971951	0.95809	0.870155
696	0.90534	0.976829	0.962476	0.882972
697	0.907767	0.97561	0.961988	0.881778
698	0.898058	0.976829	0.961014	0.878096
699	0.907767	0.97561	0.961988	0.881778
700	0.898058	0.976829	0.961014	0.878096
701	0.893204	0.976829	0.960039	0.87484
702	0.900485	0.97622	0.961014	0.878305
703	0.90534	0.977439	0.962963	0.88439
704	0.902913	0.977439	0.962476	0.882767
705	0.902913	0.97561	0.961014	0.878522
706	0.893204	0.977439	0.960526	0.876267
707	0.900485	0.978049	0.962476	0.88257
708	0.893204	0.97561	0.959064	0.871999
709	0.895631	0.97622	0.960039	0.875047
710	0.893204	0.977439	0.960526	0.876267
711	0.907767	0.97378	0.960526	0.877585
712	0.910194	0.978659	0.964912	0.890475
713	0.895631	0.97378	0.95809	0.869412
714	0.893204	0.979268	0.961988	0.880577
715	0.90534	0.979878	0.964912	0.890108
716	0.88835	0.97561	0.95809	0.868732
717	0.898058	0.97561	0.960039	0.875263
718	0.902913	0.979268	0.963938	0.887054
719	0.90534	0.977439	0.962963	0.88439
720	0.895631	0.978049	0.961501	0.879323
721	0.907767	0.97622	0.962476	0.883185
722	0.900485	0.978049	0.962476	0.88257
723	0.902913	0.97622	0.961501	0.879933
724	0.902913	0.97561	0.961014	0.878522
725	0.895631	0.980488	0.96345	0.885091
726	0.900485	0.978049	0.962476	0.88257
727	0.90534	0.976829	0.962476	0.882972
728	0.898058	0.976829	0.961014	0.878096
729	0.90534	0.978659	0.963938	0.88724
730	0.895631	0.975	0.959064	0.87222
731	0.907767	0.979878	0.9654	0.891722
732	0.907767	0.97561	0.961988	0.881778
733	0.907767	0.97622	0.962476	0.883185
734	0.900485	0.979268	0.96345	0.885436
735	0.907767	0.977439	0.96345	0.886012
736	0.907767	0.973171	0.960039	0.876197
737	0.895631	0.97622	0.960039	0.875047
738	0.907767	0.97622	0.962476	0.883185
739	0.907767	0.979878	0.9654	0.891722
740	0.902913	0.976829	0.961988	0.881348
741	0.898058	0.979268	0.962963	0.883817
742	0.907767	0.981098	0.966374	0.894606
743	0.902913	0.977439	0.962476	0.882767
744	0.910194	0.980488	0.966374	0.894773
745	0.895631	0.978049	0.961501	0.879323
746	0.890777	0.978049	0.960526	0.876073
747	0.895631	0.976829	0.960526	0.876468
748	0.898058	0.975	0.959552	0.873853
749	0.890777	0.977439	0.960039	0.874639
750	0.88835	0.97561	0.95809	0.868732
751	0.902913	0.975	0.960526	0.877117
752	0.90534	0.978049	0.96345	0.885813
753	0.898058	0.978659	0.962476	0.88238
754	0.895631	0.976829	0.960526	0.876468
755	0.895631	0.980488	0.96345	0.885091
756	0.898058	0.979878	0.96345	0.88526
757	0.900485	0.980488	0.964425	0.888322
758	0.898058	0.97378	0.958577	0.871048
759	0.910194	0.978659	0.964912	0.890475
760	0.912621	0.97622	0.96345	0.886433
761	0.902913	0.978049	0.962963	0.884192
762	0.912621	0.97439	0.961988	0.882238
763	0.907767	0.97439	0.961014	0.878978
764	0.900485	0.978659	0.962963	0.884001
765	0.907767	0.978049	0.963938	0.887433
766	0.902913	0.977439	0.962476	0.882767

## Sheet: Decision tree
Number of features	SN	SP	ACC	MCC
1	0.68932	0.673171	0.676413	0.296453
2	0.76699	0.767073	0.767057	0.451571
3	0.774272	0.775	0.774854	0.466076
4	0.781553	0.772561	0.774366	0.469016
5	0.788835	0.755488	0.762183	0.456023
6	0.771845	0.77561	0.774854	0.46487
7	0.752427	0.761585	0.759747	0.434168
8	0.740291	0.777439	0.769981	0.442265
9	0.796117	0.769512	0.774854	0.476955
10	0.786408	0.767683	0.771442	0.467383
11	0.791262	0.77561	0.778752	0.479983
12	0.781553	0.792073	0.789961	0.491351
13	0.786408	0.779878	0.781189	0.481035
14	0.776699	0.764024	0.766569	0.455801
15	0.793689	0.781707	0.784113	0.488774
16	0.759709	0.764634	0.763645	0.443199
17	0.759709	0.778049	0.774366	0.458154
18	0.730583	0.782317	0.77193	0.440209
19	0.742718	0.77439	0.768031	0.440727
20	0.762136	0.775	0.772417	0.456607
21	0.757282	0.786585	0.780702	0.466044
22	0.76699	0.779268	0.776803	0.465222
23	0.779126	0.775	0.775828	0.469857
24	0.759709	0.770122	0.768031	0.449257
25	0.800971	0.772561	0.778265	0.48411
26	0.774272	0.791463	0.788012	0.484975
27	0.754854	0.790854	0.783626	0.469125
28	0.762136	0.792683	0.78655	0.476957
29	0.783981	0.770122	0.772904	0.468191
30	0.798544	0.772561	0.777778	0.482226
31	0.771845	0.777439	0.776316	0.466934
32	0.762136	0.770122	0.768519	0.451154
33	0.779126	0.787195	0.785575	0.483773
34	0.757282	0.765854	0.764133	0.442639
35	0.774272	0.777439	0.776803	0.468825
36	0.742718	0.779878	0.772417	0.44694
37	0.781553	0.767683	0.770468	0.463603
38	0.771845	0.782927	0.780702	0.473184
39	0.791262	0.789634	0.789961	0.496034
40	0.798544	0.789634	0.791423	0.501678
41	0.774272	0.784146	0.782164	0.476475
42	0.793689	0.775	0.778752	0.481184
43	0.740291	0.769512	0.763645	0.433372
44	0.76699	0.77622	0.774366	0.46177
45	0.779126	0.783537	0.782651	0.479553
46	0.754854	0.77561	0.771442	0.451603
47	0.822816	0.771341	0.781676	0.499683
48	0.745146	0.762195	0.758772	0.429125
49	0.796117	0.766463	0.772417	0.473593
50	0.725728	0.779268	0.768519	0.432907
51	0.75	0.757317	0.755848	0.427641
52	0.769417	0.802439	0.795809	0.494271
53	0.75	0.766463	0.763158	0.43761
54	0.75	0.77622	0.770955	0.448492
55	0.742718	0.779268	0.77193	0.446245
56	0.764563	0.771341	0.769981	0.454407
57	0.762136	0.771951	0.769981	0.453191
58	0.779126	0.784756	0.783626	0.480955
59	0.774272	0.769512	0.770468	0.45995
60	0.747573	0.779268	0.772904	0.450048
61	0.769417	0.779268	0.77729	0.467115
62	0.745146	0.768902	0.764133	0.436503
63	0.762136	0.778659	0.775341	0.460741
64	0.742718	0.780488	0.772904	0.447636
65	0.764563	0.80122	0.79386	0.489021
66	0.735437	0.776829	0.768519	0.437766
67	0.713592	0.794512	0.778265	0.441074
68	0.759709	0.764024	0.763158	0.442531
69	0.742718	0.783537	0.775341	0.451131
70	0.742718	0.769512	0.764133	0.435276
71	0.762136	0.779878	0.776316	0.462128
72	0.737864	0.77378	0.766569	0.436235
73	0.725728	0.789634	0.776803	0.444876
74	0.694175	0.779268	0.762183	0.408007
75	0.771845	0.790244	0.78655	0.481658
76	0.75	0.776829	0.771442	0.449181
77	0.735437	0.777439	0.769006	0.438457
78	0.764563	0.809756	0.800682	0.499439
79	0.754854	0.781098	0.775828	0.457831
80	0.764563	0.776829	0.774366	0.460564
81	0.740291	0.782317	0.773879	0.447827
82	0.742718	0.787805	0.778752	0.456071
83	0.740291	0.784756	0.775828	0.450635
84	0.769417	0.765854	0.766569	0.452124
85	0.803398	0.788415	0.791423	0.504019
86	0.771845	0.781098	0.77924	0.471091
87	0.771845	0.759146	0.761696	0.446707
88	0.779126	0.788415	0.78655	0.485189
89	0.759709	0.779268	0.775341	0.459539
90	0.757282	0.779268	0.774854	0.457642
91	0.757282	0.766463	0.76462	0.443311
92	0.752427	0.781707	0.775828	0.45663
93	0.769417	0.791463	0.787037	0.481197
94	0.779126	0.789634	0.787524	0.48661
95	0.771845	0.8	0.794347	0.493219
96	0.754854	0.795122	0.787037	0.474159
97	0.769417	0.77378	0.772904	0.460922
98	0.769417	0.760976	0.762671	0.446794
99	0.742718	0.787195	0.778265	0.455362
100	0.745146	0.778659	0.77193	0.447454
101	0.75	0.777439	0.77193	0.449871
102	0.759709	0.789024	0.783138	0.470775
103	0.759709	0.796951	0.789474	0.480122
104	0.800971	0.789024	0.791423	0.502848
105	0.81068	0.776829	0.783626	0.496418
106	0.762136	0.795122	0.788499	0.47984
107	0.791262	0.77622	0.77924	0.480669
108	0.793689	0.785976	0.787524	0.493673
109	0.747573	0.77439	0.769006	0.444531
110	0.759709	0.771951	0.769493	0.451294
111	0.759709	0.787805	0.782164	0.469355
112	0.740291	0.781098	0.772904	0.44643
113	0.759709	0.768293	0.766569	0.447228
114	0.774272	0.784756	0.782651	0.477177
115	0.776699	0.783537	0.782164	0.477664
116	0.752427	0.770122	0.766569	0.443561
117	0.771845	0.771951	0.77193	0.46077
118	0.757282	0.779878	0.775341	0.458336
119	0.740291	0.773171	0.766569	0.437455
120	0.752427	0.776829	0.77193	0.451081
121	0.791262	0.776829	0.779727	0.481356
122	0.791262	0.779268	0.781676	0.484114
123	0.764563	0.791463	0.786062	0.477415
124	0.759709	0.770122	0.768031	0.449257
125	0.771845	0.765244	0.766569	0.453349
126	0.769417	0.769512	0.769493	0.456163
127	0.754854	0.77561	0.771442	0.451603
128	0.762136	0.772561	0.770468	0.453872
129	0.791262	0.765854	0.770955	0.469149
130	0.779126	0.785976	0.7846	0.482362
131	0.745146	0.798171	0.787524	0.470206
132	0.774272	0.787805	0.785088	0.480705
133	0.771845	0.782927	0.780702	0.473184
134	0.747573	0.77378	0.768519	0.443846
135	0.788835	0.767073	0.771442	0.4686
136	0.735437	0.77439	0.766569	0.435015
137	0.779126	0.772561	0.773879	0.467126
138	0.745146	0.795122	0.785088	0.466572
139	0.764563	0.785976	0.781676	0.47102
140	0.73301	0.787805	0.776803	0.448459
141	0.735437	0.784756	0.774854	0.446828
142	0.75	0.777439	0.77193	0.449871
143	0.779126	0.783537	0.782651	0.479553
144	0.75	0.77378	0.769006	0.445747
145	0.747573	0.766463	0.762671	0.435709
146	0.786408	0.79939	0.796784	0.503794
147	0.764563	0.779268	0.776316	0.463329
148	0.740291	0.787805	0.778265	0.45417
149	0.752427	0.792683	0.7846	0.469379
150	0.779126	0.77439	0.775341	0.469173
151	0.75	0.781707	0.775341	0.454732
152	0.783981	0.790854	0.789474	0.491807
153	0.783981	0.782317	0.782651	0.48193
154	0.771845	0.784756	0.782164	0.475287
155	0.737864	0.787805	0.777778	0.452267
156	0.786408	0.784756	0.785088	0.486615
157	0.747573	0.764024	0.760721	0.433028
158	0.737864	0.781098	0.772417	0.444527
159	0.742718	0.793293	0.783138	0.462506
160	0.759709	0.791463	0.785088	0.47363
161	0.747573	0.789634	0.781189	0.462005
162	0.764563	0.775	0.772904	0.458502
163	0.781553	0.783537	0.783138	0.48144
164	0.786408	0.782927	0.783626	0.484514
165	0.764563	0.759756	0.760721	0.441677
166	0.723301	0.772561	0.762671	0.423422
167	0.769417	0.785366	0.782164	0.4741
168	0.764563	0.782927	0.77924	0.467507
169	0.742718	0.759146	0.755848	0.423907
170	0.735437	0.771951	0.76462	0.43228
171	0.754854	0.783537	0.777778	0.460627
172	0.764563	0.770122	0.769006	0.45305
173	0.752427	0.781098	0.775341	0.455933
174	0.740291	0.785366	0.776316	0.451339
175	0.757282	0.782927	0.777778	0.461823
176	0.754854	0.768902	0.766082	0.444106
177	0.75	0.77378	0.769006	0.445747
178	0.757282	0.761585	0.760721	0.437969
179	0.776699	0.788415	0.786062	0.483302
180	0.752427	0.77378	0.769493	0.447647
181	0.781553	0.77439	0.775828	0.471063
182	0.723301	0.789634	0.776316	0.442968
183	0.762136	0.767073	0.766082	0.447779
184	0.781553	0.772561	0.774366	0.469016
185	0.747573	0.770732	0.766082	0.440438
186	0.745146	0.779268	0.772417	0.448147
187	0.757282	0.770732	0.768031	0.448037
188	0.716019	0.789024	0.774366	0.436523
189	0.718447	0.784146	0.770955	0.432769
190	0.737864	0.770732	0.764133	0.432824
191	0.737864	0.790244	0.779727	0.455116
192	0.76699	0.767683	0.767544	0.452244
193	0.696602	0.796341	0.776316	0.429835
194	0.730583	0.777439	0.768031	0.434644
195	0.740291	0.773171	0.766569	0.437455
196	0.740291	0.782927	0.774366	0.448527
197	0.757282	0.773171	0.769981	0.45076
198	0.762136	0.768902	0.767544	0.449801
199	0.754854	0.788415	0.781676	0.466274
200	0.759709	0.782317	0.777778	0.463019
201	0.796117	0.773171	0.777778	0.481022
202	0.742718	0.778049	0.770955	0.444859
203	0.764563	0.77439	0.772417	0.457817
204	0.771845	0.760366	0.762671	0.448028
205	0.764563	0.760976	0.761696	0.443001
206	0.742718	0.765854	0.761209	0.431231
207	0.759709	0.786585	0.781189	0.467939
208	0.793689	0.781098	0.783626	0.488079
209	0.75	0.775	0.769981	0.447117
210	0.75	0.764024	0.761209	0.43493
211	0.781553	0.765854	0.769006	0.46159
212	0.764563	0.768293	0.767544	0.451022
213	0.747573	0.782317	0.775341	0.453531
214	0.786408	0.763415	0.768031	0.462701
215	0.798544	0.781707	0.785088	0.49254
216	0.757282	0.772561	0.769493	0.450078
217	0.762136	0.770732	0.769006	0.451832
218	0.762136	0.764024	0.763645	0.444429
219	0.725728	0.773171	0.763645	0.426015
220	0.793689	0.756098	0.763645	0.460458
221	0.747573	0.771341	0.766569	0.441117
222	0.769417	0.771951	0.771442	0.458876
223	0.783981	0.770122	0.772904	0.468191
224	0.75	0.768293	0.76462	0.439631
225	0.781553	0.761585	0.765595	0.456926
226	0.800971	0.786585	0.789474	0.500021
227	0.742718	0.779268	0.77193	0.446245
228	0.725728	0.767683	0.759259	0.419902
229	0.781553	0.777439	0.778265	0.474495
230	0.752427	0.760976	0.759259	0.433504
231	0.796117	0.778659	0.782164	0.487192
232	0.745146	0.772561	0.767057	0.440578
233	0.769417	0.776829	0.775341	0.464352
234	0.720874	0.769512	0.759747	0.418109
235	0.769417	0.755488	0.758285	0.440871
236	0.716019	0.787805	0.773392	0.4351
237	0.735437	0.787805	0.77729	0.450364
238	0.747573	0.768902	0.76462	0.438405
239	0.781553	0.761585	0.765595	0.456926
240	0.762136	0.77561	0.772904	0.457293
241	0.737864	0.762805	0.757797	0.424077
242	0.720874	0.77378	0.763158	0.422879
243	0.781553	0.771951	0.773879	0.468336
244	0.757282	0.777439	0.773392	0.455566
245	0.728155	0.765244	0.757797	0.419121
246	0.769417	0.782927	0.780214	0.471293
247	0.730583	0.781098	0.770955	0.438811
248	0.754854	0.788415	0.781676	0.466274
249	0.759709	0.79939	0.791423	0.483039
250	0.752427	0.794512	0.786062	0.471541
251	0.791262	0.771341	0.775341	0.475211
252	0.762136	0.77439	0.77193	0.455922
253	0.76699	0.775	0.773392	0.460397
254	0.740291	0.758537	0.754873	0.421342
255	0.725728	0.763415	0.755848	0.415204
256	0.742718	0.789634	0.780214	0.458206
257	0.791262	0.784146	0.785575	0.489683
258	0.740291	0.77439	0.767544	0.438824
259	0.769417	0.77561	0.774366	0.462977
260	0.793689	0.788415	0.789474	0.496497
261	0.740291	0.778659	0.770955	0.443649
262	0.781553	0.782927	0.782651	0.480741
263	0.75	0.786585	0.77924	0.460353
264	0.747573	0.770122	0.765595	0.439759
265	0.776699	0.772561	0.773392	0.465235
266	0.754854	0.759146	0.758285	0.43342
267	0.745146	0.778049	0.771442	0.446761
268	0.740291	0.760366	0.756335	0.423325
269	0.759709	0.759756	0.759747	0.437881
270	0.759709	0.77378	0.770955	0.453341
271	0.742718	0.771951	0.766082	0.437993
272	0.771845	0.782927	0.780702	0.473184
273	0.747573	0.768902	0.76462	0.438405
274	0.73301	0.773171	0.765107	0.431739
275	0.730583	0.780488	0.770468	0.438114
276	0.703883	0.781098	0.765595	0.417777
277	0.781553	0.792073	0.789961	0.491351
278	0.754854	0.780488	0.775341	0.457134
279	0.783981	0.767073	0.770468	0.464821
280	0.747573	0.770122	0.765595	0.439759
281	0.754854	0.77439	0.770468	0.45023
282	0.776699	0.776829	0.776803	0.470027
283	0.769417	0.768293	0.768519	0.454813
284	0.774272	0.789634	0.78655	0.482835
285	0.73301	0.776829	0.768031	0.43586
286	0.754854	0.772561	0.769006	0.44818
287	0.771845	0.786585	0.783626	0.477401
288	0.781553	0.760976	0.765107	0.456264
289	0.762136	0.783537	0.77924	0.466314
290	0.737864	0.766463	0.760721	0.428093
291	0.75	0.778659	0.772904	0.451255
292	0.779126	0.789024	0.787037	0.485899
293	0.754854	0.789634	0.782651	0.467697
294	0.75	0.781098	0.774854	0.454034
295	0.76699	0.768902	0.768519	0.453593
296	0.73301	0.768293	0.761209	0.426302
297	0.786408	0.781098	0.782164	0.482423
298	0.754854	0.768902	0.766082	0.444106
299	0.740291	0.784146	0.775341	0.449931
300	0.781553	0.780488	0.780702	0.477954
301	0.752427	0.765854	0.763158	0.43884
302	0.813107	0.776829	0.784113	0.498298
303	0.76699	0.759756	0.761209	0.443575
304	0.747573	0.765854	0.762183	0.435037
305	0.718447	0.787805	0.773879	0.437011
306	0.76699	0.770732	0.769981	0.455623
307	0.76699	0.77561	0.773879	0.461083
308	0.737864	0.766463	0.760721	0.428093
309	0.75	0.769512	0.765595	0.440983
310	0.745146	0.762195	0.758772	0.429125
311	0.752427	0.784756	0.778265	0.460135
312	0.740291	0.784756	0.775828	0.450635
313	0.759709	0.789024	0.783138	0.470775
314	0.754854	0.779268	0.774366	0.455745
315	0.754854	0.771341	0.768031	0.446818
316	0.742718	0.762195	0.758285	0.427222
317	0.735437	0.770732	0.763645	0.430919
318	0.762136	0.772561	0.770468	0.453872
319	0.737864	0.790854	0.780214	0.455831
320	0.76699	0.784146	0.780702	0.470802
321	0.776699	0.780488	0.779727	0.474176
322	0.783981	0.781098	0.781676	0.480537
323	0.759709	0.771341	0.769006	0.450614
324	0.779126	0.772561	0.773879	0.467126
325	0.762136	0.760366	0.760721	0.440441
326	0.754854	0.778659	0.773879	0.455052
327	0.752427	0.779878	0.774366	0.454541
328	0.776699	0.781707	0.780702	0.475568
329	0.747573	0.766463	0.762671	0.435709
330	0.762136	0.753659	0.755361	0.433219
331	0.762136	0.77439	0.77193	0.455922
332	0.742718	0.778659	0.771442	0.445552
333	0.745146	0.775	0.769006	0.443316
334	0.747573	0.760976	0.758285	0.4297
335	0.745146	0.769512	0.76462	0.437179
336	0.762136	0.756098	0.75731	0.435832
337	0.764563	0.772561	0.770955	0.455768
338	0.776699	0.792683	0.789474	0.488295
339	0.793689	0.803049	0.80117	0.513835
340	0.737864	0.770122	0.763645	0.432146
341	0.774272	0.756098	0.759747	0.445317
342	0.708738	0.776829	0.763158	0.41675
343	0.747573	0.784756	0.77729	0.456338
344	0.757282	0.795732	0.788012	0.476778
345	0.752427	0.77378	0.769493	0.447647
346	0.757282	0.757317	0.75731	0.433345
347	0.781553	0.789634	0.788012	0.488497
348	0.754854	0.762195	0.760721	0.436733
349	0.730583	0.781098	0.770955	0.438811
350	0.740291	0.767073	0.761696	0.430671
351	0.740291	0.782317	0.773879	0.447827
352	0.742718	0.768902	0.763645	0.4346
353	0.764563	0.759146	0.760234	0.441017
354	0.745146	0.752439	0.750975	0.418603
355	0.764563	0.770122	0.769006	0.45305
356	0.754854	0.760366	0.759259	0.434743
357	0.776699	0.782317	0.781189	0.476266
358	0.764563	0.776829	0.774366	0.460564
359	0.752427	0.765244	0.762671	0.438169
360	0.781553	0.782927	0.782651	0.480741
361	0.75	0.787195	0.779727	0.461061
362	0.754854	0.769512	0.766569	0.444783
363	0.781553	0.792683	0.790448	0.492068
364	0.75	0.759146	0.75731	0.429617
365	0.779126	0.767683	0.769981	0.461712
366	0.769417	0.779268	0.77729	0.467115
367	0.771845	0.796951	0.79191	0.489573
368	0.747573	0.784756	0.77729	0.456338
369	0.747573	0.789024	0.780702	0.461293
370	0.75	0.778659	0.772904	0.451255
371	0.774272	0.768293	0.769493	0.4586
372	0.791262	0.785976	0.787037	0.49179
373	0.747573	0.782927	0.775828	0.454231
374	0.718447	0.768293	0.758285	0.414844
375	0.76699	0.785366	0.781676	0.472208
376	0.737864	0.756707	0.752924	0.417461
377	0.754854	0.773171	0.769493	0.448862
378	0.742718	0.783537	0.775341	0.451131
379	0.73301	0.770732	0.763158	0.429013
380	0.720874	0.77378	0.763158	0.422879
381	0.76699	0.768293	0.768031	0.452918
382	0.762136	0.779268	0.775828	0.461434
383	0.764563	0.790854	0.785575	0.4767
384	0.735437	0.762195	0.756823	0.421505
385	0.771845	0.780488	0.778752	0.470395
386	0.781553	0.771951	0.773879	0.468336
387	0.757282	0.773171	0.769981	0.45076
388	0.720874	0.783537	0.770955	0.433977
389	0.762136	0.780488	0.776803	0.462823
390	0.764563	0.77622	0.773879	0.459876
391	0.771845	0.793902	0.789474	0.485957
392	0.754854	0.77561	0.771442	0.451603
393	0.742718	0.775	0.768519	0.441413
394	0.742718	0.772561	0.766569	0.438675
395	0.735437	0.77378	0.766082	0.434329
396	0.752427	0.779268	0.773879	0.453847
397	0.752427	0.770122	0.766569	0.443561
398	0.735437	0.767683	0.761209	0.427534
399	0.783981	0.782927	0.783138	0.482628
400	0.781553	0.776829	0.777778	0.473807
401	0.725728	0.773171	0.763645	0.426015
402	0.771845	0.768902	0.769493	0.457382
403	0.725728	0.80122	0.786062	0.458655
404	0.759709	0.767683	0.766082	0.446554
405	0.735437	0.779878	0.770955	0.441229
406	0.730583	0.785366	0.774366	0.443722
407	0.745146	0.768902	0.764133	0.436503
408	0.757282	0.771951	0.769006	0.449397
409	0.779126	0.783537	0.782651	0.479553
410	0.73301	0.760366	0.754873	0.417605
411	0.764563	0.792073	0.78655	0.478132
412	0.762136	0.757317	0.758285	0.437144
413	0.764563	0.777439	0.774854	0.461254
414	0.781553	0.787195	0.786062	0.48566
415	0.779126	0.789024	0.787037	0.485899
416	0.728155	0.787195	0.775341	0.443938
417	0.776699	0.772561	0.773392	0.465235
418	0.781553	0.8	0.796296	0.50076
419	0.708738	0.781707	0.767057	0.422309
420	0.757282	0.781098	0.776316	0.459728
421	0.747573	0.778049	0.77193	0.448662
422	0.759709	0.781707	0.77729	0.462321
423	0.725728	0.761585	0.754386	0.413205
424	0.742718	0.77378	0.767544	0.440042
425	0.752427	0.769512	0.766082	0.442883
426	0.774272	0.775	0.774854	0.466076
427	0.791262	0.767683	0.772417	0.47116
428	0.800971	0.771341	0.77729	0.482753
429	0.803398	0.77378	0.779727	0.487355
430	0.781553	0.782317	0.782164	0.480043
431	0.737864	0.759756	0.755361	0.420757
432	0.735437	0.770122	0.763158	0.43024
433	0.752427	0.786585	0.779727	0.462251
434	0.764563	0.785366	0.781189	0.470316
435	0.740291	0.784756	0.775828	0.450635
436	0.757282	0.779268	0.774854	0.457642
437	0.781553	0.77378	0.775341	0.470379
438	0.75	0.787195	0.779727	0.461061
439	0.776699	0.796951	0.792885	0.493347
440	0.779126	0.778049	0.778265	0.473296
441	0.820388	0.767073	0.777778	0.493096
442	0.781553	0.791463	0.789474	0.490636
443	0.76699	0.77622	0.774366	0.46177
444	0.747573	0.783537	0.776316	0.454932
445	0.745146	0.77439	0.768519	0.44263
446	0.75	0.773171	0.768519	0.445063
447	0.783981	0.778659	0.779727	0.477764
448	0.764563	0.778659	0.775828	0.462636
449	0.742718	0.77622	0.769493	0.442788
450	0.757282	0.77439	0.770955	0.452128
451	0.73301	0.779268	0.769981	0.438629
452	0.781553	0.777439	0.778265	0.474495
453	0.759709	0.768902	0.767057	0.447903
454	0.752427	0.779268	0.773879	0.453847
455	0.757282	0.785366	0.779727	0.464632
456	0.779126	0.772561	0.773879	0.467126
457	0.781553	0.779878	0.780214	0.47726
458	0.737864	0.786585	0.776803	0.45085
459	0.791262	0.77378	0.77729	0.477932
460	0.725728	0.772561	0.763158	0.425332
461	0.764563	0.797561	0.790936	0.484632
462	0.783981	0.756098	0.761696	0.452893
463	0.791262	0.767683	0.772417	0.47116
464	0.75	0.763415	0.760721	0.434263
465	0.706311	0.761585	0.750487	0.397894
466	0.791262	0.771951	0.775828	0.475889
467	0.716019	0.770122	0.759259	0.414963
468	0.774272	0.772561	0.772904	0.463343
469	0.774272	0.77378	0.773879	0.464707
470	0.76699	0.79939	0.792885	0.488711
471	0.703883	0.762805	0.750975	0.397308
472	0.771845	0.759756	0.762183	0.447367
473	0.75	0.792073	0.783626	0.466764
474	0.742718	0.780488	0.772904	0.447636
475	0.769417	0.784756	0.781676	0.473396
476	0.76699	0.787195	0.783138	0.474326
477	0.747573	0.782317	0.775341	0.453531
478	0.737864	0.771951	0.765107	0.434185
479	0.75	0.779878	0.773879	0.452642
480	0.76699	0.783537	0.780214	0.470101
481	0.723301	0.762195	0.754386	0.41196
482	0.720874	0.788415	0.774854	0.439633
483	0.737864	0.767683	0.761696	0.42944
484	0.779126	0.778659	0.778752	0.473987
485	0.781553	0.771341	0.773392	0.467657
486	0.745146	0.779268	0.772417	0.448147
487	0.737864	0.766463	0.760721	0.428093
488	0.73301	0.776829	0.768031	0.43586
489	0.793689	0.765244	0.770955	0.470368
490	0.781553	0.768902	0.771442	0.46495
491	0.75	0.779268	0.773392	0.451948
492	0.76699	0.760976	0.762183	0.444898
493	0.740291	0.773171	0.766569	0.437455
494	0.730583	0.760366	0.754386	0.415697
495	0.776699	0.765854	0.768031	0.457806
496	0.762136	0.765244	0.76462	0.445766
497	0.75	0.771951	0.767544	0.443699
498	0.764563	0.782927	0.77924	0.467507
499	0.754854	0.767683	0.765107	0.442757
500	0.786408	0.779268	0.780702	0.480342
501	0.762136	0.778659	0.775341	0.460741
502	0.776699	0.768293	0.769981	0.460493
503	0.737864	0.777439	0.769493	0.440361
504	0.757282	0.789634	0.783138	0.469592
505	0.745146	0.77622	0.769981	0.444691
506	0.713592	0.792683	0.776803	0.438909
507	0.769417	0.773171	0.772417	0.460239
508	0.759709	0.758537	0.758772	0.436561
509	0.769417	0.754878	0.757797	0.440217
510	0.752427	0.766463	0.763645	0.439511
511	0.740291	0.771951	0.765595	0.43609
512	0.757282	0.790854	0.784113	0.47102
513	0.788835	0.778049	0.780214	0.480847
514	0.752427	0.787805	0.780702	0.463667
515	0.76699	0.760976	0.762183	0.444898
516	0.737864	0.789024	0.778752	0.453689
517	0.728155	0.758537	0.752437	0.411804
518	0.745146	0.775	0.769006	0.443316
519	0.791262	0.778049	0.780702	0.482733
520	0.745146	0.790244	0.781189	0.460819
521	0.747573	0.765854	0.762183	0.435037
522	0.762136	0.771951	0.769981	0.453191
523	0.701456	0.767073	0.753899	0.400082
524	0.745146	0.767073	0.762671	0.434479
525	0.754854	0.77439	0.770468	0.45023
526	0.742718	0.789024	0.779727	0.457493
527	0.740291	0.77622	0.769006	0.440885
528	0.757282	0.766463	0.76462	0.443311
529	0.737864	0.79878	0.78655	0.465237
530	0.75	0.777439	0.77193	0.449871
531	0.764563	0.770732	0.769493	0.453728
532	0.716019	0.769512	0.758772	0.414284
533	0.76699	0.781098	0.778265	0.467307
534	0.754854	0.77439	0.770468	0.45023
535	0.754854	0.776829	0.772417	0.452979
536	0.759709	0.779878	0.775828	0.460232
537	0.737864	0.771341	0.76462	0.433504
538	0.762136	0.768902	0.767544	0.449801
539	0.75	0.74878	0.749025	0.418527
540	0.737864	0.776829	0.769006	0.439671
541	0.759709	0.77439	0.771442	0.454025
542	0.776699	0.793902	0.790448	0.489733
543	0.745146	0.782317	0.774854	0.451631
544	0.752427	0.771341	0.767544	0.444919
545	0.740291	0.783537	0.774854	0.449229
546	0.762136	0.762805	0.762671	0.443095
547	0.779126	0.780488	0.780214	0.476066
548	0.759709	0.763415	0.762671	0.441863
549	0.781553	0.776829	0.777778	0.473807
550	0.762136	0.772561	0.770468	0.453872
551	0.764563	0.790854	0.785575	0.4767
552	0.737864	0.789634	0.77924	0.454402
553	0.762136	0.775	0.772417	0.456607
554	0.769417	0.771951	0.771442	0.458876
555	0.781553	0.757317	0.762183	0.45231
556	0.75	0.776829	0.771442	0.449181
557	0.798544	0.770732	0.776316	0.480192
558	0.759709	0.765854	0.76462	0.444538
559	0.759709	0.785366	0.780214	0.466528
560	0.762136	0.77622	0.773392	0.457981
561	0.75	0.757927	0.756335	0.428299
562	0.771845	0.791463	0.787524	0.483087
563	0.781553	0.771951	0.773879	0.468336
564	0.774272	0.785366	0.783138	0.477881
565	0.75	0.781707	0.775341	0.454732
566	0.752427	0.762195	0.760234	0.434832
567	0.759709	0.764634	0.763645	0.443199
568	0.737864	0.776829	0.769006	0.439671
569	0.769417	0.782927	0.780214	0.471293
570	0.757282	0.763415	0.762183	0.439964
571	0.769417	0.762805	0.764133	0.448785
572	0.75	0.785366	0.778265	0.458941
573	0.73301	0.779878	0.770468	0.439324
574	0.76699	0.77561	0.773879	0.461083
575	0.776699	0.783537	0.782164	0.477664
576	0.740291	0.765244	0.760234	0.428656
577	0.76699	0.770732	0.769981	0.455623
578	0.76699	0.75122	0.754386	0.434418
579	0.720874	0.770732	0.760721	0.419467
580	0.771845	0.767073	0.768031	0.455361
581	0.764563	0.772561	0.770955	0.455768
582	0.793689	0.770732	0.775341	0.47642
583	0.76699	0.779878	0.77729	0.465916
584	0.81068	0.765854	0.774854	0.484233
585	0.771845	0.780488	0.778752	0.470395
586	0.754854	0.760976	0.759747	0.435405
587	0.791262	0.792073	0.79191	0.498886
588	0.754854	0.768902	0.766082	0.444106
589	0.745146	0.776829	0.770468	0.44538
590	0.737864	0.782927	0.773879	0.446624
591	0.762136	0.759756	0.760234	0.439779
592	0.73301	0.796341	0.783626	0.458516
593	0.757282	0.776829	0.772904	0.454877
594	0.762136	0.767073	0.766082	0.447779
595	0.774272	0.777439	0.776803	0.468825
596	0.745146	0.767683	0.763158	0.435152
597	0.747573	0.780488	0.773879	0.451438
598	0.779126	0.779268	0.77924	0.474679
599	0.76699	0.789024	0.7846	0.476453
600	0.786408	0.758537	0.764133	0.457409
601	0.791262	0.771341	0.775341	0.475211
602	0.776699	0.783537	0.782164	0.477664
603	0.75	0.782317	0.775828	0.455431
604	0.757282	0.767073	0.765107	0.443983
605	0.774272	0.766463	0.768031	0.456583
606	0.796117	0.776829	0.780702	0.485126
607	0.769417	0.777439	0.775828	0.465041
608	0.781553	0.773171	0.774854	0.469697
609	0.730583	0.766463	0.759259	0.422373
610	0.791262	0.759756	0.766082	0.462507
611	0.762136	0.765244	0.76462	0.445766
612	0.779126	0.778659	0.778752	0.473987
613	0.815534	0.788415	0.79386	0.513403
614	0.735437	0.775	0.767057	0.435701
615	0.769417	0.764024	0.765107	0.450118
616	0.769417	0.783537	0.780702	0.471993
617	0.769417	0.770122	0.769981	0.45684
618	0.771845	0.779268	0.777778	0.469007
619	0.76699	0.775	0.773392	0.460397
620	0.737864	0.778049	0.769981	0.441053
621	0.76699	0.777439	0.775341	0.463148
622	0.762136	0.766463	0.765595	0.447107
623	0.76699	0.791463	0.78655	0.479307
624	0.808252	0.759756	0.769493	0.475719
625	0.774272	0.770122	0.770955	0.460627
626	0.776699	0.782927	0.781676	0.476964
627	0.769417	0.771341	0.770955	0.458196
628	0.730583	0.775	0.766082	0.431888
629	0.728155	0.788415	0.776316	0.445358
630	0.779126	0.77561	0.776316	0.470543
631	0.779126	0.767073	0.769493	0.461039
632	0.764563	0.771951	0.770468	0.455087
633	0.762136	0.767683	0.766569	0.448452
634	0.735437	0.77561	0.767544	0.436388
635	0.720874	0.779878	0.768031	0.429783
636	0.779126	0.769512	0.771442	0.463734
637	0.757282	0.772561	0.769493	0.450078
638	0.764563	0.788415	0.783626	0.473851
639	0.76699	0.77378	0.772417	0.459028
640	0.769417	0.77439	0.773392	0.461606
641	0.757282	0.792073	0.785088	0.472452
642	0.769417	0.769512	0.769493	0.456163
643	0.75	0.768902	0.765107	0.440306
644	0.76699	0.759146	0.760721	0.442914
645	0.774272	0.768902	0.769981	0.459275
646	0.793689	0.758537	0.765595	0.46308
647	0.754854	0.770122	0.767057	0.44546
648	0.771845	0.764024	0.765595	0.452013
649	0.745146	0.777439	0.770955	0.44607
650	0.752427	0.77439	0.769981	0.448331
651	0.776699	0.756707	0.760721	0.447867
652	0.762136	0.772561	0.770468	0.453872
653	0.769417	0.776829	0.775341	0.464352
654	0.776699	0.761585	0.76462	0.453141
655	0.740291	0.770732	0.76462	0.434729
656	0.774272	0.77561	0.775341	0.466761
657	0.757282	0.771951	0.769006	0.449397
658	0.808252	0.769512	0.77729	0.486376
659	0.779126	0.760976	0.76462	0.454372
660	0.762136	0.764634	0.764133	0.445097
661	0.735437	0.759146	0.754386	0.418189
662	0.771845	0.784146	0.781676	0.474585
663	0.735437	0.787195	0.776803	0.449654
664	0.75	0.77378	0.769006	0.445747
665	0.694175	0.775	0.758772	0.403168
666	0.786408	0.759756	0.765107	0.458726
667	0.774272	0.753049	0.75731	0.442056
668	0.791262	0.767683	0.772417	0.47116
669	0.752427	0.770732	0.767057	0.444239
670	0.769417	0.77439	0.773392	0.461606
671	0.774272	0.804878	0.798733	0.501003
672	0.752427	0.781098	0.775341	0.455933
673	0.798544	0.762805	0.769981	0.47148
674	0.793689	0.769512	0.774366	0.475068
675	0.728155	0.781707	0.770955	0.437602
676	0.796117	0.77439	0.778752	0.482386
677	0.742718	0.754878	0.752437	0.419306
678	0.771845	0.761585	0.763645	0.449352
679	0.776699	0.770732	0.77193	0.463196
680	0.776699	0.794512	0.790936	0.490453
681	0.759709	0.765854	0.76462	0.444538
682	0.783981	0.769512	0.772417	0.467515
683	0.737864	0.760366	0.755848	0.421419
684	0.747573	0.765854	0.762183	0.435037
685	0.730583	0.768293	0.760721	0.424395
686	0.737864	0.781707	0.772904	0.445225
687	0.771845	0.786585	0.783626	0.477401
688	0.723301	0.790854	0.77729	0.444398
689	0.757282	0.786585	0.780702	0.466044
690	0.754854	0.775	0.770955	0.450916
691	0.774272	0.77561	0.775341	0.466761
692	0.771845	0.77561	0.774854	0.46487
693	0.769417	0.74939	0.753411	0.434377
694	0.796117	0.77439	0.778752	0.482386
695	0.762136	0.77561	0.772904	0.457293
696	0.764563	0.77439	0.772417	0.457817
697	0.759709	0.772561	0.769981	0.451975
698	0.774272	0.760976	0.763645	0.450584
699	0.783981	0.784756	0.7846	0.484729
700	0.771845	0.770122	0.770468	0.458734
701	0.742718	0.771341	0.765595	0.437313
702	0.75	0.754878	0.753899	0.425018
703	0.796117	0.789024	0.790448	0.499087
704	0.754854	0.779268	0.774366	0.455745
705	0.759709	0.771951	0.769493	0.451294
706	0.76699	0.771951	0.770955	0.456982
707	0.791262	0.77439	0.777778	0.478614
708	0.788835	0.784756	0.785575	0.4885
709	0.754854	0.757927	0.75731	0.432102
710	0.769417	0.762805	0.764133	0.448785
711	0.76699	0.793293	0.788012	0.481459
712	0.764563	0.775	0.772904	0.458502
713	0.737864	0.797561	0.785575	0.463777
714	0.754854	0.768902	0.766082	0.444106
715	0.752427	0.771341	0.767544	0.444919
716	0.803398	0.767073	0.774366	0.47992
717	0.735437	0.77439	0.766569	0.435015
718	0.757282	0.770732	0.768031	0.448037
719	0.776699	0.770732	0.77193	0.463196
720	0.774272	0.765244	0.767057	0.455243
721	0.730583	0.77561	0.766569	0.432575
722	0.723301	0.767683	0.758772	0.417992
723	0.774272	0.765854	0.767544	0.455913
724	0.75	0.778659	0.772904	0.451255
725	0.73301	0.785366	0.774854	0.445628
726	0.725728	0.761585	0.754386	0.413205
727	0.793689	0.773171	0.77729	0.479136
728	0.813107	0.786585	0.79191	0.509412
729	0.762136	0.785366	0.780702	0.468422
730	0.76699	0.766463	0.766569	0.4509
731	0.737864	0.77378	0.766569	0.436235
732	0.725728	0.790244	0.77729	0.44559
733	0.793689	0.764024	0.769981	0.469034
734	0.764563	0.782927	0.77924	0.467507
735	0.769417	0.757927	0.760234	0.443494
736	0.803398	0.765854	0.773392	0.478582
737	0.769417	0.787805	0.784113	0.476925
738	0.796117	0.764024	0.770468	0.470922
739	0.759709	0.769512	0.767544	0.44858
740	0.747573	0.764024	0.760721	0.433028
741	0.783981	0.782927	0.783138	0.482628
742	0.754854	0.791463	0.784113	0.46984
743	0.76699	0.761585	0.762671	0.445561
744	0.779126	0.771341	0.772904	0.465766
745	0.769417	0.778659	0.776803	0.466423
746	0.786408	0.767683	0.771442	0.467383
747	0.742718	0.785366	0.776803	0.453241
748	0.776699	0.771341	0.772417	0.463875
749	0.781553	0.778049	0.778752	0.475185
750	0.754854	0.779268	0.774366	0.455745
751	0.754854	0.787195	0.780702	0.464855
752	0.779126	0.767073	0.769493	0.461039
753	0.747573	0.784146	0.776803	0.455634
754	0.737864	0.770732	0.764133	0.432824
755	0.779126	0.775	0.775828	0.469857
756	0.798544	0.767683	0.773879	0.476821
757	0.75	0.768902	0.765107	0.440306
758	0.762136	0.773171	0.770955	0.454554
759	0.73301	0.796341	0.783626	0.458516
760	0.716019	0.770732	0.759747	0.415642
761	0.825243	0.782927	0.791423	0.514589
762	0.759709	0.782927	0.778265	0.463719
763	0.769417	0.784146	0.781189	0.472694
764	0.75	0.780488	0.774366	0.453338
765	0.735437	0.785366	0.775341	0.447533
766	0.779126	0.781098	0.780702	0.476761

## Sheet: k-nearest neighbor
Number of features	SN	SP	ACC	MCC
1	0.669903	0.678659	0.676901	0.286095
2	0.86165	0.787805	0.802632	0.548196
3	0.88835	0.797561	0.815789	0.579964
4	0.951456	0.808537	0.837232	0.640848
5	0.958738	0.787805	0.822125	0.622244
6	0.949029	0.809146	0.837232	0.639748
7	0.956311	0.814634	0.84308	0.651864
8	0.961165	0.804268	0.83577	0.643099
9	0.951456	0.80061	0.830897	0.631462
10	0.970874	0.814024	0.845517	0.662072
11	0.963592	0.814634	0.844542	0.65734
12	0.968447	0.797561	0.831871	0.640757
13	0.970874	0.789634	0.826023	0.633517
14	0.98301	0.770122	0.812865	0.621207
15	0.985437	0.777439	0.819201	0.63099
16	0.970874	0.781098	0.819201	0.623953
17	0.963592	0.782927	0.819201	0.620454
18	0.973301	0.765244	0.807018	0.608582
19	0.968447	0.767073	0.807505	0.606829
20	0.968447	0.765854	0.80653	0.605526
21	0.978155	0.754268	0.79922	0.600767
22	0.961165	0.779268	0.815789	0.614547
23	0.975728	0.769512	0.810916	0.615001
24	0.990291	0.770122	0.814327	0.626754
25	0.98301	0.77561	0.817251	0.627147
26	0.975728	0.768293	0.809942	0.613692
27	0.973301	0.773171	0.813353	0.617105
28	0.973301	0.770732	0.811404	0.614465
29	0.978155	0.764024	0.807018	0.610993
30	0.98301	0.768293	0.811404	0.619245
31	0.985437	0.770122	0.813353	0.623056
32	0.966019	0.762805	0.803606	0.600428
33	0.973301	0.737805	0.785088	0.580292
34	0.985437	0.739024	0.788499	0.590852
35	0.970874	0.726829	0.775828	0.567584
36	0.980583	0.727439	0.778265	0.575679
37	0.985437	0.718902	0.772417	0.571194
38	0.985437	0.709756	0.765107	0.562534
39	0.985437	0.707927	0.763645	0.560821
40	0.985437	0.70122	0.758285	0.554596
41	0.968447	0.7	0.753899	0.540234
42	0.975728	0.690244	0.747563	0.536998
43	0.978155	0.662195	0.725634	0.514192
44	0.995146	0.672561	0.737329	0.536537
45	0.98301	0.662195	0.726608	0.518023
46	0.98301	0.671341	0.733918	0.525927
47	0.98301	0.655488	0.721248	0.512307
48	0.968447	0.667683	0.72807	0.511282
49	0.985437	0.654268	0.72076	0.513196
50	0.985437	0.659756	0.725146	0.517854
51	0.980583	0.64878	0.7154	0.504733
52	0.985437	0.662195	0.727096	0.519938
53	0.98301	0.65	0.716862	0.50768
54	0.985437	0.632927	0.703704	0.495489
55	0.975728	0.637805	0.705653	0.491753
56	0.980583	0.637195	0.70614	0.495115
57	0.980583	0.62561	0.696881	0.485676
58	0.985437	0.631707	0.702729	0.494496
59	0.990291	0.607927	0.684698	0.479415
60	0.98301	0.609146	0.684211	0.474506
61	0.987864	0.611585	0.687135	0.480333
62	0.987864	0.59878	0.676901	0.47034
63	0.995146	0.60122	0.680312	0.478116
64	0.978155	0.595732	0.672515	0.460129
65	0.990291	0.60061	0.67885	0.473719
66	0.980583	0.604878	0.680312	0.469202
67	0.98301	0.6	0.676901	0.46736
68	0.98301	0.60122	0.677875	0.468308
69	0.990291	0.617073	0.692008	0.486624
70	0.98301	0.616463	0.690058	0.480293
71	0.995146	0.593293	0.673977	0.472021
72	0.98301	0.595732	0.673489	0.464058
73	0.978155	0.610366	0.684211	0.471561
74	0.985437	0.606707	0.682749	0.474547
75	0.978155	0.582317	0.661793	0.449854
76	0.980583	0.581707	0.661793	0.451367
77	0.985437	0.571951	0.654971	0.447994
78	0.987864	0.579268	0.661306	0.45546
79	0.985437	0.565854	0.650097	0.443462
80	0.992718	0.562195	0.648635	0.446748
81	0.985437	0.558537	0.64425	0.43807
82	0.987864	0.559756	0.645712	0.440963
83	0.987864	0.570122	0.653996	0.448619
84	0.987864	0.563415	0.648635	0.443654
85	0.987864	0.54878	0.63694	0.432963
86	0.992718	0.55061	0.639376	0.438305
87	0.990291	0.557317	0.64425	0.441177
88	0.987864	0.539024	0.629142	0.42594
89	0.985437	0.542073	0.631092	0.426111
90	0.995146	0.54939	0.638889	0.439433
91	0.98301	0.54878	0.635965	0.428948
92	0.985437	0.526829	0.618908	0.415239
93	0.987864	0.529878	0.621832	0.419426
94	0.992718	0.541463	0.632066	0.431723
95	0.978155	0.557317	0.641813	0.431181
96	0.987864	0.517683	0.612086	0.410842
97	0.980583	0.542683	0.630604	0.422524
98	0.992718	0.528049	0.621345	0.422194
99	0.98301	0.526829	0.618421	0.413209
100	0.978155	0.509146	0.603314	0.396701
101	0.992718	0.511585	0.608187	0.41069
102	0.987864	0.521951	0.615497	0.413834
103	0.987864	0.523171	0.616472	0.414691
104	0.98301	0.518293	0.611598	0.407189
105	0.985437	0.528049	0.619883	0.416102
106	0.985437	0.520122	0.613548	0.410512
107	0.987864	0.497561	0.596004	0.39691
108	0.995146	0.49878	0.598441	0.403943
109	0.985437	0.518902	0.612573	0.409656
110	0.98301	0.507927	0.603314	0.399949
111	0.980583	0.493902	0.591618	0.388203
112	0.990291	0.52439	0.617934	0.417584
113	0.987864	0.479878	0.581871	0.384883
114	0.995146	0.514024	0.610624	0.41443
115	0.98301	0.497561	0.595029	0.392782
116	0.980583	0.490244	0.588694	0.385694
117	0.987864	0.47622	0.578947	0.382418
118	0.98301	0.50061	0.597466	0.394883
119	0.975728	0.480488	0.579922	0.374879
120	0.980583	0.490244	0.588694	0.385694
121	0.995146	0.487195	0.589181	0.396077
122	0.985437	0.492683	0.591618	0.391503
123	0.987864	0.479268	0.581384	0.384472
124	0.990291	0.495122	0.594542	0.397308
125	0.992718	0.478659	0.581871	0.388242
126	0.990291	0.47561	0.578947	0.384102
127	0.992718	0.493293	0.593567	0.398133
128	0.98301	0.485366	0.585283	0.384438
129	1	0.476829	0.581871	0.393304
130	0.992718	0.493293	0.593567	0.398133
131	0.987864	0.496951	0.595517	0.396492
132	0.987864	0.480488	0.582359	0.385295
133	0.98301	0.47378	0.576023	0.376591
134	0.985437	0.480488	0.581871	0.383209
135	0.980583	0.485976	0.585283	0.382776
136	0.995146	0.484756	0.587232	0.394432
137	0.987864	0.47439	0.577485	0.381189
138	0.985437	0.49939	0.596979	0.396103
139	0.990291	0.481098	0.583333	0.387793
140	0.995146	0.481707	0.584795	0.39238
141	0.987864	0.483537	0.584795	0.387356
142	0.992718	0.483537	0.58577	0.391524
143	0.990291	0.494512	0.594055	0.396892
144	0.992718	0.479268	0.582359	0.388651
145	0.987864	0.465854	0.570663	0.375474
146	0.985437	0.471951	0.575049	0.377454
147	0.992718	0.467073	0.572612	0.3805
148	0.992718	0.472561	0.576998	0.384158
149	0.987864	0.456707	0.563353	0.369393
150	0.990291	0.463415	0.569201	0.375959
151	0.995146	0.443902	0.554581	0.367371
152	0.985437	0.465854	0.570175	0.373368
153	0.985437	0.467683	0.571637	0.374592
154	0.990291	0.468293	0.573099	0.379206
155	0.987864	0.470122	0.574074	0.378326
156	0.985437	0.454878	0.561404	0.366061
157	0.992718	0.454268	0.562378	0.372028
158	0.992718	0.462195	0.568713	0.377263
159	0.990291	0.481707	0.583821	0.388205
160	0.995146	0.47439	0.578947	0.387479
161	0.995146	0.463415	0.570175	0.380185
162	0.992718	0.464634	0.570663	0.37888
163	0.995146	0.466463	0.572612	0.382204
164	0.980583	0.468293	0.57115	0.3708
165	0.992718	0.485366	0.587232	0.392759
166	0.990291	0.482927	0.584795	0.389028
167	0.995146	0.468293	0.574074	0.383419
168	0.995146	0.467073	0.573099	0.382609
169	0.985437	0.479268	0.580897	0.382384
170	0.990291	0.459756	0.566277	0.373531
171	0.987864	0.456707	0.563353	0.369393
172	0.987864	0.471341	0.575049	0.379143
173	0.990291	0.451829	0.559942	0.368295
174	0.992718	0.459146	0.566277	0.375246
175	0.995146	0.47378	0.57846	0.387072
176	0.995146	0.455488	0.56384	0.374956
177	0.990291	0.468293	0.573099	0.379206
178	0.987864	0.464634	0.569688	0.374661
179	0.987864	0.47561	0.57846	0.382008
180	0.990291	0.437805	0.548733	0.359102
181	0.995146	0.458537	0.566277	0.376963
182	0.995146	0.45122	0.560429	0.372154
183	0.992718	0.455488	0.563353	0.372831
184	0.990291	0.460976	0.567251	0.37434
185	0.992718	0.457927	0.565302	0.37444
186	0.995146	0.468902	0.574561	0.383824
187	0.990291	0.468902	0.573587	0.379613
188	0.990291	0.446951	0.556043	0.365087
189	0.990291	0.457927	0.564815	0.37232
190	0.990291	0.465854	0.57115	0.377581
191	0.987864	0.460366	0.566277	0.371821
192	0.992718	0.446951	0.55653	0.367223
193	0.995146	0.455488	0.56384	0.374956
194	0.995146	0.464634	0.57115	0.380992
195	0.987864	0.467073	0.571637	0.376288
196	0.992718	0.45	0.558967	0.369222
197	0.985437	0.44939	0.557018	0.362429
198	0.987864	0.439634	0.549708	0.35815
199	0.997573	0.441463	0.553119	0.367931
200	0.987864	0.448171	0.55653	0.363755
201	0.987864	0.462805	0.568226	0.373442
202	0.985437	0.453049	0.559942	0.364849
203	0.992718	0.467073	0.572612	0.3805
204	0.992718	0.439634	0.550682	0.362443
205	0.995146	0.457317	0.565302	0.37616
206	0.995146	0.457317	0.565302	0.37616
207	0.992718	0.456707	0.564327	0.373635
208	0.987864	0.441463	0.55117	0.359348
209	0.987864	0.414024	0.52924	0.341511
210	0.987864	0.441463	0.55117	0.359348
211	0.992718	0.426829	0.540448	0.354135
212	0.990291	0.42622	0.539474	0.351571
213	0.995146	0.415244	0.531676	0.348863
214	0.997573	0.39939	0.519493	0.340978
215	0.990291	0.407927	0.524854	0.339783
216	0.987864	0.438415	0.548733	0.357352
217	0.990291	0.446951	0.556043	0.365087
218	0.985437	0.439024	0.548733	0.355606
219	0.992718	0.442683	0.553119	0.364432
220	0.987864	0.438415	0.548733	0.357352
221	0.987864	0.439024	0.54922	0.357751
222	0.990291	0.407927	0.524854	0.339783
223	0.995146	0.430488	0.54386	0.358666
224	0.995146	0.421951	0.537037	0.353165
225	0.992718	0.434756	0.546784	0.35927
226	0.987864	0.419512	0.533626	0.345056
227	0.987864	0.405488	0.522417	0.336016
228	0.990291	0.42378	0.537524	0.349992
229	0.992718	0.413415	0.529727	0.345499
230	0.987864	0.432927	0.544347	0.353768
231	0.992718	0.423171	0.537524	0.351773
232	0.985437	0.408537	0.524366	0.33578
233	0.995146	0.411585	0.528752	0.346523
234	0.990291	0.42439	0.538012	0.350387
235	0.987864	0.426829	0.539474	0.3498
236	0.992718	0.423171	0.537524	0.351773
237	0.98301	0.389634	0.508772	0.321407
238	0.987864	0.413415	0.528752	0.341118
239	0.992718	0.401829	0.520468	0.338091
240	0.990291	0.418293	0.533138	0.346449
241	0.990291	0.403049	0.520955	0.336659
242	0.997573	0.411585	0.52924	0.348722
243	0.992718	0.391463	0.512183	0.331498
244	0.992718	0.398171	0.517544	0.33576
245	0.995146	0.409756	0.52729	0.345355
246	0.995146	0.392683	0.513645	0.334504
247	0.98301	0.408537	0.523879	0.333586
248	0.995146	0.395732	0.516082	0.336435
249	0.997573	0.389024	0.511209	0.334432
250	0.987864	0.388415	0.508772	0.32509
251	0.987864	0.387195	0.507797	0.324312
252	0.987864	0.40122	0.519006	0.333277
253	0.992718	0.401829	0.520468	0.338091
254	0.997573	0.406098	0.524854	0.345231
255	0.995146	0.39878	0.518519	0.338369
256	0.980583	0.410976	0.525341	0.332977
257	0.997573	0.404268	0.523392	0.344069
258	0.995146	0.383537	0.506335	0.328726
259	0.990291	0.426829	0.539961	0.351966
260	0.997573	0.381707	0.505361	0.329829
261	0.987864	0.382317	0.503899	0.321205
262	0.98301	0.409756	0.524854	0.334375
263	0.987864	0.378049	0.500487	0.31849
264	0.990291	0.387805	0.508772	0.326938
265	0.987864	0.384146	0.505361	0.322369
266	0.992718	0.370122	0.495127	0.318008
267	0.992718	0.332317	0.464912	0.294298
268	0.987864	0.390244	0.510234	0.326257
269	0.992718	0.373171	0.497563	0.319929
270	0.987864	0.37622	0.499025	0.317328
271	0.995146	0.363415	0.490253	0.316082
272	0.992718	0.385976	0.507797	0.328019
273	0.992718	0.371951	0.496589	0.319161
274	0.987864	0.369512	0.493665	0.313072
275	0.990291	0.37439	0.498051	0.318431
276	0.992718	0.37439	0.498538	0.320698
277	0.985437	0.364634	0.489279	0.307697
278	0.997573	0.373171	0.498538	0.324477
279	0.980583	0.360976	0.48538	0.300799
280	0.985437	0.380488	0.501949	0.317791
281	0.990291	0.355488	0.482943	0.306501
282	0.995146	0.371341	0.496589	0.321053
283	0.995146	0.352439	0.481481	0.309217
284	0.995146	0.370122	0.495614	0.320287
285	0.995146	0.385366	0.507797	0.32988
286	0.985437	0.360976	0.486355	0.305373
287	0.990291	0.356098	0.483431	0.306885
288	0.997573	0.338415	0.47076	0.302824
289	0.995146	0.364634	0.491228	0.316846
290	0.992718	0.331098	0.463938	0.293535
291	0.987864	0.366463	0.491228	0.311139
292	0.98301	0.353659	0.480019	0.298425
293	0.987864	0.343293	0.47271	0.296492
294	0.992718	0.370122	0.495127	0.318008
295	0.987864	0.337805	0.468324	0.293029
296	0.992718	0.334146	0.466374	0.295442
297	0.997573	0.35122	0.480994	0.31078
298	0.992718	0.35	0.479045	0.305368
299	0.995146	0.351829	0.480994	0.308836
300	0.995146	0.337195	0.469298	0.299707
301	0.992718	0.329268	0.462476	0.292391
302	0.997573	0.355488	0.484405	0.313437
303	0.985437	0.35122	0.478558	0.299183
304	0.995146	0.348171	0.47807	0.306552
305	0.987864	0.339634	0.469786	0.294183
306	0.990291	0.35	0.478558	0.303046
307	0.975728	0.337805	0.465887	0.281328
308	0.985437	0.334146	0.464912	0.288366
309	0.987864	0.353049	0.480507	0.302653
310	0.985437	0.335976	0.466374	0.289524
311	0.995146	0.331707	0.464912	0.296288
312	0.995146	0.334146	0.466862	0.297807
313	0.985437	0.312805	0.447856	0.274843
314	1	0.35	0.480507	0.312353
315	1	0.335976	0.469298	0.303677
316	0.992718	0.335976	0.467836	0.296587
317	0.990291	0.343293	0.473197	0.298828
318	0.992718	0.345732	0.475634	0.302694
319	0.997573	0.337195	0.469786	0.302067
320	0.995146	0.357927	0.485867	0.312647
321	0.995146	0.343293	0.474172	0.303508
322	0.992718	0.343902	0.474172	0.301548
323	0.995146	0.356098	0.484405	0.311503
324	0.997573	0.343902	0.475146	0.306232
325	0.995146	0.340244	0.471735	0.301607
326	0.997573	0.335366	0.468324	0.300932
327	0.997573	0.334146	0.467349	0.300176
328	0.987864	0.34939	0.477583	0.300342
329	0.985437	0.331098	0.462476	0.286435
330	0.990291	0.339024	0.469786	0.296145
331	0.997573	0.342073	0.473684	0.305095
332	0.987864	0.347561	0.476121	0.299186
333	0.995146	0.335366	0.467836	0.298567
334	0.990291	0.315854	0.451267	0.28159
335	0.992718	0.330488	0.46345	0.293154
336	0.992718	0.330488	0.46345	0.293154
337	0.997573	0.322561	0.45809	0.292993
338	0.985437	0.35061	0.47807	0.298797
339	0.997573	0.344512	0.475634	0.30661
340	0.992718	0.320732	0.455653	0.287052
341	0.992718	0.317073	0.452729	0.284764
342	0.985437	0.348171	0.476121	0.29725
343	0.995146	0.325	0.459552	0.292111
344	0.992718	0.332927	0.4654	0.294679
345	0.987864	0.356707	0.483431	0.304965
346	0.992718	0.323171	0.457602	0.288578
347	0.995146	0.343902	0.474659	0.303888
348	0.995146	0.32439	0.459064	0.291732
349	0.992718	0.336585	0.468324	0.296968
350	0.990291	0.318902	0.453704	0.283505
351	1	0.304268	0.443957	0.284113
352	0.997573	0.329268	0.46345	0.29715
353	0.992718	0.335976	0.467836	0.296587
354	0.992718	0.320122	0.455166	0.286671
355	0.987864	0.351829	0.479532	0.301882
356	0.995146	0.32622	0.460526	0.292871
357	0.992718	0.312805	0.449318	0.282094
358	0.992718	0.32378	0.45809	0.288959
359	0.992718	0.322561	0.457115	0.288196
360	0.992718	0.330488	0.46345	0.293154
361	0.992718	0.338415	0.469786	0.298113
362	0.990291	0.335366	0.466862	0.293846
363	0.992718	0.316463	0.452242	0.284383
364	0.987864	0.323171	0.456628	0.283798
365	0.987864	0.344512	0.473684	0.297262
366	0.990291	0.346341	0.475634	0.300745
367	0.992718	0.307927	0.445419	0.279042
368	0.997573	0.318902	0.455166	0.290725
369	0.992718	0.325	0.459064	0.289722
370	0.992718	0.311585	0.448343	0.281331
371	0.990291	0.328659	0.461501	0.289633
372	0.992718	0.32378	0.45809	0.288959
373	0.997573	0.315854	0.452729	0.288836
374	0.995146	0.317683	0.453704	0.287556
375	0.985437	0.332317	0.46345	0.287207
376	0.992718	0.322561	0.457115	0.288196
377	0.990291	0.320732	0.455166	0.284654
378	0.985437	0.341463	0.47076	0.293
379	0.995146	0.309756	0.447368	0.28262
380	0.997573	0.313415	0.45078	0.287325
381	0.995146	0.326829	0.461014	0.29325
382	0.987864	0.328659	0.461014	0.28726
383	0.987864	0.320122	0.454191	0.281875
384	0.990291	0.332317	0.464425	0.291931
385	0.995146	0.303049	0.442008	0.278442
386	0.992718	0.339024	0.470273	0.298494
387	0.992718	0.329878	0.462963	0.292772
388	0.990291	0.32439	0.45809	0.286952
389	0.995146	0.317073	0.453216	0.287176
390	0.995146	0.319512	0.455166	0.288695
391	0.995146	0.342683	0.473684	0.303128
392	0.992718	0.335366	0.467349	0.296205
393	0.992718	0.317073	0.452729	0.284764
394	0.997573	0.327439	0.461988	0.296016
395	0.995146	0.328049	0.461988	0.29401
396	0.992718	0.317683	0.453216	0.285146
397	0.985437	0.320122	0.453704	0.279482
398	0.990291	0.319512	0.454191	0.283888
399	0.997573	0.312805	0.450292	0.286947
400	0.995146	0.320122	0.455653	0.289074
401	0.98301	0.311585	0.446394	0.271655
402	0.995146	0.292073	0.433236	0.271596
403	0.992718	0.32439	0.458577	0.28934
404	0.990291	0.315244	0.45078	0.281206
405	0.995146	0.309146	0.446881	0.28224
406	0.990291	0.307317	0.444444	0.276223
407	0.992718	0.334756	0.466862	0.295824
408	0.985437	0.308537	0.444444	0.272134
409	1	0.311585	0.449805	0.288626
410	0.995146	0.32378	0.458577	0.291352
411	0.997573	0.309756	0.447856	0.285057
412	0.992718	0.303049	0.44152	0.275988
413	0.997573	0.303049	0.442495	0.280899
414	0.985437	0.325	0.457602	0.282573
415	0.997573	0.304268	0.44347	0.281655
416	0.985437	0.303049	0.440058	0.268649
417	0.990291	0.283537	0.425439	0.261229
418	0.990291	0.320122	0.454678	0.284271
419	0.992718	0.290244	0.431287	0.267958
420	0.995146	0.302439	0.44152	0.278062
421	0.995146	0.305488	0.443957	0.279961
422	0.990291	0.307927	0.444932	0.276607
423	0.990291	0.306707	0.443957	0.27584
424	0.992718	0.320122	0.455166	0.286671
425	0.997573	0.314024	0.451267	0.287702
426	0.990291	0.30061	0.439084	0.272002
427	0.997573	0.318902	0.455166	0.290725
428	0.997573	0.319512	0.455653	0.291103
429	0.990291	0.310366	0.446881	0.27814
430	0.990291	0.289024	0.429825	0.264697
431	0.995146	0.30122	0.440546	0.277301
432	0.995146	0.315854	0.452242	0.286417
433	0.990291	0.313415	0.449318	0.280057
434	0.997573	0.295732	0.436647	0.27636
435	0.987864	0.320122	0.454191	0.281875
436	0.990291	0.306707	0.443957	0.27584
437	0.992718	0.305488	0.44347	0.277515
438	0.990291	0.314634	0.450292	0.280823
439	0.995146	0.309756	0.447368	0.28262
440	0.995146	0.317073	0.453216	0.287176
441	0.997573	0.305488	0.444444	0.282411
442	0.992718	0.313415	0.449805	0.282476
443	0.995146	0.307317	0.445419	0.281101
444	0.990291	0.32622	0.459552	0.288101
445	0.985437	0.331707	0.462963	0.286821
446	0.992718	0.307927	0.445419	0.279042
447	0.995146	0.298171	0.438109	0.2754
448	0.997573	0.310366	0.448343	0.285435
449	0.987864	0.317683	0.452242	0.280336
450	0.992718	0.318293	0.453704	0.285527
451	0.985437	0.316463	0.45078	0.277163
452	0.992718	0.294512	0.434698	0.270637
453	0.987864	0.311585	0.447368	0.276486
454	0.995146	0.307317	0.445419	0.281101
455	0.992718	0.309146	0.446394	0.279805
456	0.992718	0.315854	0.451754	0.284002
457	0.987864	0.289634	0.429825	0.262593
458	0.992718	0.297561	0.437135	0.272549
459	0.990291	0.297561	0.436647	0.270082
460	0.990291	0.316463	0.451754	0.281973
461	0.990291	0.30061	0.439084	0.272002
462	0.995146	0.290244	0.431774	0.270453
463	0.992718	0.315854	0.451754	0.284002
464	0.987864	0.303659	0.441033	0.271477
465	0.997573	0.303049	0.442495	0.280899
466	0.995146	0.301829	0.441033	0.277681
467	0.997573	0.314024	0.451267	0.287702
468	0.992718	0.310976	0.447856	0.28095
469	0.990291	0.313415	0.449318	0.280057
470	0.987864	0.315854	0.45078	0.279181
471	0.997573	0.316463	0.453216	0.289214
472	0.992718	0.3	0.439084	0.274078
473	0.985437	0.29939	0.437135	0.266323
474	0.990291	0.309146	0.445906	0.277374
475	0.990291	0.334756	0.466374	0.293463
476	0.992718	0.328049	0.461501	0.291628
477	0.992718	0.293902	0.434211	0.270255
478	0.992718	0.314024	0.450292	0.282857
479	0.990291	0.286585	0.427875	0.263157
480	0.997573	0.29939	0.439571	0.27863
481	0.990291	0.306098	0.44347	0.275456
482	0.98301	0.3	0.437135	0.264263
483	0.995146	0.297561	0.437622	0.27502
484	0.995146	0.290854	0.432261	0.270834
485	0.997573	0.297561	0.438109	0.277495
486	0.995146	0.286585	0.42885	0.268167
487	0.995146	0.287805	0.429825	0.268929
488	0.995146	0.27622	0.420565	0.261678
489	0.992718	0.309146	0.446394	0.279805
490	1	0.309146	0.447856	0.287122
491	0.992718	0.308537	0.445906	0.279424
492	0.992718	0.288415	0.429825	0.266809
493	0.98301	0.307927	0.44347	0.269323
494	0.985437	0.32622	0.458577	0.283345
495	0.980583	0.295122	0.432749	0.258684
496	0.995146	0.287195	0.429337	0.268548
497	0.987864	0.301829	0.439571	0.27032
498	0.995146	0.313415	0.450292	0.284898
499	0.995146	0.303049	0.442008	0.278442
500	0.992718	0.291463	0.432261	0.268724
501	0.990291	0.287805	0.42885	0.263927
502	0.997573	0.298171	0.438596	0.277874
503	0.990291	0.30122	0.439571	0.272386
504	0.990291	0.314634	0.450292	0.280823
505	0.995146	0.293902	0.434698	0.272738
506	0.995146	0.292683	0.433723	0.271976
507	0.987864	0.282927	0.424464	0.258332
508	0.992718	0.287195	0.42885	0.266043
509	0.997573	0.296951	0.437622	0.277117
510	0.990291	0.298171	0.437135	0.270466
511	0.992718	0.27378	0.418129	0.257595
512	0.992718	0.303659	0.442008	0.27637
513	0.990291	0.283537	0.425439	0.261229
514	1	0.284146	0.427875	0.271686
515	0.990291	0.3	0.438596	0.271618
516	0.990291	0.288415	0.429337	0.264312
517	0.995146	0.29939	0.439084	0.276161
518	0.997573	0.283537	0.426901	0.268783
519	0.987864	0.303659	0.441033	0.271477
520	0.992718	0.310976	0.447856	0.28095
521	0.992718	0.289024	0.430312	0.267192
522	0.992718	0.278049	0.42154	0.260287
523	0.995146	0.30122	0.440546	0.277301
524	0.990291	0.298171	0.437135	0.270466
525	0.985437	0.312195	0.447368	0.274456
526	0.992718	0.302439	0.441033	0.275606
527	0.997573	0.304878	0.443957	0.282033
528	0.992718	0.311585	0.448343	0.281331
529	0.992718	0.294512	0.434698	0.270637
530	0.978155	0.29878	0.435185	0.258591
531	0.997573	0.296341	0.437135	0.276738
532	0.997573	0.282927	0.426413	0.268403
533	0.992718	0.284146	0.426413	0.264126
534	0.992718	0.290854	0.431774	0.268341
535	0.987864	0.309146	0.445419	0.274946
536	0.990291	0.308537	0.445419	0.27699
537	0.997573	0.295732	0.436647	0.27636
538	0.995146	0.306098	0.444444	0.280341
539	0.992718	0.307317	0.444932	0.27866
540	0.995146	0.293902	0.434698	0.272738
541	0.992718	0.293293	0.433723	0.269872
542	0.995146	0.295122	0.435673	0.273499
543	0.990291	0.3	0.438596	0.271618
544	0.990291	0.306707	0.443957	0.27584
545	0.987864	0.314024	0.449318	0.278026
546	0.987864	0.285366	0.426413	0.259883
547	0.995146	0.3	0.439571	0.276541
548	0.992718	0.303659	0.442008	0.27637
549	0.987864	0.316463	0.451267	0.279566
550	0.992718	0.315244	0.451267	0.28362
551	0.992718	0.306098	0.443957	0.277897
552	0.990291	0.303659	0.44152	0.273921
553	0.997573	0.29878	0.439084	0.278252
554	0.992718	0.30122	0.440058	0.274842
555	0.992718	0.318293	0.453704	0.285527
556	0.992718	0.312805	0.449318	0.282094
557	0.990291	0.303049	0.441033	0.273538
558	0.995146	0.293902	0.434698	0.272738
559	0.995146	0.306707	0.444932	0.280721
560	0.997573	0.281707	0.425439	0.267644
561	0.990291	0.297561	0.436647	0.270082
562	0.990291	0.296341	0.435673	0.269313
563	0.985437	0.307927	0.443957	0.271747
564	0.987864	0.293293	0.432749	0.264914
565	0.987864	0.30122	0.439084	0.269934
566	0.987864	0.309146	0.445419	0.274946
567	0.995146	0.285366	0.427875	0.267405
568	0.987864	0.304268	0.44152	0.271863
569	0.992718	0.308537	0.445906	0.279424
570	0.990291	0.314634	0.450292	0.280823
571	0.990291	0.309146	0.445906	0.277374
572	0.995146	0.29939	0.439084	0.276161
573	0.990291	0.30061	0.439084	0.272002
574	0.992718	0.318293	0.453704	0.285527
575	0.992718	0.316463	0.452242	0.284383
576	0.98301	0.32622	0.45809	0.280972
577	1	0.315854	0.453216	0.291259
578	0.992718	0.310976	0.447856	0.28095
579	0.987864	0.29878	0.437135	0.268391
580	0.987864	0.318293	0.452729	0.280721
581	0.997573	0.296341	0.437135	0.276738
582	0.992718	0.320122	0.455166	0.286671
583	0.992718	0.295732	0.435673	0.271402
584	0.992718	0.317073	0.452729	0.284764
585	0.990291	0.310976	0.447368	0.278524
586	0.997573	0.303659	0.442982	0.281277
587	0.992718	0.282317	0.424951	0.262975
588	0.995146	0.319512	0.455166	0.288695
589	0.985437	0.307927	0.443957	0.271747
590	0.990291	0.284756	0.426413	0.262
591	0.992718	0.297561	0.437135	0.272549
592	0.997573	0.318293	0.454678	0.290348
593	0.987864	0.312195	0.447856	0.276871
594	0.98301	0.303659	0.440058	0.266599
595	0.990291	0.302439	0.440546	0.273154
596	0.997573	0.309756	0.447856	0.285057
597	0.995146	0.314634	0.451267	0.285658
598	0.990291	0.308537	0.445419	0.27699
599	0.990291	0.308537	0.445419	0.27699
600	0.990291	0.307317	0.444444	0.276223
601	0.990291	0.297561	0.436647	0.270082
602	0.992718	0.314634	0.45078	0.283239
603	0.997573	0.307927	0.446394	0.283923
604	0.987864	0.298171	0.436647	0.268005
605	0.997573	0.312805	0.450292	0.286947
606	0.987864	0.296951	0.435673	0.267232
607	0.995146	0.278049	0.422027	0.262824
608	0.985437	0.297561	0.435673	0.265159
609	0.992718	0.336585	0.468324	0.296968
610	0.990291	0.296951	0.43616	0.269698
611	0.975728	0.321341	0.452729	0.270729
612	0.990291	0.303659	0.44152	0.273921
613	0.995146	0.306707	0.444932	0.280721
614	0.992718	0.314024	0.450292	0.282857
615	0.987864	0.29939	0.437622	0.268777
616	0.992718	0.296951	0.436647	0.272167
617	0.990291	0.293293	0.433236	0.267391
618	0.997573	0.29878	0.439084	0.278252
619	0.997573	0.292683	0.434211	0.274467
620	0.997573	0.313415	0.45078	0.287325
621	0.987864	0.315244	0.450292	0.278796
622	0.987864	0.296951	0.435673	0.267232
623	0.987864	0.316463	0.451267	0.279566
624	0.992718	0.315854	0.451754	0.284002
625	0.992718	0.305488	0.44347	0.277515
626	0.990291	0.309146	0.445906	0.277374
627	0.985437	0.303049	0.440058	0.268649
628	0.985437	0.318293	0.452242	0.278322
629	0.992718	0.307927	0.445419	0.279042
630	0.997573	0.304878	0.443957	0.282033
631	0.995146	0.307317	0.445419	0.281101
632	0.990291	0.32378	0.457602	0.286569
633	0.990291	0.304878	0.442495	0.274689
634	0.987864	0.329268	0.461501	0.287645
635	0.987864	0.304878	0.442008	0.272248
636	0.992718	0.310366	0.447368	0.280568
637	1	0.291463	0.433723	0.276209
638	0.990291	0.317073	0.452242	0.282356
639	0.995146	0.310366	0.447856	0.283
640	0.995146	0.3	0.439571	0.276541
641	0.992718	0.302439	0.441033	0.275606
642	0.995146	0.310366	0.447856	0.283
643	0.992718	0.290244	0.431287	0.267958
644	0.992718	0.316463	0.452242	0.284383
645	0.995146	0.290854	0.432261	0.270834
646	0.987864	0.327439	0.460039	0.286491
647	0.985437	0.304268	0.441033	0.269424
648	0.992718	0.304268	0.442495	0.276751
649	0.992718	0.323171	0.457602	0.288578
650	0.990291	0.317683	0.452729	0.282739
651	0.985437	0.325	0.457602	0.282573
652	0.992718	0.307927	0.445419	0.279042
653	0.987864	0.327439	0.460039	0.286491
654	0.990291	0.314634	0.450292	0.280823
655	0.992718	0.318293	0.453704	0.285527
656	0.990291	0.301829	0.440058	0.27277
657	0.987864	0.333537	0.464912	0.290337
658	0.995146	0.307927	0.445906	0.281481
659	0.990291	0.297561	0.436647	0.270082
660	0.990291	0.315244	0.45078	0.281206
661	0.987864	0.30061	0.438596	0.269548
662	0.98301	0.315244	0.449318	0.273986
663	0.992718	0.304878	0.442982	0.277133
664	0.992718	0.303659	0.442008	0.27637
665	0.990291	0.311585	0.447856	0.278907
666	0.985437	0.321951	0.455166	0.280641
667	1	0.306707	0.445906	0.285618
668	0.990291	0.309146	0.445906	0.277374
669	0.995146	0.318902	0.454678	0.288315
670	0.995146	0.307317	0.445419	0.281101
671	0.992718	0.335366	0.467349	0.296205
672	0.995146	0.312805	0.449805	0.284519
673	0.997573	0.329268	0.46345	0.29715
674	0.992718	0.307927	0.445419	0.279042
675	0.995146	0.309756	0.447368	0.28262
676	1	0.313415	0.451267	0.289754
677	0.995146	0.304268	0.442982	0.279202
678	0.980583	0.317073	0.450292	0.272757
679	0.98301	0.321951	0.454678	0.278256
680	0.995146	0.303659	0.442495	0.278822
681	0.992718	0.332927	0.4654	0.294679
682	0.985437	0.321341	0.454678	0.280255
683	0.995146	0.30061	0.440058	0.276921
684	0.987864	0.327439	0.460039	0.286491
685	0.987864	0.321951	0.455653	0.283029
686	0.990291	0.309146	0.445906	0.277374
687	0.995146	0.315244	0.451754	0.286037
688	0.992718	0.304268	0.442495	0.276751
689	0.995146	0.336585	0.468811	0.299327
690	0.995146	0.314024	0.45078	0.285278
691	0.992718	0.317683	0.453216	0.285146
692	1	0.313415	0.451267	0.289754
693	0.995146	0.315854	0.452242	0.286417
694	0.995146	0.306098	0.444444	0.280341
695	0.990291	0.316463	0.451754	0.281973
696	0.990291	0.32378	0.457602	0.286569
697	0.990291	0.309756	0.446394	0.277757
698	0.990291	0.310976	0.447368	0.278524
699	0.985437	0.334756	0.4654	0.288752
700	0.995146	0.331707	0.464912	0.296288
701	0.985437	0.322561	0.455653	0.281027
702	0.995146	0.32378	0.458577	0.291352
703	0.997573	0.307927	0.446394	0.283923
704	0.987864	0.327439	0.460039	0.286491
705	0.987864	0.318902	0.453216	0.281105
706	0.992718	0.335366	0.467349	0.296205
707	0.990291	0.309146	0.445906	0.277374
708	0.992718	0.320732	0.455653	0.287052
709	0.995146	0.315244	0.451754	0.286037
710	0.997573	0.320122	0.45614	0.291481
711	0.990291	0.315854	0.451267	0.28159
712	0.992718	0.315854	0.451754	0.284002
713	0.992718	0.330488	0.46345	0.293154
714	0.992718	0.313415	0.449805	0.282476
715	0.985437	0.312195	0.447368	0.274456
716	0.990291	0.317073	0.452242	0.282356
717	0.992718	0.322561	0.457115	0.288196
718	0.990291	0.318902	0.453704	0.283505
719	0.990291	0.328049	0.461014	0.28925
720	1	0.314024	0.451754	0.29013
721	0.990291	0.317683	0.452729	0.282739
722	0.992718	0.32439	0.458577	0.28934
723	0.992718	0.315854	0.451754	0.284002
724	0.990291	0.314634	0.450292	0.280823
725	0.997573	0.312195	0.449805	0.286569
726	0.995146	0.312195	0.449318	0.284139
727	0.992718	0.29939	0.438596	0.273696
728	0.992718	0.315854	0.451754	0.284002
729	0.992718	0.320732	0.455653	0.287052
730	0.992718	0.306098	0.443957	0.277897
731	0.987864	0.318293	0.452729	0.280721
732	0.995146	0.323171	0.45809	0.290972
733	0.992718	0.320732	0.455653	0.287052
734	0.997573	0.32378	0.459064	0.293749
735	0.98301	0.328049	0.459552	0.282135
736	0.995146	0.320732	0.45614	0.289454
737	1	0.294512	0.43616	0.278092
738	0.990291	0.335366	0.466862	0.293846
739	0.985437	0.313415	0.448343	0.275229
740	0.995146	0.302439	0.44152	0.278062
741	0.987864	0.323171	0.456628	0.283798
742	0.997573	0.330488	0.464425	0.297907
743	0.987864	0.330488	0.462476	0.288414
744	0.995146	0.305488	0.443957	0.279961
745	0.997573	0.311585	0.449318	0.286191
746	0.995146	0.317073	0.453216	0.287176
747	0.990291	0.328049	0.461014	0.28925
748	0.995146	0.322561	0.457602	0.290593
749	1	0.327439	0.462476	0.298406
750	0.987864	0.318293	0.452729	0.280721
751	0.98301	0.309146	0.444444	0.270101
752	0.990291	0.32378	0.457602	0.286569
753	0.992718	0.318293	0.453704	0.285527
754	0.990291	0.348171	0.477096	0.301895
755	1	0.318902	0.455653	0.293139
756	1	0.321951	0.45809	0.29502
757	0.995146	0.32622	0.460526	0.292871
758	0.992718	0.334146	0.466374	0.295442
759	0.990291	0.328659	0.461501	0.289633
760	0.992718	0.342683	0.473197	0.300785
761	0.995146	0.310976	0.448343	0.28338
762	0.990291	0.339634	0.470273	0.296528
763	0.987864	0.328659	0.461014	0.28726
764	0.992718	0.330488	0.46345	0.293154
765	0.987864	0.32622	0.459064	0.285722
766	0.992718	0.320122	0.455166	0.286671

## Sheet: Random forest
Number of features	SN	SP	ACC	MCC
1	0.674757	0.685366	0.683236	0.29619
2	0.76699	0.792073	0.787037	0.480023
3	0.822816	0.814024	0.815789	0.549739
4	0.849515	0.814634	0.821637	0.570944
5	0.864078	0.835366	0.841131	0.608522
6	0.871359	0.835366	0.842593	0.614035
7	0.856796	0.84878	0.85039	0.621075
8	0.876214	0.853049	0.8577	0.641611
9	0.881068	0.855488	0.860624	0.64866
10	0.876214	0.859756	0.86306	0.651046
11	0.876214	0.859146	0.862573	0.650179
12	0.878641	0.856098	0.860624	0.647695
13	0.907767	0.851829	0.86306	0.663567
14	0.876214	0.856098	0.860136	0.645874
15	0.881068	0.868293	0.870858	0.666992
16	0.893204	0.860976	0.867446	0.66549
17	0.873786	0.867683	0.868908	0.660663
18	0.866505	0.868902	0.868421	0.657006
19	0.868932	0.875	0.873782	0.667886
20	0.873786	0.867073	0.868421	0.659772
21	0.864078	0.872561	0.870858	0.66061
22	0.881068	0.87439	0.875731	0.676012
23	0.868932	0.877439	0.875731	0.671567
24	0.878641	0.87439	0.875244	0.674205
25	0.890777	0.868902	0.873294	0.675119
26	0.871359	0.882927	0.880604	0.681774
27	0.88835	0.866463	0.870858	0.669756
28	0.878641	0.869512	0.871345	0.66697
29	0.878641	0.876829	0.877193	0.677871
30	0.876214	0.871341	0.87232	0.667859
31	0.873786	0.87378	0.873782	0.669678
32	0.878641	0.880488	0.880117	0.683429
33	0.868932	0.880488	0.878168	0.676215
34	0.885922	0.885366	0.885478	0.696344
35	0.893204	0.876829	0.880117	0.688682
36	0.873786	0.880488	0.879142	0.679824
37	0.890777	0.878659	0.881092	0.689644
38	0.868932	0.886585	0.883041	0.68567
39	0.883495	0.878659	0.87963	0.684245
40	0.866505	0.889024	0.884503	0.687714
41	0.876214	0.880488	0.87963	0.681627
42	0.873786	0.879268	0.878168	0.677961
43	0.86165	0.888415	0.883041	0.683149
44	0.878641	0.888415	0.886452	0.695733
45	0.876214	0.884146	0.882554	0.687264
46	0.868932	0.882927	0.880117	0.679971
47	0.876214	0.881098	0.880117	0.682561
48	0.873786	0.893902	0.889864	0.700889
49	0.866505	0.885366	0.881579	0.68196
50	0.885922	0.889634	0.888889	0.703032
51	0.88835	0.889634	0.889376	0.704821
52	0.868932	0.884756	0.881579	0.682811
53	0.866505	0.889024	0.884503	0.687714
54	0.883495	0.889024	0.887914	0.700279
55	0.86165	0.884146	0.87963	0.676451
56	0.893204	0.889024	0.889864	0.707437
57	0.885922	0.890854	0.889864	0.704963
58	0.881068	0.888415	0.88694	0.697526
59	0.876214	0.886585	0.884503	0.691065
60	0.883495	0.883537	0.883528	0.691714
61	0.898058	0.892683	0.893762	0.716797
62	0.895631	0.882927	0.885478	0.699747
63	0.864078	0.889634	0.884503	0.686882
64	0.893204	0.885366	0.88694	0.701722
65	0.88835	0.884756	0.885478	0.697191
66	0.873786	0.890854	0.887427	0.696007
67	0.868932	0.887805	0.884016	0.687586
68	0.868932	0.889024	0.88499	0.689512
69	0.856796	0.885976	0.880117	0.675699
70	0.859223	0.883537	0.878655	0.673696
71	0.868932	0.885976	0.882554	0.684714
72	0.856796	0.889634	0.883041	0.68148
73	0.868932	0.885976	0.882554	0.684714
74	0.88835	0.887195	0.887427	0.700989
75	0.876214	0.879878	0.879142	0.680695
76	0.876214	0.882927	0.881579	0.685377
77	0.866505	0.886585	0.882554	0.683869
78	0.871359	0.887195	0.884016	0.688426
79	0.878641	0.890244	0.887914	0.698624
80	0.876214	0.889024	0.886452	0.6949
81	0.868932	0.888415	0.884503	0.688548
82	0.883495	0.883537	0.883528	0.691714
83	0.890777	0.893293	0.892788	0.712421
84	0.88835	0.878049	0.880117	0.686922
85	0.871359	0.885366	0.882554	0.685562
86	0.878641	0.885366	0.884016	0.690958
87	0.890777	0.883537	0.88499	0.6971
88	0.881068	0.884146	0.883528	0.69086
89	0.893204	0.888415	0.889376	0.706479
90	0.871359	0.889024	0.885478	0.691309
91	0.893204	0.889634	0.890351	0.708397
92	0.885922	0.884146	0.884503	0.694453
93	0.871359	0.890244	0.886452	0.693243
94	0.885922	0.882317	0.883041	0.691631
95	0.878641	0.886585	0.88499	0.692861
96	0.885922	0.887805	0.887427	0.700153
97	0.878641	0.885366	0.884016	0.690958
98	0.900485	0.889634	0.891813	0.713753
99	0.883495	0.882927	0.883041	0.690773
100	0.873786	0.895122	0.890838	0.702858
101	0.890777	0.885976	0.88694	0.700878
102	0.881068	0.890854	0.888889	0.701384
103	0.890777	0.893902	0.893275	0.713398
104	0.890777	0.882317	0.884016	0.695223
105	0.883495	0.885366	0.88499	0.694549
106	0.873786	0.887195	0.884503	0.690224
107	0.878641	0.885976	0.884503	0.691908
108	0.864078	0.878659	0.875731	0.669804
109	0.878641	0.879878	0.87963	0.682498
110	0.883495	0.884146	0.884016	0.692657
111	0.868932	0.882317	0.87963	0.679029
112	0.868932	0.884146	0.881092	0.681862
113	0.871359	0.890854	0.88694	0.694213
114	0.876214	0.881098	0.880117	0.682561
115	0.868932	0.878659	0.876706	0.67342
116	0.86165	0.889634	0.884016	0.685083
117	0.864078	0.886585	0.882066	0.682068
118	0.859223	0.888415	0.882554	0.681347
119	0.864078	0.887195	0.882554	0.683026
120	0.86165	0.892683	0.886452	0.689957
121	0.859223	0.885366	0.880117	0.676549
122	0.864078	0.888415	0.883528	0.68495
123	0.876214	0.892683	0.889376	0.700721
124	0.868932	0.881098	0.878655	0.677151
125	0.868932	0.884756	0.881579	0.682811
126	0.883495	0.889634	0.888402	0.701242
127	0.871359	0.892683	0.888402	0.697137
128	0.864078	0.889024	0.884016	0.685915
129	0.871359	0.889024	0.885478	0.691309
130	0.868932	0.894512	0.889376	0.69829
131	0.878641	0.890854	0.888402	0.699593
132	0.871359	0.889634	0.885965	0.692275
133	0.890777	0.882317	0.884016	0.695223
134	0.881068	0.890244	0.888402	0.700416
135	0.873786	0.884146	0.882066	0.685464
136	0.883495	0.883537	0.883528	0.691714
137	0.876214	0.887805	0.885478	0.692978
138	0.885922	0.887195	0.88694	0.699197
139	0.88835	0.887805	0.887914	0.701944
140	0.878641	0.892073	0.889376	0.701536
141	0.883495	0.888415	0.887427	0.699319
142	0.876214	0.889024	0.886452	0.6949
143	0.873786	0.890854	0.887427	0.696007
144	0.885922	0.883537	0.884016	0.69351
145	0.868932	0.893293	0.888402	0.696324
146	0.88835	0.893902	0.892788	0.711614
147	0.881068	0.890854	0.888889	0.701384
148	0.871359	0.881707	0.87963	0.679893
149	0.878641	0.884756	0.883528	0.690009
150	0.878641	0.887805	0.885965	0.694773
151	0.878641	0.896341	0.892788	0.70841
152	0.873786	0.888415	0.885478	0.692143
153	0.878641	0.887805	0.885965	0.694773
154	0.873786	0.887805	0.88499	0.691182
155	0.873786	0.887805	0.88499	0.691182
156	0.873786	0.885366	0.883041	0.687362
157	0.876214	0.895122	0.891326	0.704647
158	0.876214	0.893293	0.889864	0.701699
159	0.871359	0.887805	0.884503	0.689385
160	0.878641	0.887195	0.885478	0.693816
161	0.895631	0.896951	0.896686	0.721873
162	0.868932	0.890854	0.886452	0.692418
163	0.871359	0.896951	0.891813	0.704041
164	0.871359	0.885976	0.883041	0.686514
165	0.883495	0.890244	0.888889	0.702207
166	0.885922	0.893902	0.8923	0.709829
167	0.883495	0.885976	0.885478	0.695499
168	0.871359	0.885976	0.883041	0.686514
169	0.878641	0.879878	0.87963	0.682498
170	0.876214	0.883537	0.882066	0.686319
171	0.885922	0.887195	0.88694	0.699197
172	0.878641	0.894512	0.891326	0.70545
173	0.883495	0.888415	0.887427	0.699319
174	0.881068	0.891463	0.889376	0.702354
175	0.871359	0.887805	0.884503	0.689385
176	0.881068	0.885976	0.88499	0.693704
177	0.890777	0.882927	0.884503	0.69616
178	0.878641	0.890854	0.888402	0.699593
179	0.885922	0.876829	0.878655	0.68328
180	0.881068	0.889024	0.887427	0.698487
181	0.885922	0.889634	0.888889	0.703032
182	0.876214	0.890244	0.887427	0.696831
183	0.876214	0.893293	0.889864	0.701699
184	0.881068	0.887195	0.885965	0.695611
185	0.878641	0.887195	0.885478	0.693816
186	0.883495	0.889634	0.888402	0.701242
187	0.881068	0.882927	0.882554	0.688975
188	0.876214	0.889024	0.886452	0.6949
189	0.881068	0.893293	0.890838	0.705277
190	0.881068	0.884146	0.883528	0.69086
191	0.883495	0.891463	0.889864	0.704143
192	0.890777	0.889024	0.889376	0.705649
193	0.88835	0.889024	0.888889	0.70386
194	0.898058	0.886585	0.888889	0.707196
195	0.878641	0.888415	0.886452	0.695733
196	0.878641	0.889634	0.887427	0.697658
197	0.881068	0.895732	0.892788	0.709207
198	0.88835	0.887195	0.887427	0.700989
199	0.895631	0.886585	0.888402	0.705408
200	0.881068	0.887805	0.886452	0.696567
201	0.88835	0.883537	0.884503	0.695305
202	0.881068	0.884756	0.884016	0.691806
203	0.890777	0.889024	0.889376	0.705649
204	0.895631	0.885976	0.887914	0.704459
205	0.885922	0.885976	0.885965	0.697293
206	0.890777	0.885976	0.88694	0.700878
207	0.883495	0.885976	0.885478	0.695499
208	0.876214	0.884146	0.882554	0.687264
209	0.88835	0.891463	0.890838	0.707719
210	0.883495	0.886585	0.885965	0.696451
211	0.878641	0.887805	0.885965	0.694773
212	0.871359	0.884146	0.881579	0.683664
213	0.898058	0.883537	0.886452	0.702477
214	0.895631	0.890854	0.891813	0.712109
215	0.883495	0.889024	0.887914	0.700279
216	0.890777	0.885976	0.88694	0.700878
217	0.883495	0.890244	0.888889	0.702207
218	0.883495	0.889024	0.887914	0.700279
219	0.876214	0.896341	0.8923	0.706624
220	0.873786	0.890244	0.88694	0.695038
221	0.876214	0.889634	0.88694	0.695865
222	0.885922	0.888415	0.887914	0.70111
223	0.868932	0.892683	0.887914	0.695344
224	0.88835	0.889634	0.889376	0.704821
225	0.873786	0.884146	0.882066	0.685464
226	0.893204	0.893902	0.893762	0.715181
227	0.873786	0.885366	0.883041	0.687362
228	0.881068	0.885976	0.88499	0.693704
229	0.871359	0.888415	0.88499	0.690346
230	0.88835	0.885976	0.886452	0.699086
231	0.88835	0.890854	0.890351	0.706751
232	0.883495	0.886585	0.885965	0.696451
233	0.883495	0.887805	0.88694	0.698361
234	0.871359	0.884146	0.881579	0.683664
235	0.881068	0.896951	0.893762	0.711186
236	0.885922	0.887195	0.88694	0.699197
237	0.878641	0.888415	0.886452	0.695733
238	0.878641	0.888415	0.886452	0.695733
239	0.900485	0.893902	0.895224	0.720524
240	0.890777	0.886585	0.887427	0.701828
241	0.873786	0.883537	0.881579	0.684519
242	0.881068	0.895122	0.8923	0.708221
243	0.878641	0.890854	0.888402	0.699593
244	0.883495	0.888415	0.887427	0.699319
245	0.898058	0.882927	0.885965	0.701539
246	0.895631	0.884146	0.886452	0.701626
247	0.88835	0.890244	0.889864	0.705785
248	0.881068	0.892073	0.889864	0.703326
249	0.876214	0.888415	0.885965	0.693938
250	0.883495	0.891463	0.889864	0.704143
251	0.883495	0.889024	0.887914	0.700279
252	0.907767	0.886585	0.890838	0.714341
253	0.881068	0.890854	0.888889	0.701384
254	0.881068	0.895732	0.892788	0.709207
255	0.871359	0.893293	0.888889	0.698116
256	0.883495	0.888415	0.887427	0.699319
257	0.883495	0.884756	0.884503	0.693602
258	0.88835	0.892683	0.891813	0.709662
259	0.881068	0.889024	0.887427	0.698487
260	0.885922	0.887195	0.88694	0.699197
261	0.876214	0.888415	0.885965	0.693938
262	0.854369	0.895732	0.887427	0.689502
263	0.866505	0.882317	0.879142	0.677225
264	0.881068	0.889634	0.887914	0.69945
265	0.88835	0.888415	0.888402	0.702901
266	0.88835	0.892073	0.891326	0.708689
267	0.871359	0.886585	0.883528	0.687469
268	0.864078	0.889634	0.884503	0.686882
269	0.885922	0.893902	0.8923	0.709829
270	0.893204	0.895122	0.894737	0.717139
271	0.881068	0.89878	0.895224	0.714172
272	0.885922	0.888415	0.887914	0.70111
273	0.885922	0.892683	0.891326	0.707876
274	0.88835	0.894512	0.893275	0.712593
275	0.876214	0.887805	0.885478	0.692978
276	0.883495	0.884756	0.884503	0.693602
277	0.885922	0.895122	0.893275	0.711791
278	0.883495	0.892683	0.890838	0.706088
279	0.873786	0.890244	0.88694	0.695038
280	0.88835	0.890854	0.890351	0.706751
281	0.883495	0.884146	0.884016	0.692657
282	0.868932	0.887805	0.884016	0.687586
283	0.876214	0.895732	0.891813	0.705634
284	0.885922	0.896341	0.89425	0.713763
285	0.878641	0.895732	0.8923	0.707421
286	0.873786	0.890854	0.887427	0.696007
287	0.881068	0.889024	0.887427	0.698487
288	0.88835	0.882317	0.883528	0.693428
289	0.878641	0.890244	0.887914	0.698624
290	0.881068	0.892683	0.890351	0.7043
291	0.873786	0.888415	0.885478	0.692143
292	0.878641	0.884756	0.883528	0.690009
293	0.881068	0.889634	0.887914	0.69945
294	0.878641	0.887195	0.885478	0.693816
295	0.876214	0.892073	0.888889	0.699745
296	0.893204	0.882927	0.88499	0.697954
297	0.885922	0.895122	0.893275	0.711791
298	0.871359	0.889024	0.885478	0.691309
299	0.895631	0.890854	0.891813	0.712109
300	0.876214	0.889634	0.88694	0.695865
301	0.878641	0.893293	0.890351	0.703488
302	0.878641	0.893902	0.890838	0.704468
303	0.883495	0.890854	0.889376	0.703174
304	0.885922	0.892683	0.891326	0.707876
305	0.885922	0.895732	0.893762	0.712776
306	0.878641	0.894512	0.891326	0.70545
307	0.86165	0.886585	0.881579	0.680265
308	0.883495	0.891463	0.889864	0.704143
309	0.883495	0.889634	0.888402	0.701242
310	0.876214	0.893902	0.890351	0.702679
311	0.885922	0.885366	0.885478	0.696344
312	0.885922	0.889024	0.888402	0.70207
313	0.881068	0.887805	0.886452	0.696567
314	0.86165	0.896341	0.889376	0.695883
315	0.876214	0.885976	0.884016	0.690111
316	0.868932	0.891463	0.88694	0.693391
317	0.876214	0.894512	0.890838	0.703662
318	0.873786	0.895732	0.891326	0.703846
319	0.873786	0.892073	0.888402	0.697953
320	0.866505	0.892073	0.88694	0.692571
321	0.873786	0.885976	0.883528	0.688313
322	0.878641	0.895122	0.891813	0.706434
323	0.873786	0.892683	0.888889	0.698929
324	0.868932	0.890244	0.885965	0.691447
325	0.88835	0.892073	0.891326	0.708689
326	0.876214	0.892073	0.888889	0.699745
327	0.878641	0.892683	0.889864	0.702511
328	0.881068	0.889634	0.887914	0.69945
329	0.86165	0.896341	0.889376	0.695883
330	0.881068	0.897561	0.89425	0.712179
331	0.878641	0.892073	0.889376	0.701536
332	0.885922	0.891463	0.890351	0.705932
333	0.868932	0.892073	0.887427	0.694366
334	0.873786	0.892683	0.888889	0.698929
335	0.86165	0.887805	0.882554	0.682185
336	0.878641	0.883537	0.882554	0.688118
337	0.866505	0.89878	0.8923	0.70346
338	0.883495	0.894512	0.8923	0.709024
339	0.883495	0.896341	0.893762	0.71198
340	0.873786	0.892683	0.888889	0.698929
341	0.885922	0.888415	0.887914	0.70111
342	0.871359	0.890244	0.886452	0.693243
343	0.88835	0.892073	0.891326	0.708689
344	0.873786	0.891463	0.887914	0.696979
345	0.876214	0.891463	0.888402	0.698772
346	0.881068	0.886585	0.885478	0.694656
347	0.883495	0.890854	0.889376	0.703174
348	0.88835	0.89878	0.896686	0.719514
349	0.876214	0.887805	0.885478	0.692978
350	0.88835	0.885366	0.885965	0.698137
351	0.871359	0.896341	0.891326	0.703048
352	0.878641	0.890854	0.888402	0.699593
353	0.878641	0.883537	0.882554	0.688118
354	0.883495	0.891463	0.889864	0.704143
355	0.871359	0.889024	0.885478	0.691309
356	0.88835	0.898171	0.896199	0.718518
357	0.876214	0.887805	0.885478	0.692978
358	0.883495	0.895732	0.893275	0.710992
359	0.893204	0.884756	0.886452	0.700777
360	0.893204	0.895122	0.894737	0.717139
361	0.881068	0.889634	0.887914	0.69945
362	0.871359	0.889024	0.885478	0.691309
363	0.881068	0.890854	0.888889	0.701384
364	0.881068	0.893902	0.891326	0.706256
365	0.890777	0.884756	0.885965	0.698984
366	0.883495	0.892073	0.890351	0.705115
367	0.878641	0.898171	0.89425	0.711391
368	0.871359	0.893902	0.889376	0.699098
369	0.871359	0.886585	0.883528	0.687469
370	0.864078	0.895122	0.888889	0.695692
371	0.876214	0.891463	0.888402	0.698772
372	0.873786	0.892073	0.888402	0.697953
373	0.864078	0.893902	0.887914	0.693718
374	0.881068	0.897561	0.89425	0.712179
375	0.878641	0.891463	0.888889	0.700563
376	0.873786	0.896951	0.8923	0.705829
377	0.868932	0.890244	0.885965	0.691447
378	0.878641	0.891463	0.888889	0.700563
379	0.873786	0.896341	0.891813	0.704836
380	0.876214	0.897561	0.893275	0.70861
381	0.868932	0.895122	0.889864	0.699277
382	0.871359	0.896951	0.891813	0.704041
383	0.873786	0.893293	0.889376	0.699908
384	0.86165	0.892073	0.885965	0.688978
385	0.868932	0.892683	0.887914	0.695344
386	0.878641	0.890244	0.887914	0.698624
387	0.878641	0.893293	0.890351	0.703488
388	0.878641	0.893293	0.890351	0.703488
389	0.883495	0.891463	0.889864	0.704143
390	0.878641	0.897561	0.893762	0.710395
391	0.876214	0.890244	0.887427	0.696831
392	0.883495	0.896341	0.893762	0.71198
393	0.876214	0.892683	0.889376	0.700721
394	0.86165	0.891463	0.885478	0.688
395	0.876214	0.902439	0.897173	0.716651
396	0.883495	0.90061	0.897173	0.71896
397	0.881068	0.892073	0.889864	0.703326
398	0.883495	0.891463	0.889864	0.704143
399	0.873786	0.893293	0.889376	0.699908
400	0.876214	0.892073	0.888889	0.699745
401	0.881068	0.891463	0.889376	0.702354
402	0.871359	0.893293	0.888889	0.698116
403	0.883495	0.89939	0.896199	0.716953
404	0.878641	0.890854	0.888402	0.699593
405	0.885922	0.890854	0.889864	0.704963
406	0.883495	0.893902	0.891813	0.708043
407	0.883495	0.894512	0.8923	0.709024
408	0.881068	0.895122	0.8923	0.708221
409	0.881068	0.891463	0.889376	0.702354
410	0.883495	0.893902	0.891813	0.708043
411	0.883495	0.896341	0.893762	0.71198
412	0.878641	0.890854	0.888402	0.699593
413	0.876214	0.896951	0.892788	0.707616
414	0.881068	0.898171	0.894737	0.713174
415	0.881068	0.90061	0.896686	0.71718
416	0.868932	0.890854	0.886452	0.692418
417	0.88835	0.892073	0.891326	0.708689
418	0.873786	0.893902	0.889864	0.700889
419	0.871359	0.903049	0.896686	0.714106
420	0.864078	0.889024	0.884016	0.685915
421	0.878641	0.892073	0.889376	0.701536
422	0.878641	0.893902	0.890838	0.704468
423	0.88835	0.893902	0.892788	0.711614
424	0.898058	0.896951	0.897173	0.723651
425	0.883495	0.893293	0.891326	0.707065
426	0.898058	0.894512	0.895224	0.71972
427	0.883495	0.888415	0.887427	0.699319
428	0.881068	0.889024	0.887427	0.698487
429	0.883495	0.898171	0.895224	0.714957
430	0.88835	0.889024	0.888889	0.70386
431	0.88835	0.894512	0.893275	0.712593
432	0.878641	0.879268	0.879142	0.681568
433	0.883495	0.890854	0.889376	0.703174
434	0.878641	0.892683	0.889864	0.702511
435	0.883495	0.897561	0.894737	0.713962
436	0.885922	0.890854	0.889864	0.704963
437	0.876214	0.887195	0.88499	0.69202
438	0.893204	0.893293	0.893275	0.714205
439	0.878641	0.884756	0.883528	0.690009
440	0.890777	0.887805	0.888402	0.703734
441	0.885922	0.896341	0.89425	0.713763
442	0.883495	0.895122	0.892788	0.710007
443	0.878641	0.891463	0.888889	0.700563
444	0.883495	0.883537	0.883528	0.691714
445	0.873786	0.895732	0.891326	0.703846
446	0.873786	0.891463	0.887914	0.696979
447	0.881068	0.894512	0.891813	0.707237
448	0.881068	0.897561	0.89425	0.712179
449	0.890777	0.892073	0.891813	0.710475
450	0.876214	0.89878	0.89425	0.710606
451	0.881068	0.894512	0.891813	0.707237
452	0.864078	0.889634	0.884503	0.686882
453	0.88835	0.895122	0.893762	0.713575
454	0.890777	0.888415	0.888889	0.70469
455	0.881068	0.895122	0.8923	0.708221
456	0.881068	0.895122	0.8923	0.708221
457	0.854369	0.89878	0.889864	0.694503
458	0.890777	0.89878	0.897173	0.721293
459	0.883495	0.9	0.896686	0.717955
460	0.878641	0.892073	0.889376	0.701536
461	0.885922	0.896341	0.89425	0.713763
462	0.868932	0.886585	0.883041	0.68567
463	0.873786	0.889024	0.885965	0.693105
464	0.885922	0.884146	0.884503	0.694453
465	0.878641	0.890854	0.888402	0.699593
466	0.873786	0.894512	0.890351	0.701872
467	0.878641	0.890854	0.888402	0.699593
468	0.878641	0.898171	0.89425	0.711391
469	0.871359	0.889024	0.885478	0.691309
470	0.881068	0.890244	0.888402	0.700416
471	0.876214	0.898171	0.893762	0.709607
472	0.88835	0.892073	0.891326	0.708689
473	0.878641	0.889024	0.88694	0.696694
474	0.881068	0.89939	0.895712	0.715172
475	0.883495	0.893293	0.891326	0.707065
476	0.890777	0.894512	0.893762	0.714377
477	0.883495	0.890854	0.889376	0.703174
478	0.881068	0.889024	0.887427	0.698487
479	0.881068	0.895122	0.8923	0.708221
480	0.881068	0.888415	0.88694	0.697526
481	0.881068	0.894512	0.891813	0.707237
482	0.881068	0.891463	0.889376	0.702354
483	0.878641	0.891463	0.888889	0.700563
484	0.88835	0.887805	0.887914	0.701944
485	0.88835	0.893293	0.8923	0.710637
486	0.885922	0.890244	0.889376	0.703996
487	0.88835	0.890244	0.889864	0.705785
488	0.895631	0.892683	0.893275	0.715015
489	0.883495	0.898171	0.895224	0.714957
490	0.878641	0.890854	0.888402	0.699593
491	0.876214	0.890244	0.887427	0.696831
492	0.883495	0.894512	0.8923	0.709024
493	0.883495	0.892683	0.890838	0.706088
494	0.885922	0.891463	0.890351	0.705932
495	0.88835	0.890854	0.890351	0.706751
496	0.881068	0.892073	0.889864	0.703326
497	0.895631	0.887805	0.889376	0.707311
498	0.876214	0.893902	0.890351	0.702679
499	0.873786	0.895732	0.891326	0.703846
500	0.878641	0.898171	0.89425	0.711391
501	0.871359	0.889634	0.885965	0.692275
502	0.876214	0.893293	0.889864	0.701699
503	0.885922	0.896341	0.89425	0.713763
504	0.873786	0.887195	0.884503	0.690224
505	0.876214	0.892683	0.889376	0.700721
506	0.868932	0.889634	0.885478	0.690479
507	0.86165	0.894512	0.887914	0.692909
508	0.864078	0.893902	0.887914	0.693718
509	0.868932	0.886585	0.883041	0.68567
510	0.878641	0.891463	0.888889	0.700563
511	0.866505	0.885366	0.881579	0.68196
512	0.876214	0.887805	0.885478	0.692978
513	0.876214	0.885366	0.883528	0.68916
514	0.876214	0.889024	0.886452	0.6949
515	0.873786	0.891463	0.887914	0.696979
516	0.859223	0.889024	0.883041	0.682313
517	0.878641	0.881707	0.881092	0.685299
518	0.878641	0.888415	0.886452	0.695733
519	0.873786	0.901829	0.896199	0.713856
520	0.876214	0.896951	0.892788	0.707616
521	0.878641	0.886585	0.88499	0.692861
522	0.898058	0.893293	0.89425	0.717769
523	0.878641	0.895732	0.8923	0.707421
524	0.876214	0.896341	0.8923	0.706624
525	0.868932	0.890244	0.885965	0.691447
526	0.876214	0.896951	0.892788	0.707616
527	0.873786	0.890244	0.88694	0.695038
528	0.885922	0.883537	0.884016	0.69351
529	0.881068	0.896951	0.893762	0.711186
530	0.876214	0.887195	0.88499	0.69202
531	0.868932	0.887195	0.883528	0.686627
532	0.866505	0.886585	0.882554	0.683869
533	0.885922	0.892683	0.891326	0.707876
534	0.873786	0.897561	0.892788	0.706824
535	0.871359	0.897561	0.8923	0.705036
536	0.88835	0.896951	0.895224	0.716534
537	0.88835	0.893902	0.892788	0.711614
538	0.88835	0.882317	0.883528	0.693428
539	0.893204	0.886585	0.887914	0.703618
540	0.878641	0.894512	0.891326	0.70545
541	0.871359	0.896951	0.891813	0.704041
542	0.873786	0.898171	0.893275	0.707821
543	0.873786	0.894512	0.890351	0.701872
544	0.890777	0.894512	0.893762	0.714377
545	0.881068	0.889024	0.887427	0.698487
546	0.881068	0.889634	0.887914	0.69945
547	0.864078	0.893293	0.887427	0.692735
548	0.878641	0.89878	0.894737	0.712389
549	0.866505	0.893902	0.888402	0.695512
550	0.868932	0.890854	0.886452	0.692418
551	0.866505	0.889634	0.88499	0.688681
552	0.885922	0.887195	0.88694	0.699197
553	0.866505	0.9	0.893275	0.705471
554	0.868932	0.895122	0.889864	0.699277
555	0.868932	0.893902	0.888889	0.697306
556	0.873786	0.893293	0.889376	0.699908
557	0.885922	0.895732	0.893762	0.712776
558	0.873786	0.894512	0.890351	0.701872
559	0.866505	0.897561	0.891326	0.701459
560	0.851942	0.895122	0.886452	0.68671
561	0.868932	0.887195	0.883528	0.686627
562	0.864078	0.90122	0.893762	0.705705
563	0.873786	0.89939	0.89425	0.709823
564	0.864078	0.889024	0.884016	0.685915
565	0.866505	0.896951	0.890838	0.700462
566	0.873786	0.889024	0.885965	0.693105
567	0.878641	0.894512	0.891326	0.70545
568	0.878641	0.890854	0.888402	0.699593
569	0.881068	0.903659	0.899123	0.722241
570	0.868932	0.893902	0.888889	0.697306
571	0.871359	0.896951	0.891813	0.704041
572	0.873786	0.884146	0.882066	0.685464
573	0.871359	0.891463	0.887427	0.695185
574	0.878641	0.888415	0.886452	0.695733
575	0.88835	0.893293	0.8923	0.710637
576	0.883495	0.892073	0.890351	0.705115
577	0.871359	0.895732	0.890838	0.702057
578	0.866505	0.892683	0.887427	0.693549
579	0.881068	0.890854	0.888889	0.701384
580	0.876214	0.896341	0.8923	0.706624
581	0.88835	0.885976	0.886452	0.699086
582	0.881068	0.891463	0.889376	0.702354
583	0.885922	0.882317	0.883041	0.691631
584	0.864078	0.890854	0.885478	0.688824
585	0.878641	0.893293	0.890351	0.703488
586	0.873786	0.889024	0.885965	0.693105
587	0.881068	0.889634	0.887914	0.69945
588	0.876214	0.888415	0.885965	0.693938
589	0.873786	0.891463	0.887914	0.696979
590	0.864078	0.890244	0.88499	0.687852
591	0.873786	0.885976	0.883528	0.688313
592	0.878641	0.895122	0.891813	0.706434
593	0.878641	0.892073	0.889376	0.701536
594	0.881068	0.892073	0.889864	0.703326
595	0.871359	0.888415	0.88499	0.690346
596	0.873786	0.886585	0.884016	0.689267
597	0.868932	0.893293	0.888402	0.696324
598	0.881068	0.889634	0.887914	0.69945
599	0.878641	0.889634	0.887427	0.697658
600	0.881068	0.893902	0.891326	0.706256
601	0.895631	0.894512	0.894737	0.71794
602	0.883495	0.897561	0.894737	0.713962
603	0.876214	0.894512	0.890838	0.703662
604	0.88835	0.887805	0.887914	0.701944
605	0.88835	0.892683	0.891813	0.709662
606	0.871359	0.896341	0.891326	0.703048
607	0.868932	0.893902	0.888889	0.697306
608	0.881068	0.892073	0.889864	0.703326
609	0.893204	0.893902	0.893762	0.715181
610	0.885922	0.890244	0.889376	0.703996
611	0.88835	0.889634	0.889376	0.704821
612	0.883495	0.894512	0.8923	0.709024
613	0.878641	0.887805	0.885965	0.694773
614	0.883495	0.890854	0.889376	0.703174
615	0.883495	0.895732	0.893275	0.710992
616	0.885922	0.889634	0.888889	0.703032
617	0.890777	0.892683	0.8923	0.711447
618	0.895631	0.891463	0.8923	0.713075
619	0.88835	0.892073	0.891326	0.708689
620	0.878641	0.885976	0.884503	0.691908
621	0.881068	0.890244	0.888402	0.700416
622	0.878641	0.89939	0.895224	0.71339
623	0.893204	0.895122	0.894737	0.717139
624	0.871359	0.896951	0.891813	0.704041
625	0.883495	0.898171	0.895224	0.714957
626	0.878641	0.896341	0.892788	0.70841
627	0.878641	0.892683	0.889864	0.702511
628	0.898058	0.887195	0.889376	0.708146
629	0.885922	0.890244	0.889376	0.703996
630	0.88835	0.891463	0.890838	0.707719
631	0.893204	0.892683	0.892788	0.713231
632	0.890777	0.897561	0.896199	0.719305
633	0.890777	0.89939	0.897661	0.72229
634	0.881068	0.890854	0.888889	0.701384
635	0.883495	0.894512	0.8923	0.709024
636	0.883495	0.898171	0.895224	0.714957
637	0.898058	0.897561	0.897661	0.724639
638	0.878641	0.892683	0.889864	0.702511
639	0.885922	0.892073	0.890838	0.706902
640	0.88835	0.898171	0.896199	0.718518
641	0.890777	0.896341	0.895224	0.717327
642	0.881068	0.883537	0.883041	0.689917
643	0.881068	0.892073	0.889864	0.703326
644	0.876214	0.889634	0.88694	0.695865
645	0.90534	0.893293	0.895712	0.723108
646	0.890777	0.898171	0.896686	0.720298
647	0.883495	0.896951	0.89425	0.71297
648	0.88835	0.893902	0.892788	0.711614
649	0.878641	0.887195	0.885478	0.693816
650	0.881068	0.889634	0.887914	0.69945
651	0.878641	0.887805	0.885965	0.694773
652	0.881068	0.892073	0.889864	0.703326
653	0.890777	0.90122	0.899123	0.725297
654	0.881068	0.889024	0.887427	0.698487
655	0.871359	0.89939	0.893762	0.708038
656	0.883495	0.895122	0.892788	0.710007
657	0.883495	0.898171	0.895224	0.714957
658	0.885922	0.886585	0.886452	0.698244
659	0.885922	0.894512	0.892788	0.710809
660	0.883495	0.895122	0.892788	0.710007
661	0.890777	0.9	0.898148	0.72329
662	0.890777	0.893902	0.893275	0.713398
663	0.890777	0.890244	0.890351	0.707573
664	0.883495	0.890244	0.888889	0.702207
665	0.883495	0.9	0.896686	0.717955
666	0.883495	0.897561	0.894737	0.713962
667	0.881068	0.891463	0.889376	0.702354
668	0.878641	0.893902	0.890838	0.704468
669	0.885922	0.898171	0.895712	0.716738
670	0.878641	0.893902	0.890838	0.704468
671	0.885922	0.890854	0.889864	0.704963
672	0.873786	0.896341	0.891813	0.704836
673	0.881068	0.896341	0.893275	0.710195
674	0.88835	0.9	0.897661	0.721513
675	0.883495	0.891463	0.889864	0.704143
676	0.883495	0.895122	0.892788	0.710007
677	0.88835	0.893293	0.8923	0.710637
678	0.878641	0.893902	0.890838	0.704468
679	0.885922	0.889024	0.888402	0.70207
680	0.885922	0.896951	0.894737	0.714752
681	0.890777	0.896341	0.895224	0.717327
682	0.890777	0.89878	0.897173	0.721293
683	0.878641	0.897561	0.893762	0.710395
684	0.893204	0.895122	0.894737	0.717139
685	0.883495	0.886585	0.885965	0.696451
686	0.88835	0.893902	0.892788	0.711614
687	0.90534	0.898171	0.89961	0.730953
688	0.885922	0.892073	0.890838	0.706902
689	0.881068	0.892683	0.890351	0.7043
690	0.868932	0.896341	0.890838	0.701258
691	0.878641	0.892683	0.889864	0.702511
692	0.88835	0.889634	0.889376	0.704821
693	0.895631	0.892073	0.892788	0.714044
694	0.883495	0.889024	0.887914	0.700279
695	0.878641	0.896341	0.892788	0.70841
696	0.893204	0.896341	0.895712	0.719107
697	0.881068	0.888415	0.88694	0.697526
698	0.881068	0.896341	0.893275	0.710195
699	0.881068	0.888415	0.88694	0.697526
700	0.88835	0.895732	0.89425	0.714559
701	0.878641	0.892683	0.889864	0.702511
702	0.883495	0.895122	0.892788	0.710007
703	0.883495	0.893902	0.891813	0.708043
704	0.883495	0.893902	0.891813	0.708043
705	0.876214	0.895732	0.891813	0.705634
706	0.902913	0.892683	0.894737	0.720358
707	0.878641	0.894512	0.891326	0.70545
708	0.890777	0.893293	0.892788	0.712421
709	0.878641	0.893902	0.890838	0.704468
710	0.895631	0.895122	0.895224	0.71892
711	0.883495	0.887805	0.88694	0.698361
712	0.881068	0.893293	0.890838	0.705277
713	0.900485	0.890244	0.8923	0.714714
714	0.895631	0.892683	0.893275	0.715015
715	0.900485	0.894512	0.895712	0.7215
716	0.873786	0.895122	0.890838	0.702858
717	0.890777	0.896341	0.895224	0.717327
718	0.890777	0.90122	0.899123	0.725297
719	0.902913	0.889024	0.891813	0.714579
720	0.88835	0.896951	0.895224	0.716534
721	0.885922	0.895732	0.893762	0.712776
722	0.883495	0.89878	0.895712	0.715954
723	0.88835	0.893293	0.8923	0.710637
724	0.893204	0.891463	0.891813	0.711291
725	0.88835	0.889024	0.888889	0.70386
726	0.873786	0.896951	0.8923	0.705829
727	0.885922	0.893293	0.891813	0.708851
728	0.898058	0.891463	0.892788	0.714859
729	0.88835	0.892683	0.891813	0.709662
730	0.88835	0.891463	0.890838	0.707719
731	0.885922	0.892683	0.891326	0.707876
732	0.893204	0.893293	0.893275	0.714205
733	0.893204	0.893902	0.893762	0.715181
734	0.890777	0.9	0.898148	0.72329
735	0.890777	0.883537	0.88499	0.6971
736	0.900485	0.891463	0.893275	0.716642
737	0.900485	0.903049	0.902534	0.73541
738	0.893204	0.894512	0.89425	0.716159
739	0.895631	0.894512	0.894737	0.71794
740	0.883495	0.889634	0.888402	0.701242
741	0.893204	0.896951	0.896199	0.720094
742	0.912621	0.896951	0.900097	0.734296
743	0.90534	0.898171	0.89961	0.730953
744	0.890777	0.890244	0.890351	0.707573
745	0.900485	0.903659	0.903021	0.736422
746	0.893204	0.897561	0.896686	0.721084
747	0.890777	0.903659	0.901072	0.72934
748	0.90534	0.901829	0.902534	0.736934
749	0.890777	0.889634	0.889864	0.70661
750	0.893204	0.892073	0.8923	0.71226
751	0.883495	0.893902	0.891813	0.708043
752	0.898058	0.89878	0.898635	0.726623
753	0.912621	0.9	0.902534	0.739241
754	0.902913	0.889024	0.891813	0.714579
755	0.890777	0.896341	0.895224	0.717327
756	0.912621	0.89878	0.901559	0.737256
757	0.902913	0.889024	0.891813	0.714579
758	0.900485	0.893902	0.895224	0.720524
759	0.895631	0.891463	0.8923	0.713075
760	0.893204	0.896951	0.896199	0.720094
761	0.900485	0.890244	0.8923	0.714714
762	0.890777	0.892683	0.8923	0.711447
763	0.900485	0.902439	0.902047	0.734401
764	0.898058	0.895122	0.895712	0.7207
765	0.895631	0.890854	0.891813	0.712109
766	0.898058	0.891463	0.892788	0.714859
