# Supplementary material for: Detecting Blood Methylation Signatures in Response to Childhood Cancer Radiotherapy via Machine Learning Methods
Source: Biology (Basel). 2022 Apr 15;11(4):607. doi: 10.3390/biology11040607 (PMC9030135; doi:10.3390/biology11040607)
Supplement: Supplementary file 1 [file biology-11-00607-s001.zip › biology-1634972-suppl/Table S3.xlsx]

## Sheet: Deep forest
Number of features	SN	SP	ACC	MCC
1	0.550079	0.595221	0.581384	0.134676
2	0.642289	0.676739	0.666179	0.297915
3	0.707472	0.737175	0.72807	0.41862
4	0.686804	0.806044	0.769493	0.477996
5	0.685215	0.805341	0.768519	0.475773
6	0.683625	0.823612	0.780702	0.496645
7	0.707472	0.835559	0.796296	0.532086
8	0.662957	0.824315	0.774854	0.479636
9	0.648649	0.851722	0.789474	0.502633
10	0.674086	0.848911	0.795322	0.520721
11	0.667727	0.862263	0.802632	0.533123
12	0.666137	0.85383	0.796296	0.52043
13	0.682035	0.857344	0.803606	0.538665
14	0.653418	0.862966	0.798733	0.521891
15	0.661367	0.867885	0.804581	0.535411
16	0.675676	0.868587	0.809454	0.548504
17	0.682035	0.85383	0.80117	0.533993
18	0.677266	0.872101	0.812378	0.554696
19	0.682035	0.859452	0.805068	0.541487
20	0.696343	0.857344	0.807992	0.550807
21	0.696343	0.865777	0.81384	0.56212
22	0.710652	0.871398	0.822125	0.581793
23	0.680445	0.85383	0.800682	0.532638
24	0.688394	0.874209	0.817251	0.566987
25	0.678855	0.866479	0.808967	0.548305
26	0.694754	0.884751	0.826511	0.587102
27	0.701113	0.881237	0.826023	0.587441
28	0.704293	0.886156	0.830409	0.597032
29	0.696343	0.885453	0.827485	0.589424
30	0.691574	0.884048	0.825049	0.583453
31	0.705882	0.883345	0.828947	0.594379
32	0.699523	0.881237	0.825536	0.586115
33	0.685215	0.891778	0.82846	0.589257
34	0.702703	0.895292	0.836257	0.608844
35	0.702703	0.887561	0.830897	0.597712
36	0.701113	0.885453	0.828947	0.593392
37	0.683625	0.907941	0.839181	0.611942
38	0.693164	0.895292	0.833333	0.600964
39	0.682035	0.898103	0.831871	0.595889
40	0.694754	0.888264	0.828947	0.592115
41	0.686804	0.886859	0.825536	0.583485
42	0.694754	0.894589	0.833333	0.601254
43	0.683625	0.898805	0.832846	0.598244
44	0.688394	0.898805	0.834308	0.602185
45	0.720191	0.899508	0.844542	0.629368
46	0.694754	0.899508	0.836745	0.608468
47	0.710652	0.901616	0.84308	0.624643
48	0.693164	0.898103	0.835283	0.605085
49	0.693164	0.894589	0.832846	0.599938
50	0.699523	0.898103	0.837232	0.610329
51	0.710652	0.896697	0.839669	0.617439
52	0.688394	0.900211	0.835283	0.604265
53	0.683625	0.900914	0.834308	0.601375
54	0.688394	0.893886	0.830897	0.594964
55	0.697933	0.895994	0.835283	0.605931
56	0.707472	0.893183	0.836257	0.609726
57	0.683625	0.900914	0.834308	0.601375
58	0.677266	0.905833	0.83577	0.603519
59	0.715421	0.901616	0.844542	0.62855
60	0.701113	0.901616	0.840156	0.616816
61	0.712242	0.895292	0.839181	0.616707
62	0.691574	0.905833	0.840156	0.615278
63	0.693164	0.908644	0.842593	0.620823
64	0.680445	0.903725	0.835283	0.602958
65	0.704293	0.906535	0.844542	0.626747
66	0.710652	0.895994	0.839181	0.616418
67	0.701113	0.90513	0.842593	0.622042
68	0.689984	0.908644	0.841618	0.618221
69	0.689984	0.916374	0.846979	0.630077
70	0.697933	0.910049	0.845029	0.626851
71	0.72496	0.909346	0.852827	0.64779
72	0.715421	0.907238	0.848441	0.636881
73	0.682035	0.910049	0.840156	0.613851
74	0.713831	0.924104	0.859649	0.661388
75	0.707472	0.910752	0.848441	0.635689
76	0.717011	0.905833	0.847953	0.636083
77	0.718601	0.90513	0.847953	0.636337
78	0.721781	0.910752	0.852827	0.647316
79	0.717011	0.909346	0.85039	0.641331
80	0.712242	0.91286	0.851365	0.642761
81	0.705882	0.914266	0.85039	0.639743
82	0.697933	0.915671	0.848928	0.635449
83	0.712242	0.917779	0.854776	0.650284
84	0.705882	0.929726	0.861111	0.663922
85	0.709062	0.922699	0.857212	0.655356
86	0.721781	0.92059	0.859649	0.662306
87	0.715421	0.917077	0.855263	0.651772
88	0.721781	0.92059	0.859649	0.662306
89	0.72337	0.916374	0.857212	0.657114
90	0.720191	0.917077	0.856725	0.655623
91	0.721781	0.926915	0.864035	0.672166
92	0.707472	0.913563	0.85039	0.63996
93	0.72973	0.926212	0.865984	0.677411
94	0.72973	0.919185	0.861111	0.666534
95	0.717011	0.921996	0.859162	0.660651
96	0.688394	0.924807	0.852339	0.642034
97	0.705882	0.924104	0.857212	0.655004
98	0.693164	0.924807	0.853801	0.645879
99	0.688394	0.926212	0.853314	0.644274
100	0.704293	0.919888	0.853801	0.647127
101	0.702703	0.92832	0.859162	0.659133
102	0.694754	0.925509	0.854776	0.648275
103	0.705882	0.932537	0.86306	0.668438
104	0.72814	0.922699	0.86306	0.670671
105	0.699523	0.926915	0.857212	0.654343
106	0.693164	0.924807	0.853801	0.645879
107	0.680445	0.936753	0.858187	0.655051
108	0.704293	0.927618	0.859162	0.659287
109	0.697933	0.937456	0.864035	0.670129
110	0.705882	0.92832	0.860136	0.661679
111	0.696343	0.931834	0.859649	0.659691
112	0.696343	0.926212	0.85575	0.650671
113	0.713831	0.931834	0.86501	0.673638
114	0.704293	0.924104	0.856725	0.653725
115	0.710652	0.926212	0.860136	0.662155
116	0.694754	0.924104	0.853801	0.646046
117	0.693164	0.936051	0.861598	0.664028
118	0.710652	0.917077	0.853801	0.647918
119	0.710652	0.922699	0.8577	0.656634
120	0.710652	0.92832	0.861598	0.665494
121	0.694754	0.938159	0.863548	0.668763
122	0.701113	0.926212	0.857212	0.654503
123	0.715421	0.924807	0.860624	0.663765
124	0.712242	0.930429	0.863548	0.670122
125	0.715421	0.931131	0.86501	0.673779
126	0.701113	0.926212	0.857212	0.654503
127	0.709062	0.931131	0.86306	0.668712
128	0.736089	0.92832	0.869396	0.685779
129	0.713831	0.931834	0.86501	0.673638
130	0.702703	0.925509	0.857212	0.654666
131	0.712242	0.929023	0.862573	0.667882
132	0.715421	0.934645	0.867446	0.679424
133	0.712242	0.925509	0.860136	0.662321
134	0.701113	0.930429	0.860136	0.661237
135	0.694754	0.936753	0.862573	0.666447
136	0.693164	0.934645	0.860624	0.661725
137	0.699523	0.929726	0.859162	0.658836
138	0.699523	0.936051	0.863548	0.669086
139	0.718601	0.922699	0.860136	0.663021
140	0.702703	0.929726	0.860136	0.66138
141	0.701113	0.932537	0.861598	0.664636
142	0.694754	0.929023	0.857212	0.653887
143	0.689984	0.926915	0.854288	0.646678
144	0.694754	0.924104	0.853801	0.646046
145	0.709062	0.929726	0.862086	0.666462
146	0.709062	0.926212	0.859649	0.66088
147	0.709062	0.93324	0.864522	0.672103
148	0.682035	0.930429	0.854288	0.64595
149	0.696343	0.92832	0.857212	0.654036
150	0.717011	0.930429	0.86501	0.673924
151	0.704293	0.931131	0.861598	0.664906
152	0.702703	0.935348	0.864035	0.670465
153	0.713831	0.921996	0.858187	0.658095
154	0.705882	0.935348	0.86501	0.672992
155	0.699523	0.927618	0.8577	0.655463

## Sheet: Decision tree
Number of features	SN	SP	ACC	MCC
1	0.593005	0.614195	0.6077	0.192049
2	0.627981	0.666901	0.654971	0.275153
3	0.621622	0.682361	0.663743	0.284872
4	0.627981	0.660576	0.650585	0.268892
5	0.662957	0.661279	0.661793	0.301297
6	0.63593	0.666901	0.657407	0.282358
7	0.643879	0.671117	0.662768	0.293744
8	0.63752	0.665495	0.65692	0.282406
9	0.651828	0.651441	0.651559	0.281578
10	0.655008	0.697119	0.684211	0.329989
11	0.653418	0.652846	0.653021	0.284392
12	0.63434	0.673226	0.661306	0.287211
13	0.627981	0.644413	0.639376	0.253061
14	0.666137	0.669712	0.668616	0.312486
15	0.674086	0.676037	0.675439	0.325942
16	0.626391	0.673226	0.658869	0.280012
17	0.63911	0.67182	0.661793	0.290127
18	0.651828	0.669712	0.66423	0.299542
19	0.63911	0.668306	0.659357	0.286633
20	0.666137	0.673928	0.67154	0.316667
21	0.658188	0.66409	0.662281	0.299741
22	0.682035	0.657063	0.664717	0.314463
23	0.672496	0.660576	0.66423	0.30925
24	0.650238	0.695011	0.681287	0.323544
25	0.624801	0.674631	0.659357	0.279978
26	0.674086	0.676037	0.675439	0.325942
27	0.670906	0.67955	0.676901	0.326573
28	0.63275	0.693605	0.674951	0.306346
29	0.661367	0.681658	0.675439	0.320075
30	0.615262	0.696416	0.67154	0.293434
31	0.669316	0.683767	0.679337	0.32936
32	0.662957	0.684469	0.677875	0.324332
33	0.656598	0.691497	0.680799	0.325698
34	0.670906	0.685172	0.680799	0.332204
35	0.63752	0.697822	0.679337	0.314961
36	0.669316	0.669712	0.669591	0.315362
37	0.651828	0.690091	0.678363	0.319975
38	0.672496	0.674631	0.673977	0.32311
39	0.678855	0.67182	0.673977	0.326069
40	0.667727	0.681658	0.677388	0.325813
41	0.661367	0.680253	0.674464	0.318667
42	0.63593	0.690794	0.673977	0.30635
43	0.645469	0.685875	0.673489	0.309972
44	0.655008	0.680956	0.673002	0.313631
45	0.656598	0.68728	0.677875	0.32143
46	0.655008	0.669712	0.665205	0.302419
47	0.659777	0.685875	0.677875	0.322879
48	0.667727	0.683767	0.67885	0.327926
49	0.631161	0.688686	0.671053	0.299901
50	0.642289	0.683064	0.670565	0.304266
51	0.648649	0.683767	0.673002	0.310716
52	0.664547	0.668306	0.667154	0.309658
53	0.655008	0.683767	0.674951	0.316455
54	0.629571	0.671117	0.658382	0.280788
55	0.63752	0.699227	0.680312	0.316403
56	0.63752	0.653549	0.648635	0.270645
57	0.655008	0.676037	0.669591	0.30871
58	0.675676	0.691497	0.686647	0.342873
59	0.658188	0.680253	0.673489	0.315797
60	0.626391	0.673226	0.658869	0.280012
61	0.670906	0.669009	0.669591	0.316105
62	0.664547	0.673226	0.670565	0.314532
63	0.658188	0.68728	0.678363	0.322863
64	0.612083	0.685875	0.663255	0.279795
65	0.664547	0.689389	0.681774	0.330723
66	0.653418	0.671117	0.665692	0.302375
67	0.627981	0.668306	0.655945	0.276549
68	0.647059	0.685172	0.673489	0.310698
69	0.661367	0.671117	0.668129	0.309565
70	0.659777	0.681658	0.674951	0.318641
71	0.651828	0.693605	0.680799	0.323544
72	0.666137	0.663387	0.66423	0.306248
73	0.666137	0.676739	0.673489	0.319464
74	0.645469	0.682361	0.671053	0.30643
75	0.623211	0.66409	0.651559	0.268038
76	0.669316	0.680956	0.677388	0.326544
77	0.659777	0.683064	0.675926	0.320051
78	0.653418	0.669712	0.664717	0.300981
79	0.693164	0.662684	0.672027	0.330032
80	0.653418	0.676037	0.669103	0.307273
81	0.678855	0.676037	0.676901	0.330248
82	0.650238	0.660576	0.657407	0.28908
83	0.645469	0.699227	0.682749	0.323562
84	0.659777	0.675334	0.670565	0.312319
85	0.662957	0.689389	0.681287	0.329291
86	0.6407	0.692902	0.676901	0.312799
87	0.648649	0.70766	0.689571	0.335113
88	0.670906	0.669712	0.670078	0.316799
89	0.643879	0.663387	0.657407	0.286085
90	0.667727	0.705552	0.693957	0.350065
91	0.63911	0.68728	0.672515	0.305654
92	0.666137	0.688686	0.681774	0.331445
93	0.63275	0.678145	0.66423	0.290696
94	0.653418	0.67182	0.666179	0.303074
95	0.669316	0.674631	0.673002	0.320238
96	0.63911	0.668306	0.659357	0.286633
97	0.658188	0.657063	0.657407	0.29284
98	0.674086	0.692902	0.687135	0.342864
99	0.620032	0.659874	0.647661	0.260982
100	0.689984	0.690091	0.690058	0.354328
101	0.682035	0.683767	0.683236	0.340824
102	0.659777	0.702741	0.689571	0.340037
103	0.667727	0.678848	0.675439	0.323002
104	0.659777	0.683767	0.676413	0.320758
105	0.650238	0.666198	0.661306	0.294623
106	0.659777	0.660576	0.660331	0.297726
107	0.669316	0.680956	0.677388	0.326544
108	0.669316	0.701335	0.69152	0.347164
109	0.651828	0.680956	0.672027	0.31076
110	0.677266	0.678145	0.677875	0.33091
111	0.661367	0.67182	0.668616	0.310262
112	0.63275	0.670415	0.658869	0.282969
113	0.647059	0.687983	0.675439	0.313538
114	0.645469	0.688686	0.675439	0.312816
115	0.651828	0.650738	0.651072	0.280894
116	0.647059	0.68728	0.674951	0.312827
117	0.664547	0.675334	0.672027	0.316628
118	0.670906	0.672523	0.672027	0.319582
119	0.63911	0.671117	0.661306	0.289427
120	0.651828	0.645819	0.647661	0.276112
121	0.672496	0.666901	0.668616	0.315463
122	0.63593	0.673226	0.661793	0.28865
123	0.675676	0.672523	0.673489	0.323892
124	0.63752	0.67182	0.661306	0.288688
125	0.658188	0.697822	0.685673	0.333568
126	0.669316	0.671117	0.670565	0.316752
127	0.655008	0.659171	0.657895	0.292023
128	0.655008	0.680956	0.673002	0.313631
129	0.642289	0.67182	0.662768	0.293005
130	0.656598	0.680956	0.673489	0.315066
131	0.675676	0.666901	0.669591	0.31834
132	0.645469	0.655657	0.652534	0.279926
133	0.662957	0.695011	0.685185	0.334993
134	0.658188	0.666901	0.66423	0.302515
135	0.653418	0.691497	0.679825	0.322833
136	0.650238	0.681658	0.672027	0.31003
137	0.658188	0.666198	0.663743	0.301821
138	0.655008	0.665495	0.662281	0.298248
139	0.661367	0.66409	0.663255	0.302621
140	0.651828	0.651441	0.651559	0.281578
141	0.686804	0.661982	0.669591	0.323586
142	0.63752	0.681658	0.668129	0.298541
143	0.659777	0.661982	0.661306	0.299106
144	0.63593	0.673226	0.661793	0.28865
145	0.648649	0.685172	0.673977	0.312132
146	0.658188	0.67182	0.667641	0.307387
147	0.661367	0.665495	0.66423	0.304006
148	0.648649	0.669712	0.663255	0.296665
149	0.642289	0.673928	0.66423	0.295106
150	0.693164	0.687983	0.689571	0.355071
151	0.678855	0.699227	0.692982	0.353577
152	0.648649	0.673226	0.665692	0.300158
153	0.669316	0.672523	0.67154	0.318145
154	0.643879	0.689389	0.675439	0.312094
155	0.666137	0.661982	0.663255	0.304867

## Sheet: k-nearest neighbor
Number of features	SN	SP	ACC	MCC
1	0.577107	0.617006	0.604776	0.180188
2	0.72337	0.680956	0.693957	0.375279
3	0.790143	0.718201	0.740253	0.472438
4	0.839428	0.693605	0.738304	0.492412
5	0.82194	0.716093	0.748538	0.498741
6	0.845787	0.699227	0.744152	0.503603
7	0.844197	0.71539	0.754873	0.517995
8	0.863275	0.698524	0.749025	0.518757
9	0.863275	0.690794	0.743665	0.511359
10	0.856916	0.682361	0.735867	0.49756
11	0.839428	0.695011	0.739279	0.49377
12	0.866455	0.678145	0.735867	0.502304
13	0.868045	0.673928	0.733431	0.499817
14	0.879173	0.661982	0.728558	0.499017
15	0.850556	0.661279	0.719298	0.471984
16	0.839428	0.653549	0.710526	0.454582
17	0.885533	0.64371	0.717836	0.488353
18	0.874404	0.636683	0.709552	0.471653
19	0.872814	0.632467	0.70614	0.466391
20	0.861685	0.635278	0.704678	0.458519
21	0.871224	0.626845	0.701754	0.459886
22	0.879173	0.636683	0.711014	0.476112
23	0.887122	0.636683	0.71345	0.483555
24	0.875994	0.609979	0.69152	0.449486
25	0.898251	0.600141	0.69152	0.462137
26	0.898251	0.612087	0.699805	0.472448
27	0.898251	0.619115	0.704678	0.478559
28	0.90779	0.600141	0.694444	0.471284
29	0.885533	0.595221	0.684211	0.445736
30	0.891892	0.603654	0.692008	0.459088
31	0.887122	0.591708	0.682261	0.444234
32	0.899841	0.590302	0.685185	0.455247
33	0.90461	0.577653	0.677875	0.449143
34	0.885533	0.577653	0.672027	0.430685
35	0.885533	0.573436	0.669103	0.427099
36	0.872814	0.581869	0.671053	0.422066
37	0.888712	0.59241	0.683236	0.446361
38	0.91097	0.586086	0.685673	0.462418
39	0.915739	0.580464	0.683236	0.462321
40	0.901431	0.564301	0.667641	0.434841
41	0.888712	0.572734	0.669591	0.429577
42	0.903021	0.567814	0.670565	0.439334
43	0.9062	0.573436	0.675439	0.447145
44	0.883943	0.570625	0.666667	0.423175
45	0.914149	0.550246	0.661793	0.435677
46	0.920509	0.550949	0.66423	0.442551
47	0.901431	0.551651	0.658869	0.424297
48	0.899841	0.557976	0.662768	0.428002
49	0.901431	0.536191	0.648148	0.411507
50	0.918919	0.543921	0.658869	0.435221
51	0.898251	0.549543	0.656433	0.419419
52	0.9062	0.544624	0.655458	0.423183
53	0.899841	0.534786	0.646686	0.408772
54	0.918919	0.524245	0.645224	0.419219
55	0.91097	0.520731	0.640351	0.408375
56	0.899841	0.520028	0.636452	0.396646
57	0.91097	0.509487	0.632554	0.399255
58	0.918919	0.518623	0.641326	0.414674
59	0.918919	0.520028	0.6423	0.415809
60	0.922099	0.510892	0.63694	0.411671
61	0.931638	0.508082	0.637914	0.419149
62	0.903021	0.523542	0.639864	0.402702
63	0.903021	0.508082	0.629142	0.390086
64	0.903021	0.51019	0.630604	0.391802
65	0.918919	0.483486	0.616959	0.386488
66	0.926868	0.486999	0.621832	0.397497
67	0.925278	0.511595	0.638402	0.415468
68	0.920509	0.514406	0.638889	0.412883
69	0.931638	0.508784	0.638402	0.419708
70	0.928458	0.492621	0.626218	0.403599
71	0.934817	0.492621	0.628168	0.41017
72	0.934817	0.496838	0.631092	0.413499
73	0.957075	0.494729	0.636452	0.434979
74	0.923688	0.483486	0.618421	0.391418
75	0.930048	0.483486	0.62037	0.398012
76	0.930048	0.47435	0.614035	0.390802
77	0.917329	0.47435	0.610136	0.377557
78	0.930048	0.485594	0.621832	0.399678
79	0.926868	0.484891	0.62037	0.395826
80	0.945946	0.468728	0.61501	0.403133
81	0.925278	0.477864	0.61501	0.388607
82	0.937997	0.456079	0.603801	0.384863
83	0.918919	0.462403	0.602339	0.369708
84	0.926868	0.45116	0.596979	0.36919
85	0.930048	0.43851	0.589181	0.362641
86	0.928458	0.44624	0.594055	0.36701
87	0.933227	0.468728	0.611111	0.389713
88	0.942766	0.463106	0.610136	0.395398
89	0.936407	0.451862	0.60039	0.379882
90	0.939587	0.472944	0.615984	0.399701
91	0.934817	0.463809	0.608187	0.387531
92	0.918919	0.488405	0.62037	0.390415
93	0.922099	0.46662	0.606238	0.376381
94	0.923688	0.465214	0.60575	0.376932
95	0.941176	0.456781	0.605263	0.388795
96	0.915739	0.450457	0.59308	0.356871
97	0.936407	0.460295	0.606238	0.386465
98	0.949126	0.45116	0.603801	0.392955
99	0.947536	0.465917	0.613548	0.402642
100	0.950715	0.437105	0.594542	0.383878
101	0.941176	0.456079	0.604776	0.388249
102	0.926868	0.444835	0.592593	0.364211
103	0.949126	0.431483	0.590156	0.377831
104	0.930048	0.444132	0.59308	0.36705
105	0.939587	0.460295	0.607212	0.389837
106	0.931638	0.420942	0.577485	0.350596
107	0.931638	0.423753	0.579435	0.352796
108	0.950715	0.432186	0.591131	0.380106
109	0.950715	0.403373	0.57115	0.358037
110	0.941176	0.418131	0.57846	0.358832
111	0.944356	0.416022	0.577973	0.3607
112	0.937997	0.399157	0.564327	0.340586
113	0.936407	0.408995	0.570663	0.346489
114	0.945946	0.412509	0.576023	0.359746
115	0.933227	0.424455	0.580409	0.355072
116	0.933227	0.392832	0.55848	0.330334
117	0.931638	0.394238	0.558967	0.329667
118	0.939587	0.401265	0.566277	0.343994
119	0.937997	0.386507	0.555556	0.330726
120	0.944356	0.401968	0.568226	0.34985
121	0.931638	0.393535	0.55848	0.329116
122	0.930048	0.384399	0.551657	0.320152
123	0.928458	0.38721	0.553119	0.320593
124	0.950715	0.369642	0.547758	0.332134
125	0.934817	0.371047	0.54386	0.315014
126	0.937997	0.373858	0.546784	0.320837
127	0.939587	0.40267	0.567251	0.345086
128	0.958665	0.382994	0.559454	0.351499
129	0.939587	0.37175	0.545809	0.320999
130	0.939587	0.360506	0.538012	0.312189
131	0.958665	0.360506	0.54386	0.334377
132	0.942766	0.362614	0.540448	0.317507
133	0.936407	0.391427	0.55848	0.332784
134	0.952305	0.361911	0.542885	0.328021
135	0.947536	0.392832	0.562865	0.346369
136	0.953895	0.352776	0.537037	0.322841
137	0.949126	0.362614	0.542398	0.324867
138	0.960254	0.346451	0.5346	0.325516
139	0.957075	0.358398	0.54191	0.330899
140	0.952305	0.344343	0.530702	0.31444
141	0.944356	0.373155	0.548246	0.327544
142	0.960254	0.359803	0.54386	0.335709
143	0.945946	0.339424	0.525341	0.303065
144	0.953895	0.35629	0.539474	0.325549
145	0.952305	0.367533	0.546784	0.33235
146	0.936407	0.354884	0.533138	0.304089
147	0.961844	0.328883	0.522904	0.313955
148	0.953895	0.345046	0.531676	0.316871
149	0.950715	0.33591	0.524366	0.305985
150	0.955485	0.35629	0.539961	0.327415
151	0.947536	0.329585	0.519006	0.297221
152	0.945946	0.352776	0.5346	0.313518
153	0.961844	0.349262	0.537037	0.329557
154	0.952305	0.32818	0.519493	0.301852
155	0.952305	0.336613	0.525341	0.308433

## Sheet: Random forest
Number of features	SN	SP	ACC	MCC
1	0.581876	0.609276	0.600877	0.177175
2	0.675676	0.678145	0.677388	0.329475
3	0.720191	0.728039	0.725634	0.420279
4	0.750397	0.735067	0.739766	0.454463
5	0.753577	0.731553	0.738304	0.453611
6	0.740859	0.749122	0.746589	0.460925
7	0.740859	0.740689	0.740741	0.451937
8	0.753577	0.739986	0.744152	0.462451
9	0.763116	0.75896	0.760234	0.491118
10	0.72973	0.761068	0.751462	0.464068
11	0.710652	0.749122	0.737329	0.434246
12	0.72496	0.781448	0.764133	0.482591
13	0.720191	0.773717	0.75731	0.469708
14	0.72655	0.769501	0.756335	0.470577
15	0.712242	0.779339	0.758772	0.469084
16	0.717011	0.797611	0.772904	0.494267
17	0.72496	0.799719	0.776803	0.503629
18	0.720191	0.796908	0.773392	0.496208
19	0.715421	0.789881	0.767057	0.483911
20	0.705882	0.800422	0.771442	0.487898
21	0.734499	0.801827	0.781189	0.514359
22	0.721781	0.807449	0.781189	0.509991
23	0.72337	0.803935	0.77924	0.507206
24	0.712242	0.808152	0.778752	0.502577
25	0.701113	0.799016	0.769006	0.482097
26	0.709062	0.809557	0.778752	0.501506
27	0.72973	0.818693	0.791423	0.530326
28	0.720191	0.81799	0.788012	0.521271
29	0.73132	0.815882	0.789961	0.5283
30	0.742448	0.813071	0.791423	0.534506
31	0.720191	0.822207	0.790936	0.526406
32	0.72496	0.829234	0.797271	0.539141
33	0.713831	0.822909	0.789474	0.521802
34	0.72814	0.820801	0.792398	0.531519
35	0.72973	0.827126	0.797271	0.54062
36	0.72814	0.817287	0.789961	0.52726
37	0.72655	0.820098	0.791423	0.529299
38	0.72814	0.815179	0.788499	0.524718
39	0.72496	0.815179	0.787524	0.52198
40	0.72973	0.808855	0.7846	0.518527
41	0.713831	0.81799	0.786062	0.515795
42	0.734499	0.821504	0.794834	0.53783
43	0.732909	0.823612	0.795809	0.539035
44	0.744038	0.825018	0.800195	0.550278
45	0.732909	0.821504	0.794347	0.536467
46	0.72655	0.826423	0.795809	0.537032
47	0.72337	0.821504	0.791423	0.528279
48	0.736089	0.820098	0.794347	0.537489
49	0.742448	0.819396	0.795809	0.542095
50	0.734499	0.835559	0.804581	0.555152
51	0.72814	0.820801	0.792398	0.531519
52	0.72973	0.829937	0.79922	0.54409
53	0.72814	0.815179	0.788499	0.524718
54	0.740859	0.828531	0.801657	0.551864
55	0.748808	0.831342	0.806043	0.562107
56	0.739269	0.818693	0.794347	0.538518
57	0.72973	0.81026	0.785575	0.520199
58	0.73132	0.827829	0.798246	0.542846
59	0.739269	0.827829	0.800682	0.549642
60	0.72655	0.825018	0.794834	0.535305
61	0.744038	0.826423	0.80117	0.551995
62	0.758347	0.830639	0.80848	0.569367
63	0.753577	0.825018	0.803119	0.558432
64	0.740859	0.810963	0.789474	0.530627
65	0.72655	0.818693	0.790448	0.527593
66	0.748808	0.815882	0.795322	0.543329
67	0.72973	0.820098	0.792398	0.53203
68	0.734499	0.814476	0.789961	0.529347
69	0.72814	0.810963	0.785575	0.519666
70	0.745628	0.824315	0.800195	0.550782
71	0.742448	0.823612	0.798733	0.547205
72	0.734499	0.822909	0.795809	0.539541
73	0.742448	0.816585	0.79386	0.538711
74	0.747218	0.818693	0.796784	0.545338
75	0.751987	0.81799	0.797758	0.548584
76	0.748808	0.813071	0.793372	0.539975
77	0.748808	0.813774	0.79386	0.540812
78	0.761526	0.821504	0.803119	0.560976
79	0.751987	0.804638	0.788499	0.532761
80	0.753577	0.819396	0.79922	0.551635
81	0.755167	0.817287	0.798246	0.550468
82	0.745628	0.819396	0.796784	0.544822
83	0.737679	0.812368	0.789474	0.529563
84	0.753577	0.815882	0.796784	0.547423
85	0.736089	0.823612	0.796784	0.54176
86	0.744038	0.812368	0.791423	0.535036
87	0.761526	0.821504	0.803119	0.560976
88	0.769475	0.815179	0.80117	0.560224
89	0.748808	0.819396	0.797758	0.547548
90	0.745628	0.81799	0.795809	0.543129
91	0.742448	0.823612	0.798733	0.547205
92	0.742448	0.815179	0.792885	0.537025
93	0.739269	0.826423	0.799708	0.547918
94	0.750397	0.821504	0.799708	0.551453
95	0.747218	0.822909	0.799708	0.550434
96	0.744038	0.817287	0.794834	0.54092
97	0.748808	0.825018	0.801657	0.554356
98	0.766296	0.818693	0.802632	0.561684
99	0.740859	0.813071	0.790936	0.533138
100	0.751987	0.818693	0.798246	0.549428
101	0.750397	0.820098	0.798733	0.549757
102	0.764706	0.813774	0.798733	0.554466
103	0.755167	0.819396	0.799708	0.552997
104	0.761526	0.81799	0.800682	0.556759
105	0.755167	0.819396	0.799708	0.552997
106	0.747218	0.820801	0.798246	0.547881
107	0.766296	0.820801	0.804094	0.56421
108	0.747218	0.819396	0.797271	0.546185
109	0.756757	0.822909	0.802632	0.558594
110	0.759936	0.820801	0.802144	0.55877
111	0.758347	0.820098	0.80117	0.556564
112	0.767886	0.820098	0.804094	0.564727
113	0.764706	0.808855	0.795322	0.548662
114	0.764706	0.809557	0.795809	0.549488
115	0.764706	0.832045	0.811404	0.576504
116	0.764706	0.819396	0.802632	0.561165
117	0.763116	0.821504	0.803606	0.562336
118	0.759936	0.822909	0.803606	0.561312
119	0.750397	0.818693	0.797758	0.548065
120	0.758347	0.815882	0.798246	0.551516
121	0.748808	0.813774	0.79386	0.540812
122	0.759936	0.817287	0.799708	0.554557
123	0.758347	0.808855	0.793372	0.54319
124	0.751987	0.824315	0.802144	0.55622
125	0.771065	0.819396	0.804581	0.566606
126	0.742448	0.81799	0.794834	0.5404
127	0.747218	0.810963	0.791423	0.536103
128	0.751987	0.810963	0.792885	0.540207
129	0.745628	0.823612	0.799708	0.549927
130	0.756757	0.816585	0.798246	0.550991
131	0.758347	0.812368	0.795809	0.547339
132	0.736089	0.817287	0.792398	0.534093
133	0.750397	0.820801	0.79922	0.550604
134	0.740859	0.810963	0.789474	0.530627
135	0.737679	0.817287	0.792885	0.535459
136	0.742448	0.813071	0.791423	0.534506
137	0.744038	0.813071	0.79191	0.535874
138	0.747218	0.816585	0.795322	0.542806
139	0.747218	0.814476	0.79386	0.540284
140	0.742448	0.82572	0.800195	0.549777
141	0.745628	0.829937	0.804094	0.557664
142	0.751987	0.822207	0.800682	0.553664
143	0.758347	0.815179	0.797758	0.550678
144	0.734499	0.829234	0.800195	0.547297
145	0.748808	0.825018	0.801657	0.554356
146	0.739269	0.823612	0.797758	0.544483
147	0.763116	0.825018	0.806043	0.566579
148	0.764706	0.809557	0.795809	0.549488
149	0.740859	0.815882	0.792885	0.536501
150	0.755167	0.827829	0.805556	0.563215
151	0.739269	0.825018	0.798733	0.546198
152	0.742448	0.822909	0.798246	0.546351
153	0.755167	0.816585	0.797758	0.549627
154	0.763116	0.820801	0.803119	0.561491
155	0.742448	0.821504	0.797271	0.544645
