# Supplementary material for: Detecting Blood Methylation Signatures in Response to Childhood Cancer Radiotherapy via Machine Learning Methods
Source: Biology (Basel). 2022 Apr 15;11(4):607. doi: 10.3390/biology11040607 (PMC9030135; doi:10.3390/biology11040607)
Supplement: Supplementary file 1 [file biology-11-00607-s001.zip › biology-1634972-suppl/Table S4.xlsx]

## Sheet: Deep forest
Number of features	SN	SP	ACC	MCC
1	0.606586	0.665763	0.649123	0.248875
2	0.759099	0.747119	0.750487	0.465505
3	0.778163	0.794576	0.789961	0.534392
4	0.724437	0.850847	0.815302	0.558768
5	0.767764	0.856949	0.831871	0.602729
6	0.797227	0.869153	0.848928	0.643191
7	0.793761	0.87661	0.853314	0.650567
8	0.795494	0.895593	0.867446	0.678822
9	0.804159	0.892203	0.867446	0.680862
10	0.793761	0.895593	0.866959	0.677438
11	0.793761	0.898983	0.869396	0.682383
12	0.778163	0.911864	0.874269	0.689302
13	0.788562	0.917288	0.881092	0.70585
14	0.790295	0.911864	0.87768	0.698882
15	0.809359	0.907119	0.87963	0.706779
16	0.769497	0.908475	0.869396	0.677259
17	0.805893	0.917966	0.886452	0.72048
18	0.795494	0.922034	0.886452	0.71867
19	0.795494	0.907797	0.876218	0.696836
20	0.771231	0.922034	0.87963	0.699688
21	0.778163	0.928136	0.885965	0.71485
22	0.786828	0.924746	0.885965	0.716184
23	0.785095	0.930169	0.889376	0.723515
24	0.793761	0.92678	0.889376	0.724811
25	0.786828	0.936271	0.89425	0.734798
26	0.792028	0.932203	0.892788	0.732172
27	0.802426	0.924746	0.890351	0.72833
28	0.804159	0.930847	0.895224	0.739363
29	0.77643	0.936949	0.891813	0.727903
30	0.785095	0.932203	0.890838	0.726809
31	0.795494	0.928814	0.891326	0.7294
32	0.804159	0.929492	0.89425	0.737195
33	0.795494	0.926102	0.889376	0.725081
34	0.793761	0.930847	0.8923	0.731322
35	0.792028	0.939661	0.898148	0.744392
36	0.783362	0.932203	0.890351	0.725468
37	0.807626	0.930169	0.895712	0.740957
38	0.786828	0.941695	0.898148	0.743797
39	0.77643	0.934915	0.890351	0.724543
40	0.793761	0.943051	0.901072	0.751367
41	0.802426	0.943051	0.903509	0.757978
42	0.788562	0.940339	0.897661	0.742861
43	0.792028	0.939661	0.898148	0.744392
44	0.792028	0.936949	0.896199	0.739914
45	0.804159	0.941695	0.903021	0.757045
46	0.804159	0.951186	0.909844	0.773033
47	0.790295	0.937627	0.896199	0.739698
48	0.792028	0.941695	0.89961	0.747776
49	0.790295	0.940339	0.898148	0.744189
50	0.800693	0.943729	0.903509	0.757789
51	0.795494	0.941695	0.900585	0.750426
52	0.785095	0.946441	0.901072	0.750485
53	0.792028	0.943051	0.900585	0.750044
54	0.797227	0.937627	0.898148	0.745023
55	0.812825	0.940339	0.904483	0.761422
56	0.809359	0.935593	0.900097	0.751019
57	0.802426	0.937627	0.89961	0.749013
58	0.793761	0.936271	0.896199	0.740135
59	0.792028	0.939661	0.898148	0.744392
60	0.795494	0.939661	0.899123	0.747048
61	0.793761	0.944407	0.902047	0.753644
62	0.783362	0.941695	0.897173	0.741143
63	0.783362	0.941017	0.896686	0.740007
64	0.778163	0.932881	0.889376	0.722547
65	0.783362	0.936949	0.893762	0.733245
66	0.786828	0.943051	0.899123	0.746072
67	0.783362	0.946441	0.900585	0.749165
68	0.79896	0.941695	0.901559	0.753075
69	0.788562	0.944407	0.900585	0.74968
70	0.809359	0.943051	0.905458	0.763259
71	0.788562	0.947797	0.903021	0.755432
72	0.802426	0.937627	0.89961	0.749013
73	0.802426	0.938305	0.900097	0.750125
74	0.800693	0.939661	0.900585	0.75103
75	0.816291	0.941695	0.906433	0.766297
76	0.804159	0.938983	0.901072	0.752567
77	0.816291	0.942373	0.90692	0.767415
78	0.816291	0.943051	0.907407	0.768536
79	0.79896	0.941695	0.901559	0.753075
80	0.800693	0.943729	0.903509	0.757789
81	0.812825	0.949153	0.910819	0.776115
82	0.792028	0.941017	0.899123	0.746645
83	0.805893	0.945085	0.905945	0.764015
84	0.790295	0.945085	0.901559	0.752146
85	0.788562	0.941017	0.898148	0.743991
86	0.793761	0.944407	0.902047	0.753644
87	0.802426	0.947797	0.90692	0.765952
88	0.79896	0.949831	0.907407	0.766787
89	0.793761	0.947119	0.903996	0.758227
90	0.800693	0.949153	0.907407	0.766942
91	0.804159	0.953898	0.911793	0.777694
92	0.812825	0.950508	0.911793	0.778413
93	0.797227	0.951186	0.907895	0.7678
94	0.800693	0.946441	0.905458	0.762345
95	0.819757	0.947119	0.911306	0.777934
96	0.812825	0.947119	0.909357	0.772687
97	0.797227	0.943729	0.902534	0.755147
98	0.804159	0.953898	0.911793	0.777694
99	0.818024	0.947119	0.910819	0.776623
100	0.819757	0.936949	0.903996	0.761191
101	0.804159	0.949153	0.908382	0.769564
102	0.819757	0.938305	0.904971	0.763392
103	0.823224	0.942373	0.908869	0.77269
104	0.807626	0.945085	0.906433	0.765332
105	0.831889	0.948475	0.915692	0.789365
106	0.805893	0.949831	0.909357	0.772027
107	0.79896	0.95661	0.912281	0.778502
108	0.79896	0.951864	0.908869	0.770273
109	0.800693	0.95322	0.910331	0.773916
110	0.809359	0.949153	0.909844	0.773496
111	0.814558	0.947797	0.910331	0.775138
112	0.809359	0.951864	0.911793	0.778111
113	0.809359	0.948475	0.909357	0.772348
114	0.79896	0.949831	0.907407	0.766787
115	0.793761	0.948475	0.904971	0.760535
116	0.788562	0.951186	0.905458	0.76125
117	0.800693	0.95322	0.910331	0.773916
118	0.802426	0.948475	0.907407	0.767101
119	0.818024	0.951186	0.913743	0.783482
120	0.800693	0.949153	0.907407	0.766942
121	0.800693	0.945763	0.904971	0.761202
122	0.823224	0.948475	0.913255	0.782826
123	0.82669	0.947119	0.913255	0.783177
124	0.795494	0.949153	0.905945	0.763005
125	0.804159	0.949831	0.908869	0.770718
126	0.805893	0.952542	0.911306	0.776663
127	0.809359	0.951186	0.911306	0.776954
128	0.807626	0.950508	0.910331	0.774491
129	0.804159	0.945763	0.905945	0.763836
130	0.792028	0.949831	0.905458	0.76154
131	0.807626	0.943729	0.905458	0.763068
132	0.797227	0.951864	0.908382	0.768966
133	0.793761	0.950508	0.906433	0.764015
134	0.811092	0.950508	0.911306	0.777106
135	0.807626	0.947797	0.908382	0.769891
136	0.828423	0.954576	0.919103	0.797059
137	0.795494	0.951186	0.907407	0.766491
138	0.792028	0.952542	0.907407	0.766213
139	0.797227	0.949153	0.906433	0.764318
140	0.795494	0.954576	0.909844	0.772353
141	0.812825	0.952542	0.913255	0.78188
142	0.790295	0.947119	0.903021	0.755594
143	0.807626	0.948475	0.908869	0.771037
144	0.823224	0.949831	0.91423	0.785106
145	0.790295	0.952542	0.90692	0.764905
146	0.797227	0.955254	0.910819	0.774835
147	0.802426	0.948475	0.907407	0.767101
148	0.812825	0.943729	0.90692	0.767023
149	0.797227	0.949153	0.906433	0.764318
150	0.804159	0.949153	0.908382	0.769564
151	0.800693	0.951186	0.908869	0.770417
152	0.809359	0.949153	0.909844	0.773496
153	0.814558	0.944407	0.907895	0.769468
154	0.812825	0.949153	0.910819	0.776115
155	0.795494	0.951864	0.907895	0.767658
156	0.802426	0.947797	0.90692	0.765952
157	0.804159	0.951186	0.909844	0.773033
158	0.805893	0.951864	0.910819	0.7755
159	0.804159	0.95322	0.911306	0.776524
160	0.828423	0.948475	0.914717	0.78675
161	0.816291	0.948475	0.911306	0.77759
162	0.807626	0.953898	0.912768	0.780299
163	0.807626	0.95322	0.912281	0.779132
164	0.807626	0.945763	0.90692	0.766468
165	0.814558	0.950508	0.912281	0.77972
166	0.814558	0.947119	0.909844	0.773999
167	0.816291	0.951864	0.913743	0.78333
168	0.809359	0.947797	0.908869	0.771203
169	0.811092	0.949153	0.910331	0.774805
170	0.811092	0.949153	0.910331	0.774805
171	0.809359	0.95322	0.912768	0.780435
172	0.79896	0.953898	0.910331	0.773783
173	0.811092	0.955254	0.914717	0.78524
174	0.805893	0.953898	0.912281	0.778996
175	0.793761	0.947797	0.904483	0.75938
176	0.804159	0.951186	0.909844	0.773033
177	0.797227	0.945763	0.903996	0.758567
178	0.809359	0.949153	0.909844	0.773496
179	0.807626	0.949831	0.909844	0.773337
180	0.804159	0.946441	0.906433	0.764976
181	0.812825	0.951186	0.912281	0.779566
182	0.804159	0.951864	0.910331	0.774194
183	0.792028	0.952542	0.907407	0.766213
184	0.802426	0.948475	0.907407	0.767101
185	0.814558	0.95322	0.91423	0.784343
186	0.814558	0.951864	0.913255	0.782026
187	0.828423	0.951186	0.916667	0.791306
188	0.814558	0.953898	0.914717	0.785505
189	0.809359	0.951186	0.911306	0.776954
190	0.812825	0.949831	0.911306	0.777263
191	0.818024	0.948475	0.911793	0.778899
192	0.818024	0.951864	0.91423	0.784634
193	0.811092	0.950508	0.911306	0.777106
194	0.811092	0.95661	0.915692	0.787588
195	0.809359	0.954576	0.913743	0.782769
196	0.809359	0.949153	0.909844	0.773496
197	0.812825	0.951186	0.912281	0.779566
198	0.807626	0.955254	0.913743	0.782641
199	0.793761	0.951186	0.90692	0.765181
200	0.805893	0.951864	0.910819	0.7755
201	0.79896	0.953898	0.910331	0.773783
202	0.805893	0.947119	0.907407	0.767434
203	0.800693	0.946441	0.905458	0.762345
204	0.812825	0.957288	0.916667	0.790061
205	0.805893	0.948475	0.908382	0.769725
206	0.804159	0.958644	0.915205	0.785955
207	0.812825	0.955254	0.915205	0.786539
208	0.802426	0.949153	0.907895	0.768253
209	0.795494	0.948475	0.905458	0.761849
210	0.802426	0.949831	0.908382	0.769408
211	0.812825	0.949831	0.911306	0.777263
212	0.809359	0.943729	0.905945	0.764387
213	0.800693	0.949153	0.907407	0.766942
214	0.79896	0.951186	0.908382	0.769108
215	0.809359	0.955254	0.91423	0.78394
216	0.802426	0.951186	0.909357	0.771725
217	0.797227	0.951864	0.908382	0.768966
218	0.792028	0.954576	0.908869	0.769745
219	0.79896	0.947797	0.905945	0.763324
220	0.797227	0.955254	0.910819	0.774835
221	0.795494	0.95322	0.908869	0.77
222	0.785095	0.953898	0.906433	0.76334
223	0.804159	0.954576	0.912281	0.778866
224	0.814558	0.948475	0.910819	0.77628
225	0.802426	0.955254	0.912281	0.77874
226	0.785095	0.952542	0.905458	0.760979
227	0.779896	0.955254	0.905945	0.761798
228	0.793761	0.95661	0.910819	0.774603
229	0.804159	0.950508	0.909357	0.771874
230	0.795494	0.951186	0.907407	0.766491
231	0.79896	0.95661	0.912281	0.778502
232	0.790295	0.953898	0.907895	0.767259
233	0.797227	0.951186	0.907895	0.7678
234	0.779896	0.952542	0.903996	0.757049
235	0.804159	0.957288	0.91423	0.783581
236	0.788562	0.958644	0.910819	0.77429
237	0.804159	0.959322	0.915692	0.787146
238	0.79896	0.953898	0.910331	0.773783
239	0.812825	0.953898	0.91423	0.784204
240	0.79896	0.955254	0.911306	0.776137
241	0.816291	0.951864	0.913743	0.78333
242	0.793761	0.957288	0.911306	0.775793
243	0.785095	0.951186	0.904483	0.758628
244	0.795494	0.952542	0.908382	0.768827
245	0.797227	0.957288	0.912281	0.77839
246	0.79896	0.95661	0.912281	0.778502
247	0.793761	0.957288	0.911306	0.775793
248	0.79896	0.95322	0.909844	0.772611
249	0.792028	0.957288	0.910819	0.774494
250	0.786828	0.962034	0.912768	0.779038
251	0.792028	0.960678	0.913255	0.780492
252	0.811092	0.961356	0.919103	0.795892
253	0.805893	0.953898	0.912281	0.778996
254	0.800693	0.95322	0.910331	0.773916
255	0.795494	0.952542	0.908382	0.768827
256	0.788562	0.955932	0.908869	0.769509
257	0.802426	0.955254	0.912281	0.77874
258	0.790295	0.958644	0.911306	0.775587
259	0.781629	0.955932	0.90692	0.764296
260	0.788562	0.954576	0.907895	0.767136
261	0.802426	0.952542	0.910331	0.774052
262	0.795494	0.96	0.913743	0.781875
263	0.802426	0.955932	0.912768	0.779918
264	0.792028	0.95661	0.910331	0.773302
265	0.807626	0.952542	0.911793	0.777968
266	0.807626	0.954576	0.913255	0.781468
267	0.812825	0.957288	0.916667	0.790061
268	0.79896	0.953898	0.910331	0.773783
269	0.818024	0.951864	0.91423	0.784634
270	0.809359	0.954576	0.913743	0.782769
271	0.804159	0.947797	0.907407	0.767265
272	0.802426	0.959322	0.915205	0.785852
273	0.823224	0.951186	0.915205	0.787396
274	0.811092	0.954576	0.91423	0.78407
275	0.79896	0.951186	0.908382	0.769108
276	0.805893	0.960678	0.917154	0.790827
277	0.816291	0.95661	0.917154	0.791477
278	0.812825	0.95661	0.916179	0.788885
279	0.807626	0.958644	0.916179	0.788543
280	0.824957	0.958644	0.921053	0.801466
281	0.807626	0.962034	0.918616	0.794514
282	0.805893	0.953898	0.912281	0.778996
283	0.805893	0.95322	0.911793	0.777828
284	0.814558	0.951864	0.913255	0.782026
285	0.800693	0.957966	0.913743	0.782174
286	0.802426	0.955932	0.912768	0.779918
287	0.804159	0.954576	0.912281	0.778866
288	0.804159	0.947119	0.90692	0.76612
289	0.802426	0.954576	0.911793	0.777564
290	0.809359	0.954576	0.913743	0.782769
291	0.811092	0.955254	0.914717	0.78524
292	0.804159	0.95322	0.911306	0.776524
293	0.811092	0.949153	0.910331	0.774805
294	0.804159	0.961356	0.917154	0.790736
295	0.804159	0.95661	0.913743	0.782398
296	0.823224	0.950508	0.914717	0.786249
297	0.805893	0.955254	0.913255	0.781341
298	0.805893	0.95322	0.911793	0.777828
299	0.818024	0.952542	0.914717	0.785789
300	0.814558	0.954576	0.915205	0.78667
301	0.811092	0.950508	0.911306	0.777106
302	0.807626	0.947797	0.908382	0.769891
303	0.816291	0.949153	0.911793	0.778733
304	0.805893	0.95661	0.91423	0.783696
305	0.800693	0.955254	0.911793	0.777439
306	0.795494	0.955932	0.910819	0.774717
307	0.79896	0.958644	0.913743	0.782069
308	0.807626	0.959322	0.916667	0.789732
309	0.805893	0.951864	0.910819	0.7755
310	0.792028	0.955254	0.909357	0.770928
311	0.805893	0.95322	0.911793	0.777828
312	0.805893	0.953898	0.912281	0.778996
313	0.79896	0.955254	0.911306	0.776137
314	0.804159	0.955932	0.913255	0.781218
315	0.811092	0.957966	0.916667	0.789947
316	0.792028	0.957288	0.910819	0.774494
317	0.805893	0.95322	0.911793	0.777828
318	0.802426	0.955932	0.912768	0.779918
319	0.788562	0.951864	0.905945	0.762422
320	0.792028	0.954576	0.908869	0.769745
321	0.804159	0.95661	0.913743	0.782398
322	0.795494	0.954576	0.909844	0.772353
323	0.814558	0.955254	0.915692	0.787838
324	0.783362	0.952542	0.904971	0.759669
325	0.793761	0.952542	0.907895	0.76752
326	0.804159	0.95661	0.913743	0.782398
327	0.79896	0.964068	0.917641	0.791707
328	0.788562	0.955932	0.908869	0.769509
329	0.797227	0.95322	0.909357	0.771305
330	0.79896	0.949831	0.907407	0.766787
331	0.814558	0.957966	0.917641	0.792535
332	0.793761	0.961356	0.91423	0.782992
333	0.802426	0.953898	0.911306	0.776391
334	0.804159	0.95661	0.913743	0.782398
335	0.804159	0.951864	0.910331	0.774194
336	0.812825	0.95322	0.913743	0.783041
337	0.805893	0.95661	0.91423	0.783696
338	0.802426	0.952542	0.910331	0.774052
339	0.795494	0.958644	0.912768	0.779478
340	0.797227	0.955932	0.911306	0.776018
341	0.800693	0.957288	0.913255	0.780986
342	0.807626	0.955254	0.913743	0.782641
343	0.807626	0.955254	0.913743	0.782641
344	0.797227	0.954576	0.910331	0.773656
345	0.814558	0.957288	0.917154	0.791357
346	0.804159	0.95661	0.913743	0.782398
347	0.814558	0.961356	0.920078	0.798468
348	0.793761	0.957966	0.911793	0.776986
349	0.816291	0.948475	0.911306	0.77759
350	0.804159	0.955932	0.913255	0.781218
351	0.811092	0.948475	0.909844	0.773659
352	0.814558	0.959322	0.918616	0.7949
353	0.802426	0.959322	0.915205	0.785852
354	0.811092	0.953898	0.913743	0.782903
355	0.804159	0.958644	0.915205	0.785955
356	0.809359	0.958644	0.916667	0.789837
357	0.797227	0.959322	0.913743	0.78197
358	0.809359	0.952542	0.912281	0.779272
359	0.809359	0.952542	0.912281	0.779272
360	0.793761	0.954576	0.909357	0.771049
361	0.811092	0.952542	0.912768	0.780576
362	0.809359	0.951864	0.911793	0.778111
363	0.802426	0.951186	0.909357	0.771725
364	0.802426	0.957288	0.913743	0.782284
365	0.795494	0.958644	0.912768	0.779478
366	0.818024	0.958644	0.919103	0.796301
367	0.795494	0.957966	0.912281	0.778283
368	0.814558	0.953898	0.914717	0.785505
369	0.811092	0.959322	0.917641	0.792316
370	0.805893	0.949831	0.909357	0.772027
371	0.800693	0.953898	0.910819	0.775087
372	0.809359	0.95322	0.912768	0.780435
373	0.804159	0.957966	0.914717	0.784766
374	0.82149	0.95661	0.918616	0.795363
375	0.823224	0.949153	0.913743	0.783965
376	0.819757	0.957966	0.919103	0.796415
377	0.819757	0.958644	0.919591	0.797592
378	0.835355	0.953898	0.920565	0.801095
379	0.823224	0.958644	0.920565	0.800175
380	0.819757	0.951864	0.914717	0.785938
381	0.823224	0.95661	0.919103	0.796658
382	0.814558	0.958644	0.918129	0.793716
383	0.811092	0.952542	0.912768	0.780576
384	0.812825	0.953898	0.91423	0.784204
385	0.816291	0.957966	0.918129	0.793829
386	0.805893	0.955932	0.913743	0.782517
387	0.802426	0.952542	0.910331	0.774052
388	0.807626	0.95661	0.914717	0.784993
389	0.811092	0.953898	0.913743	0.782903
390	0.802426	0.95661	0.913255	0.781099
391	0.807626	0.958644	0.916179	0.788543
392	0.812825	0.951864	0.912768	0.780722
393	0.807626	0.959322	0.916667	0.789732
394	0.79896	0.95322	0.909844	0.772611
395	0.809359	0.95661	0.915205	0.786291
396	0.809359	0.957288	0.915692	0.78747
397	0.800693	0.96	0.915205	0.785755
398	0.814558	0.959322	0.918616	0.7949
399	0.814558	0.953898	0.914717	0.785505
400	0.811092	0.955932	0.915205	0.786413
401	0.811092	0.954576	0.91423	0.78407
402	0.819757	0.955932	0.917641	0.792899
403	0.816291	0.957288	0.917641	0.792651
404	0.802426	0.951864	0.909844	0.772887
405	0.818024	0.96	0.920078	0.798666
406	0.795494	0.95322	0.908869	0.77
407	0.804159	0.959322	0.915692	0.787146
408	0.800693	0.955932	0.912281	0.778618
409	0.809359	0.957288	0.915692	0.78747
410	0.812825	0.95661	0.916179	0.788885
411	0.812825	0.952542	0.913255	0.78188
412	0.818024	0.95661	0.917641	0.792773
413	0.814558	0.954576	0.915205	0.78667
414	0.790295	0.957966	0.910819	0.774389
415	0.795494	0.953898	0.909357	0.771175
416	0.792028	0.957288	0.910819	0.774494
417	0.792028	0.955254	0.909357	0.770928
418	0.800693	0.95661	0.912768	0.779801
419	0.79896	0.951864	0.908869	0.770273
420	0.807626	0.957966	0.915692	0.787357
421	0.804159	0.959322	0.915692	0.787146
422	0.79896	0.955254	0.911306	0.776137
423	0.804159	0.95661	0.913743	0.782398
424	0.807626	0.951186	0.910819	0.775647
425	0.795494	0.95661	0.911306	0.775903
426	0.809359	0.951864	0.911793	0.778111
427	0.79896	0.955254	0.911306	0.776137
428	0.802426	0.95322	0.910819	0.77522
429	0.807626	0.95661	0.914717	0.784993
430	0.811092	0.948475	0.909844	0.773659
431	0.811092	0.95661	0.915692	0.787588
432	0.819757	0.954576	0.916667	0.790568
433	0.809359	0.958644	0.916667	0.789837
434	0.793761	0.955254	0.909844	0.772231
435	0.807626	0.961356	0.918129	0.793314
436	0.814558	0.961356	0.920078	0.798468
437	0.809359	0.957966	0.916179	0.788652
438	0.82149	0.952542	0.915692	0.788394
439	0.818024	0.958644	0.919103	0.796301
440	0.816291	0.955254	0.916179	0.789136
441	0.812825	0.95322	0.913743	0.783041
442	0.814558	0.957288	0.917154	0.791357
443	0.816291	0.948475	0.911306	0.77759
444	0.818024	0.95661	0.917641	0.792773
445	0.805893	0.957288	0.914717	0.784877
446	0.818024	0.959322	0.919591	0.797482
447	0.818024	0.953898	0.915692	0.788106
448	0.812825	0.957288	0.916667	0.790061
449	0.824957	0.955254	0.918616	0.795624
450	0.814558	0.95322	0.91423	0.784343
451	0.804159	0.954576	0.912281	0.778866
452	0.811092	0.95661	0.915692	0.787588
453	0.818024	0.960678	0.920565	0.799853
454	0.828423	0.95661	0.920565	0.800541
455	0.82149	0.959322	0.920565	0.800063
456	0.82669	0.958644	0.92154	0.802757
457	0.824957	0.955932	0.919103	0.796787
458	0.82669	0.953898	0.918129	0.794604
459	0.824957	0.951864	0.916179	0.789847
460	0.82669	0.951864	0.916667	0.79115
461	0.816291	0.958644	0.918616	0.795008
462	0.824957	0.95322	0.917154	0.79215
463	0.814558	0.95322	0.91423	0.784343
464	0.812825	0.954576	0.914717	0.78537
465	0.82149	0.955254	0.917641	0.79303
466	0.82149	0.954576	0.917154	0.791867
467	0.835355	0.951864	0.919103	0.797658
468	0.824957	0.957288	0.920078	0.799121
469	0.830156	0.954576	0.919591	0.798356
470	0.82149	0.954576	0.917154	0.791867
471	0.82669	0.95322	0.917641	0.79345
472	0.82149	0.949831	0.913743	0.783799
473	0.809359	0.957966	0.916179	0.788652
474	0.809359	0.951864	0.911793	0.778111
475	0.818024	0.953898	0.915692	0.788106
476	0.802426	0.957966	0.91423	0.78347
477	0.818024	0.955254	0.916667	0.790434
478	0.818024	0.95322	0.915205	0.786946
479	0.807626	0.951864	0.911306	0.776806
480	0.812825	0.952542	0.913255	0.78188
481	0.811092	0.952542	0.912768	0.780576
482	0.809359	0.953898	0.913255	0.781601
483	0.79896	0.96	0.914717	0.784462
484	0.805893	0.949831	0.909357	0.772027
485	0.812825	0.95322	0.913743	0.783041
486	0.824957	0.955254	0.918616	0.795624
487	0.818024	0.96	0.920078	0.798666
488	0.835355	0.957288	0.923002	0.806876
489	0.824957	0.957288	0.920078	0.799121
490	0.816291	0.953898	0.915205	0.786806
491	0.830156	0.950508	0.916667	0.791468
492	0.831889	0.954576	0.920078	0.799653
493	0.819757	0.954576	0.916667	0.790568
494	0.82149	0.950508	0.91423	0.784944
495	0.819757	0.953898	0.916179	0.789407
496	0.802426	0.95661	0.913255	0.781099
497	0.811092	0.953898	0.913743	0.782903
498	0.82149	0.950508	0.91423	0.784944
499	0.823224	0.947119	0.912281	0.780556
500	0.814558	0.955254	0.915692	0.787838
501	0.824957	0.948475	0.913743	0.784134
502	0.819757	0.957966	0.919103	0.796415
503	0.814558	0.953898	0.914717	0.785505
504	0.809359	0.957288	0.915692	0.78747
505	0.819757	0.955254	0.917154	0.791732
506	0.816291	0.95322	0.914717	0.785645
507	0.82149	0.953898	0.916667	0.790706
508	0.814558	0.954576	0.915205	0.78667
509	0.816291	0.953898	0.915205	0.786806
510	0.809359	0.95322	0.912768	0.780435
511	0.816291	0.952542	0.91423	0.784486
512	0.816291	0.952542	0.91423	0.784486
513	0.823224	0.950508	0.914717	0.786249
514	0.828423	0.95661	0.920565	0.800541
515	0.819757	0.949831	0.913255	0.782493
516	0.823224	0.949831	0.91423	0.785106
517	0.823224	0.955254	0.918129	0.794327
518	0.816291	0.952542	0.91423	0.784486
519	0.82149	0.955932	0.918129	0.794195
520	0.811092	0.953898	0.913743	0.782903
521	0.814558	0.953898	0.914717	0.785505
522	0.812825	0.95322	0.913743	0.783041
523	0.828423	0.95322	0.918129	0.79475
524	0.807626	0.955932	0.91423	0.783816
525	0.82149	0.957288	0.919103	0.796534
526	0.819757	0.949153	0.912768	0.781349
527	0.814558	0.95322	0.91423	0.784343
528	0.814558	0.953898	0.914717	0.785505
529	0.818024	0.955932	0.917154	0.791602
530	0.795494	0.957288	0.911793	0.777092
531	0.812825	0.95322	0.913743	0.783041
532	0.818024	0.95661	0.917641	0.792773
533	0.814558	0.953898	0.914717	0.785505
534	0.804159	0.95322	0.911306	0.776524
535	0.814558	0.955254	0.915692	0.787838
536	0.812825	0.955254	0.915205	0.786539
537	0.805893	0.95322	0.911793	0.777828
538	0.805893	0.957288	0.914717	0.784877
539	0.818024	0.95661	0.917641	0.792773
540	0.82149	0.953898	0.916667	0.790706
541	0.812825	0.955932	0.915692	0.78771
542	0.82149	0.951864	0.915205	0.787241
543	0.823224	0.95322	0.916667	0.79085
544	0.828423	0.953898	0.918616	0.795903
545	0.82149	0.951186	0.914717	0.786091
546	0.812825	0.950508	0.911793	0.778413
547	0.828423	0.95661	0.920565	0.800541
548	0.811092	0.95322	0.913255	0.781738
549	0.812825	0.953898	0.91423	0.784204
550	0.828423	0.951864	0.917154	0.792452
551	0.823224	0.958644	0.920565	0.800175
552	0.811092	0.955932	0.915205	0.786413
553	0.816291	0.954576	0.915692	0.78797
554	0.82149	0.951864	0.915205	0.787241
555	0.819757	0.955932	0.917641	0.792899
556	0.82149	0.955932	0.918129	0.794195
557	0.812825	0.951186	0.912281	0.779566
558	0.82149	0.95322	0.916179	0.789549
559	0.82149	0.951864	0.915205	0.787241
560	0.811092	0.953898	0.913743	0.782903
561	0.823224	0.95661	0.919103	0.796658
562	0.812825	0.958644	0.917641	0.792423
563	0.812825	0.949153	0.910819	0.776115
564	0.818024	0.957966	0.918616	0.795122
565	0.814558	0.95661	0.916667	0.790181
566	0.816291	0.955254	0.916179	0.789136
567	0.816291	0.959322	0.919103	0.796191
568	0.816291	0.953898	0.915205	0.786806
569	0.814558	0.945763	0.908869	0.771728
570	0.812825	0.953898	0.91423	0.784204
571	0.82669	0.954576	0.918616	0.795761
572	0.809359	0.96	0.917641	0.792214
573	0.805893	0.951864	0.910819	0.7755
574	0.809359	0.953898	0.913255	0.781601
575	0.812825	0.951186	0.912281	0.779566
576	0.814558	0.951186	0.912768	0.780872
577	0.807626	0.954576	0.913255	0.781468
578	0.809359	0.951864	0.911793	0.778111
579	0.802426	0.95661	0.913255	0.781099
580	0.811092	0.955254	0.914717	0.78524
581	0.805893	0.951864	0.910819	0.7755
582	0.807626	0.957966	0.915692	0.787357
583	0.809359	0.953898	0.913255	0.781601
584	0.814558	0.958644	0.918129	0.793716
585	0.812825	0.959322	0.918129	0.793608
586	0.814558	0.955932	0.916179	0.789008
587	0.818024	0.95661	0.917641	0.792773
588	0.800693	0.950508	0.908382	0.769256
589	0.804159	0.955254	0.912768	0.78004
590	0.811092	0.954576	0.91423	0.78407
591	0.828423	0.952542	0.917641	0.7936
592	0.812825	0.953898	0.91423	0.784204
593	0.816291	0.953898	0.915205	0.786806
594	0.824957	0.949153	0.91423	0.785272
595	0.816291	0.957966	0.918129	0.793829
596	0.824957	0.958644	0.921053	0.801466
597	0.828423	0.951186	0.916667	0.791306
598	0.82669	0.950508	0.915692	0.788859
599	0.823224	0.951864	0.915692	0.788544
600	0.830156	0.955254	0.920078	0.799513
601	0.82669	0.954576	0.918616	0.795761
602	0.823224	0.952542	0.916179	0.789696
603	0.828423	0.953898	0.918616	0.795903
604	0.814558	0.951864	0.913255	0.782026
605	0.823224	0.951186	0.915205	0.787396
606	0.818024	0.95322	0.915205	0.786946
607	0.818024	0.951864	0.91423	0.784634
608	0.812825	0.952542	0.913255	0.78188
609	0.82669	0.955254	0.919103	0.796921
610	0.823224	0.955932	0.918616	0.795491
611	0.823224	0.955932	0.918616	0.795491
612	0.816291	0.951864	0.913743	0.78333
613	0.824957	0.951186	0.915692	0.788699
614	0.812825	0.952542	0.913255	0.78188
615	0.82669	0.951186	0.916179	0.790003
616	0.823224	0.959322	0.921053	0.801353
617	0.824957	0.954576	0.918129	0.794463
618	0.814558	0.95661	0.916667	0.790181
619	0.812825	0.952542	0.913255	0.78188
620	0.830156	0.950508	0.916667	0.791468
621	0.811092	0.955254	0.914717	0.78524
622	0.823224	0.95322	0.916667	0.79085
623	0.830156	0.954576	0.919591	0.798356
624	0.831889	0.95661	0.92154	0.803129
625	0.831889	0.949831	0.916667	0.791633
626	0.824957	0.954576	0.918129	0.794463
627	0.828423	0.953898	0.918616	0.795903
628	0.823224	0.951186	0.915205	0.787396
629	0.816291	0.957966	0.918129	0.793829
630	0.823224	0.958644	0.920565	0.800175
631	0.823224	0.947797	0.912768	0.78169
632	0.82149	0.954576	0.917154	0.791867
633	0.823224	0.95661	0.919103	0.796658
634	0.830156	0.95661	0.921053	0.801835
635	0.82669	0.954576	0.918616	0.795761
636	0.823224	0.951864	0.915692	0.788544
637	0.82669	0.951186	0.916179	0.790003
638	0.823224	0.955932	0.918616	0.795491
639	0.812825	0.957966	0.917154	0.791241
640	0.819757	0.955932	0.917641	0.792899
641	0.814558	0.95322	0.91423	0.784343
642	0.819757	0.957288	0.918616	0.79524
643	0.816291	0.952542	0.91423	0.784486
644	0.833622	0.954576	0.920565	0.80095
645	0.819757	0.955932	0.917641	0.792899
646	0.816291	0.957966	0.918129	0.793829
647	0.82149	0.955254	0.917641	0.79303
648	0.830156	0.949153	0.915692	0.789192
649	0.830156	0.953898	0.919103	0.797202
650	0.816291	0.953898	0.915205	0.786806
651	0.824957	0.952542	0.916667	0.790997
652	0.819757	0.954576	0.916667	0.790568
653	0.818024	0.951186	0.913743	0.783482
654	0.812825	0.949831	0.911306	0.777263
655	0.819757	0.953898	0.916179	0.789407
656	0.819757	0.960678	0.921053	0.801141
657	0.823224	0.958644	0.920565	0.800175
658	0.814558	0.953898	0.914717	0.785505
659	0.816291	0.95661	0.917154	0.791477
660	0.816291	0.953898	0.915205	0.786806
661	0.82149	0.952542	0.915692	0.788394
662	0.82149	0.96	0.921053	0.801245
663	0.819757	0.954576	0.916667	0.790568
664	0.819757	0.955932	0.917641	0.792899
665	0.819757	0.958644	0.919591	0.797592
666	0.816291	0.955932	0.916667	0.790305
667	0.819757	0.960678	0.921053	0.801141
668	0.814558	0.95322	0.91423	0.784343
669	0.830156	0.96	0.923489	0.807686
670	0.814558	0.951186	0.912768	0.780872
671	0.816291	0.959322	0.919103	0.796191
672	0.830156	0.953898	0.919103	0.797202
673	0.833622	0.95661	0.922027	0.804422
674	0.812825	0.955254	0.915205	0.786539
675	0.82149	0.958644	0.920078	0.798884
676	0.828423	0.954576	0.919103	0.797059
677	0.814558	0.950508	0.912281	0.77972
678	0.823224	0.951864	0.915692	0.788544
679	0.819757	0.953898	0.916179	0.789407
680	0.831889	0.958644	0.923002	0.806628
681	0.819757	0.955254	0.917154	0.791732
682	0.82669	0.958644	0.92154	0.802757
683	0.823224	0.958644	0.920565	0.800175
684	0.823224	0.954576	0.917641	0.793165
685	0.823224	0.958644	0.920565	0.800175
686	0.824957	0.951186	0.915692	0.788699
687	0.819757	0.957288	0.918616	0.79524
688	0.812825	0.959322	0.918129	0.793608
689	0.816291	0.955932	0.916667	0.790305
690	0.819757	0.954576	0.916667	0.790568
691	0.828423	0.96339	0.925439	0.812323
692	0.82149	0.951864	0.915205	0.787241
693	0.816291	0.957288	0.917641	0.792651
694	0.82149	0.955932	0.918129	0.794195
695	0.814558	0.960678	0.919591	0.797275
696	0.819757	0.96	0.920565	0.799955
697	0.809359	0.96	0.917641	0.792214
698	0.823224	0.959322	0.921053	0.801353
699	0.819757	0.957966	0.919103	0.796415
700	0.819757	0.951186	0.91423	0.784787
701	0.812825	0.954576	0.914717	0.78537
702	0.828423	0.955932	0.920078	0.799378
703	0.823224	0.954576	0.917641	0.793165
704	0.819757	0.95322	0.915692	0.788248
705	0.818024	0.957288	0.918129	0.793946
706	0.811092	0.955932	0.915205	0.786413
707	0.818024	0.959322	0.919591	0.797482
708	0.82149	0.955932	0.918129	0.794195
709	0.816291	0.95661	0.917154	0.791477
710	0.819757	0.957288	0.918616	0.79524
711	0.816291	0.957966	0.918129	0.793829
712	0.816291	0.958644	0.918616	0.795008
713	0.82149	0.954576	0.917154	0.791867
714	0.811092	0.954576	0.91423	0.78407
715	0.823224	0.957966	0.920078	0.799
716	0.809359	0.95661	0.915205	0.786291
717	0.823224	0.961356	0.922515	0.804902
718	0.818024	0.955254	0.916667	0.790434
719	0.823224	0.954576	0.917641	0.793165
720	0.811092	0.96	0.918129	0.793505
721	0.816291	0.959322	0.919103	0.796191
722	0.819757	0.95661	0.918129	0.794068
723	0.82669	0.959322	0.922027	0.803932
724	0.823224	0.960678	0.922027	0.803717
725	0.82149	0.959322	0.920565	0.800063
726	0.811092	0.957288	0.916179	0.788766
727	0.819757	0.957966	0.919103	0.796415
728	0.811092	0.953898	0.913743	0.782903
729	0.823224	0.955254	0.918129	0.794327
730	0.819757	0.954576	0.916667	0.790568
731	0.807626	0.955932	0.91423	0.783816
732	0.807626	0.957288	0.915205	0.786174
733	0.812825	0.96	0.918616	0.794796
734	0.819757	0.960678	0.921053	0.801141
735	0.814558	0.95661	0.916667	0.790181
736	0.807626	0.954576	0.913255	0.781468
737	0.811092	0.952542	0.912768	0.780576
738	0.831889	0.952542	0.918616	0.796201
739	0.816291	0.951186	0.913255	0.782177
740	0.805893	0.95661	0.91423	0.783696
741	0.811092	0.95322	0.913255	0.781738
742	0.812825	0.957966	0.917154	0.791241
743	0.819757	0.955932	0.917641	0.792899
744	0.811092	0.957966	0.916667	0.789947
745	0.809359	0.958644	0.916667	0.789837
746	0.814558	0.954576	0.915205	0.78667
747	0.82149	0.952542	0.915692	0.788394
748	0.816291	0.95661	0.917154	0.791477
749	0.814558	0.955932	0.916179	0.789008
750	0.816291	0.952542	0.91423	0.784486
751	0.812825	0.955254	0.915205	0.786539
752	0.828423	0.954576	0.919103	0.797059
753	0.82149	0.955254	0.917641	0.79303
754	0.818024	0.957966	0.918616	0.795122
755	0.824957	0.954576	0.918129	0.794463
756	0.795494	0.958644	0.912768	0.779478
757	0.809359	0.959322	0.917154	0.791024
758	0.814558	0.957288	0.917154	0.791357
759	0.819757	0.95322	0.915692	0.788248
760	0.816291	0.95661	0.917154	0.791477
761	0.814558	0.957966	0.917641	0.792535
762	0.812825	0.958644	0.917641	0.792423
763	0.818024	0.955932	0.917154	0.791602
764	0.811092	0.955932	0.915205	0.786413
765	0.818024	0.955932	0.917154	0.791602
766	0.818024	0.955932	0.917154	0.791602
767	0.811092	0.957288	0.916179	0.788766
768	0.816291	0.955254	0.916179	0.789136
769	0.814558	0.949831	0.911793	0.778571
770	0.814558	0.954576	0.915205	0.78667
771	0.804159	0.957288	0.91423	0.783581
772	0.812825	0.958644	0.917641	0.792423
773	0.809359	0.958644	0.916667	0.789837
774	0.816291	0.953898	0.915205	0.786806
775	0.809359	0.954576	0.913743	0.782769
776	0.823224	0.955254	0.918129	0.794327
777	0.818024	0.959322	0.919591	0.797482
778	0.816291	0.957966	0.918129	0.793829
779	0.807626	0.955254	0.913743	0.782641
780	0.814558	0.955932	0.916179	0.789008
781	0.814558	0.957288	0.917154	0.791357
782	0.816291	0.957966	0.918129	0.793829
783	0.812825	0.953898	0.91423	0.784204
784	0.82149	0.960678	0.92154	0.802429
785	0.828423	0.947797	0.91423	0.785617
786	0.818024	0.955254	0.916667	0.790434
787	0.812825	0.959322	0.918129	0.793608
788	0.816291	0.95661	0.917154	0.791477
789	0.819757	0.953898	0.916179	0.789407
790	0.802426	0.960678	0.916179	0.788245
791	0.823224	0.951864	0.915692	0.788544
792	0.812825	0.957966	0.917154	0.791241
793	0.809359	0.954576	0.913743	0.782769
794	0.816291	0.959322	0.919103	0.796191
795	0.818024	0.95661	0.917641	0.792773
796	0.819757	0.955254	0.917154	0.791732
797	0.824957	0.957288	0.920078	0.799121
798	0.818024	0.955254	0.916667	0.790434
799	0.807626	0.961356	0.918129	0.793314
800	0.807626	0.959322	0.916667	0.789732
801	0.809359	0.955254	0.91423	0.78394
802	0.818024	0.95322	0.915205	0.786946
803	0.809359	0.95661	0.915205	0.786291
804	0.811092	0.958644	0.917154	0.79113
805	0.818024	0.955932	0.917154	0.791602
806	0.819757	0.95322	0.915692	0.788248
807	0.802426	0.957288	0.913743	0.782284
808	0.82149	0.957288	0.919103	0.796534
809	0.816291	0.953898	0.915205	0.786806
810	0.816291	0.953898	0.915205	0.786806
811	0.824957	0.952542	0.916667	0.790997
812	0.816291	0.95661	0.917154	0.791477
813	0.814558	0.952542	0.913743	0.783183
814	0.818024	0.955254	0.916667	0.790434
815	0.812825	0.95661	0.916179	0.788885
816	0.809359	0.955254	0.91423	0.78394
817	0.818024	0.955932	0.917154	0.791602
818	0.800693	0.959322	0.914717	0.784558
819	0.811092	0.959322	0.917641	0.792316
820	0.802426	0.949831	0.908382	0.769408
821	0.816291	0.954576	0.915692	0.78797
822	0.809359	0.95322	0.912768	0.780435
823	0.802426	0.961356	0.916667	0.789446
824	0.807626	0.957288	0.915205	0.786174
825	0.802426	0.95661	0.913255	0.781099
826	0.804159	0.95661	0.913743	0.782398
827	0.807626	0.95661	0.914717	0.784993
828	0.811092	0.955932	0.915205	0.786413
829	0.811092	0.958644	0.917154	0.79113
830	0.812825	0.951186	0.912281	0.779566
831	0.811092	0.950508	0.911306	0.777106
832	0.819757	0.955932	0.917641	0.792899
833	0.819757	0.953898	0.916179	0.789407
834	0.82149	0.953898	0.916667	0.790706
835	0.816291	0.955932	0.916667	0.790305
836	0.811092	0.955254	0.914717	0.78524
837	0.82149	0.95322	0.916179	0.789549
838	0.82669	0.96	0.922515	0.80511
839	0.824957	0.955932	0.919103	0.796787
840	0.819757	0.953898	0.916179	0.789407
841	0.823224	0.95661	0.919103	0.796658
842	0.824957	0.946441	0.912281	0.780737
843	0.819757	0.957288	0.918616	0.79524
844	0.82669	0.955932	0.919591	0.798083
845	0.831889	0.955932	0.921053	0.801967
846	0.818024	0.955254	0.916667	0.790434
847	0.833622	0.953898	0.920078	0.799798
848	0.811092	0.949153	0.910331	0.774805
849	0.819757	0.955932	0.917641	0.792899
850	0.831889	0.957966	0.922515	0.805459
851	0.819757	0.957966	0.919103	0.796415
852	0.814558	0.953898	0.914717	0.785505
853	0.816291	0.95661	0.917154	0.791477
854	0.819757	0.946441	0.910819	0.776801
855	0.819757	0.958644	0.919591	0.797592
856	0.811092	0.949831	0.910819	0.775954
857	0.811092	0.951186	0.911793	0.77826
858	0.812825	0.955932	0.915692	0.78771
859	0.811092	0.955932	0.915205	0.786413
860	0.809359	0.951186	0.911306	0.776954
861	0.812825	0.960678	0.919103	0.795986
862	0.818024	0.959322	0.919591	0.797482
863	0.811092	0.95661	0.915692	0.787588
864	0.818024	0.96	0.920078	0.798666
865	0.818024	0.955254	0.916667	0.790434
866	0.811092	0.955254	0.914717	0.78524
867	0.812825	0.95322	0.913743	0.783041
868	0.816291	0.954576	0.915692	0.78797
869	0.819757	0.952542	0.915205	0.787092
870	0.811092	0.955932	0.915205	0.786413
871	0.811092	0.957288	0.916179	0.788766
872	0.812825	0.95661	0.916179	0.788885
873	0.811092	0.959322	0.917641	0.792316
874	0.819757	0.96	0.920565	0.799955
875	0.812825	0.950508	0.911793	0.778413
876	0.816291	0.95661	0.917154	0.791477
877	0.805893	0.955254	0.913255	0.781341
878	0.828423	0.949153	0.915205	0.787885
879	0.804159	0.958644	0.915205	0.785955
880	0.807626	0.953898	0.912768	0.780299
881	0.802426	0.949831	0.908382	0.769408
882	0.811092	0.953898	0.913743	0.782903
883	0.805893	0.952542	0.911306	0.776663
884	0.804159	0.958644	0.915205	0.785955
885	0.809359	0.954576	0.913743	0.782769
886	0.807626	0.957966	0.915692	0.787357
887	0.811092	0.959322	0.917641	0.792316
888	0.814558	0.952542	0.913743	0.783183
889	0.809359	0.951186	0.911306	0.776954
890	0.804159	0.959322	0.915692	0.787146
891	0.809359	0.95322	0.912768	0.780435
892	0.807626	0.955254	0.913743	0.782641
893	0.809359	0.958644	0.916667	0.789837
894	0.795494	0.95661	0.911306	0.775903
895	0.805893	0.955254	0.913255	0.781341
896	0.818024	0.952542	0.914717	0.785789
897	0.809359	0.955932	0.914717	0.785114
898	0.811092	0.952542	0.912768	0.780576
899	0.807626	0.951186	0.910819	0.775647
900	0.814558	0.95661	0.916667	0.790181
901	0.811092	0.952542	0.912768	0.780576
902	0.811092	0.949153	0.910331	0.774805
903	0.800693	0.958644	0.91423	0.783365
904	0.804159	0.949831	0.908869	0.770718
905	0.797227	0.951186	0.907895	0.7678
906	0.800693	0.955254	0.911793	0.777439
907	0.804159	0.953898	0.911793	0.777694
908	0.811092	0.954576	0.91423	0.78407
909	0.809359	0.950508	0.910819	0.775798
910	0.809359	0.957966	0.916179	0.788652
911	0.811092	0.95661	0.915692	0.787588
912	0.812825	0.961356	0.919591	0.79718
913	0.804159	0.955932	0.913255	0.781218
914	0.793761	0.954576	0.909357	0.771049
915	0.816291	0.954576	0.915692	0.78797
916	0.812825	0.955932	0.915692	0.78771
917	0.82149	0.955932	0.918129	0.794195
918	0.811092	0.952542	0.912768	0.780576
919	0.800693	0.95322	0.910331	0.773916
920	0.800693	0.958644	0.91423	0.783365
921	0.802426	0.957966	0.91423	0.78347
922	0.809359	0.95322	0.912768	0.780435
923	0.805893	0.955932	0.913743	0.782517
924	0.812825	0.958644	0.917641	0.792423
925	0.804159	0.955254	0.912768	0.78004
926	0.805893	0.962034	0.918129	0.793226
927	0.79896	0.95661	0.912281	0.778502
928	0.804159	0.955932	0.913255	0.781218
929	0.812825	0.953898	0.91423	0.784204
930	0.802426	0.953898	0.911306	0.776391
931	0.79896	0.954576	0.910819	0.774959
932	0.800693	0.951864	0.909357	0.77158
933	0.807626	0.951186	0.910819	0.775647
934	0.804159	0.955932	0.913255	0.781218
935	0.816291	0.955254	0.916179	0.789136
936	0.802426	0.955254	0.912281	0.77874
937	0.802426	0.950508	0.908869	0.770565
938	0.809359	0.955932	0.914717	0.785114
939	0.807626	0.955254	0.913743	0.782641
940	0.802426	0.951864	0.909844	0.772887
941	0.800693	0.95322	0.910331	0.773916
942	0.795494	0.952542	0.908382	0.768827
943	0.793761	0.955932	0.910331	0.773415
944	0.814558	0.953898	0.914717	0.785505
945	0.809359	0.957966	0.916179	0.788652
946	0.805893	0.954576	0.912768	0.780167
947	0.805893	0.955254	0.913255	0.781341
948	0.802426	0.951186	0.909357	0.771725
949	0.800693	0.950508	0.908382	0.769256
950	0.812825	0.953898	0.91423	0.784204
951	0.819757	0.950508	0.913743	0.783638
952	0.812825	0.952542	0.913255	0.78188
953	0.802426	0.955932	0.912768	0.779918
954	0.814558	0.955254	0.915692	0.787838
955	0.811092	0.95661	0.915692	0.787588
956	0.814558	0.954576	0.915205	0.78667
957	0.812825	0.949153	0.910819	0.776115
958	0.805893	0.952542	0.911306	0.776663
959	0.823224	0.95661	0.919103	0.796658
960	0.82149	0.951186	0.914717	0.786091
961	0.812825	0.952542	0.913255	0.78188
962	0.811092	0.951864	0.912281	0.779417
963	0.805893	0.951864	0.910819	0.7755
964	0.805893	0.952542	0.911306	0.776663
965	0.814558	0.951864	0.913255	0.782026
966	0.812825	0.957288	0.916667	0.790061
967	0.812825	0.95322	0.913743	0.783041
968	0.804159	0.954576	0.912281	0.778866
969	0.812825	0.953898	0.91423	0.784204
970	0.805893	0.952542	0.911306	0.776663
971	0.816291	0.955932	0.916667	0.790305
972	0.816291	0.950508	0.912768	0.781026

## Sheet: Decision tree
Number of features	SN	SP	ACC	MCC
1	0.64818	0.696271	0.682749	0.316026
2	0.710572	0.715932	0.714425	0.390766
3	0.694974	0.741017	0.72807	0.403506
4	0.681109	0.732203	0.717836	0.382055
5	0.714038	0.736271	0.730019	0.415002
6	0.720971	0.737627	0.732943	0.422451
7	0.724437	0.747119	0.740741	0.435583
8	0.719237	0.742373	0.735867	0.425999
9	0.696707	0.747797	0.733431	0.41231
10	0.720971	0.736271	0.731969	0.421016
11	0.72617	0.750508	0.743665	0.440734
12	0.724437	0.768814	0.756335	0.459337
13	0.715771	0.762712	0.749513	0.445104
14	0.743501	0.765424	0.759259	0.471945
15	0.745234	0.715932	0.724172	0.420973
16	0.731369	0.759322	0.751462	0.454806
17	0.717504	0.75322	0.743177	0.436191
18	0.710572	0.737627	0.730019	0.413432
19	0.746967	0.745763	0.746101	0.453593
20	0.729636	0.734915	0.733431	0.427099
21	0.743501	0.747797	0.746589	0.452776
22	0.727903	0.735593	0.733431	0.426311
23	0.741768	0.743051	0.74269	0.446213
24	0.750433	0.754576	0.753411	0.46605
25	0.757366	0.730847	0.738304	0.446876
26	0.736568	0.739661	0.738791	0.438117
27	0.720971	0.740339	0.734893	0.425331
28	0.710572	0.737627	0.730019	0.413432
29	0.701906	0.730169	0.722222	0.39802
30	0.740035	0.72678	0.730507	0.427616
31	0.712305	0.741695	0.733431	0.419268
32	0.724437	0.762712	0.751949	0.452566
33	0.722704	0.727458	0.726121	0.413265
34	0.741768	0.752542	0.749513	0.456388
35	0.717504	0.752542	0.74269	0.435454
36	0.729636	0.762712	0.753411	0.45704
37	0.720971	0.748475	0.740741	0.434046
38	0.745234	0.731525	0.73538	0.437067
39	0.684575	0.762712	0.740741	0.418172
40	0.719237	0.752542	0.743177	0.436951
41	0.705373	0.761356	0.745614	0.434638
42	0.729636	0.72	0.72271	0.411565
43	0.719237	0.724746	0.723197	0.407427
44	0.708839	0.759322	0.745127	0.435386
45	0.700173	0.734237	0.724659	0.400805
46	0.750433	0.743729	0.745614	0.45442
47	0.736568	0.742373	0.740741	0.440996
48	0.724437	0.750508	0.743177	0.439237
49	0.727903	0.750508	0.744152	0.442231
50	0.738302	0.744407	0.74269	0.444662
51	0.712305	0.72	0.717836	0.396471
52	0.734835	0.747119	0.743665	0.444568
53	0.724437	0.747119	0.740741	0.435583
54	0.710572	0.741017	0.732456	0.417042
55	0.715771	0.736271	0.730507	0.416506
56	0.708839	0.75322	0.740741	0.428703
57	0.729636	0.734915	0.733431	0.427099
58	0.736568	0.743729	0.741715	0.442441
59	0.717504	0.736949	0.731481	0.418727
60	0.734835	0.727458	0.729532	0.423805
61	0.694974	0.735593	0.724172	0.397722
62	0.710572	0.734237	0.727583	0.409841
63	0.712305	0.724068	0.72076	0.400689
64	0.694974	0.732881	0.722222	0.394848
65	0.715771	0.72678	0.723684	0.40653
66	0.69844	0.746441	0.732943	0.412346
67	0.736568	0.736949	0.736842	0.43525
68	0.710572	0.713898	0.712963	0.388678
69	0.719237	0.746441	0.738791	0.430358
70	0.710572	0.737627	0.730019	0.413432
71	0.766031	0.72678	0.737817	0.450176
72	0.708839	0.738983	0.730507	0.41337
73	0.733102	0.732881	0.732943	0.427967
74	0.746967	0.747797	0.747563	0.455767
75	0.757366	0.731525	0.738791	0.447581
76	0.712305	0.734915	0.728558	0.412063
77	0.720971	0.755254	0.745614	0.441398
78	0.719237	0.755254	0.745127	0.439902
79	0.69844	0.720678	0.714425	0.385085
80	0.707106	0.747797	0.736355	0.421319
81	0.70364	0.749153	0.736355	0.419785
82	0.729636	0.733559	0.732456	0.425673
83	0.710572	0.736949	0.729532	0.412712
84	0.731369	0.725424	0.727096	0.41868
85	0.708839	0.751186	0.739279	0.426491
86	0.707106	0.728814	0.72271	0.40112
87	0.707106	0.72339	0.718811	0.395456
88	0.69844	0.728814	0.720273	0.393578
89	0.705373	0.734915	0.726608	0.406042
90	0.729636	0.72678	0.727583	0.418583
91	0.714038	0.735593	0.729532	0.414284
92	0.689775	0.75322	0.73538	0.412202
93	0.717504	0.735593	0.730507	0.417292
94	0.69844	0.730169	0.721248	0.395004
95	0.70364	0.738305	0.728558	0.408135
96	0.736568	0.745085	0.74269	0.443888
97	0.696707	0.750508	0.73538	0.415252
98	0.743501	0.72678	0.731481	0.430625
99	0.715771	0.729492	0.725634	0.409366
100	0.741768	0.738983	0.739766	0.441899
101	0.710572	0.758644	0.745127	0.436136
102	0.707106	0.72339	0.718811	0.395456
103	0.714038	0.740339	0.732943	0.419323
104	0.69844	0.745085	0.731969	0.410884
105	0.720971	0.735593	0.731481	0.420299
106	0.729636	0.736271	0.734405	0.428529
107	0.70364	0.750508	0.737329	0.421255
108	0.708839	0.744407	0.734405	0.419169
109	0.727903	0.754576	0.747076	0.44664
110	0.719237	0.750508	0.741715	0.434746
111	0.724437	0.747797	0.741228	0.436312
112	0.722704	0.755254	0.746101	0.442893
113	0.710572	0.737627	0.730019	0.413432
114	0.733102	0.743729	0.740741	0.439444
115	0.714038	0.736949	0.730507	0.41572
116	0.707106	0.728814	0.72271	0.40112
117	0.708839	0.739661	0.730994	0.414092
118	0.733102	0.734237	0.733918	0.429391
119	0.746967	0.722712	0.729532	0.429432
120	0.689775	0.744407	0.729045	0.402633
121	0.715771	0.745085	0.736842	0.425901
122	0.719237	0.743051	0.736355	0.426723
123	0.72617	0.727458	0.727096	0.416277
124	0.72617	0.739661	0.735867	0.429114
125	0.707106	0.724746	0.719786	0.396868
126	0.700173	0.731525	0.72271	0.39794
127	0.731369	0.72	0.723197	0.413073
128	0.708839	0.733559	0.726608	0.40762
129	0.727903	0.743051	0.738791	0.434223
130	0.72617	0.747119	0.741228	0.437081
131	0.734835	0.734915	0.734893	0.431606
132	0.731369	0.732203	0.731969	0.425752
133	0.719237	0.746441	0.738791	0.430358
134	0.715771	0.728814	0.725146	0.408656
135	0.727903	0.720678	0.72271	0.410755
136	0.722704	0.702373	0.70809	0.387569
137	0.67591	0.728814	0.713938	0.373938
138	0.736568	0.751186	0.747076	0.450441
139	0.764298	0.736271	0.744152	0.458536
140	0.731369	0.731525	0.731481	0.425042
141	0.741768	0.734237	0.736355	0.436901
142	0.715771	0.717288	0.716862	0.396695
143	0.686308	0.743729	0.727583	0.398891
144	0.733102	0.729492	0.730507	0.424419
145	0.707106	0.728814	0.72271	0.40112
146	0.714038	0.747119	0.737817	0.426589
147	0.691508	0.738983	0.725634	0.398318
148	0.72617	0.726102	0.726121	0.414865
149	0.70364	0.744407	0.732943	0.414663
150	0.705373	0.742373	0.731969	0.413983
151	0.712305	0.742373	0.733918	0.419993
152	0.705373	0.75661	0.742203	0.429413
153	0.741768	0.724746	0.729532	0.427013
154	0.722704	0.757288	0.747563	0.445114
155	0.750433	0.732203	0.737329	0.442281
156	0.674177	0.730847	0.714912	0.374573
157	0.7487	0.749153	0.749025	0.458715
158	0.719237	0.736949	0.731969	0.42023
159	0.700173	0.745085	0.732456	0.412387
160	0.72617	0.726102	0.726121	0.414865
161	0.72617	0.743729	0.738791	0.433448
162	0.693241	0.774915	0.751949	0.439372
163	0.69844	0.717288	0.711988	0.381576
164	0.696707	0.742373	0.729532	0.406464
165	0.7487	0.724746	0.731481	0.433035
166	0.7487	0.749831	0.749513	0.459442
167	0.717504	0.751186	0.741715	0.433982
168	0.719237	0.745085	0.737817	0.428901
169	0.707106	0.76678	0.75	0.442157
170	0.764298	0.726102	0.736842	0.447973
171	0.69844	0.701017	0.700292	0.364964
172	0.724437	0.742373	0.737329	0.4305
173	0.720971	0.76678	0.753899	0.454091
174	0.719237	0.725424	0.723684	0.408132
175	0.715771	0.730847	0.726608	0.410788
176	0.681109	0.731525	0.717349	0.381337
177	0.720971	0.755932	0.746101	0.442138
178	0.715771	0.738983	0.732456	0.419383
179	0.705373	0.747119	0.73538	0.419086
180	0.722704	0.721356	0.721735	0.40693
181	0.701906	0.738305	0.72807	0.40663
182	0.729636	0.729492	0.729532	0.42141
183	0.720971	0.740339	0.734893	0.425331
184	0.72617	0.720678	0.722222	0.409247
185	0.700173	0.742373	0.730507	0.409473
186	0.727903	0.743051	0.738791	0.434223
187	0.715771	0.738305	0.731969	0.418662
188	0.705373	0.729492	0.72271	0.400323
189	0.714038	0.728136	0.724172	0.40644
190	0.696707	0.739661	0.727583	0.403561
191	0.694974	0.740339	0.727583	0.40278
192	0.727903	0.733559	0.731969	0.424169
193	0.724437	0.72	0.721248	0.407039
194	0.717504	0.738305	0.732456	0.420165
195	0.69844	0.737627	0.726608	0.402897
196	0.712305	0.757966	0.745127	0.436887
197	0.712305	0.722712	0.719786	0.39928
198	0.715771	0.750508	0.740741	0.43175
199	0.729636	0.719322	0.722222	0.410867
200	0.700173	0.725424	0.718324	0.391537
201	0.717504	0.762034	0.749513	0.445848
202	0.70364	0.736271	0.727096	0.405973
203	0.715771	0.746441	0.737817	0.427359
204	0.69844	0.714576	0.710039	0.378781
205	0.69844	0.734915	0.724659	0.400016
206	0.701906	0.728136	0.72076	0.395884
207	0.708839	0.728814	0.723197	0.402627
208	0.72617	0.751186	0.744152	0.441467
209	0.715771	0.739661	0.732943	0.420104
210	0.738302	0.738305	0.738304	0.438183
211	0.724437	0.732881	0.730507	0.420449
212	0.715771	0.728136	0.724659	0.407947
213	0.70364	0.749831	0.736842	0.42052
214	0.743501	0.743729	0.743665	0.448432
215	0.719237	0.731525	0.72807	0.414511
216	0.724437	0.732881	0.730507	0.420449
217	0.688042	0.740339	0.725634	0.396755
218	0.686308	0.72	0.710526	0.373792
219	0.691508	0.72339	0.714425	0.381859
220	0.70364	0.736271	0.727096	0.405973
221	0.731369	0.746441	0.742203	0.440847
222	0.696707	0.733559	0.723197	0.397073
223	0.719237	0.728814	0.726121	0.411669
224	0.729636	0.749153	0.743665	0.442264
225	0.69844	0.732881	0.723197	0.397863
226	0.700173	0.725424	0.718324	0.391537
227	0.705373	0.737627	0.728558	0.408919
228	0.693241	0.726102	0.716862	0.386205
229	0.72617	0.717966	0.720273	0.406454
230	0.700173	0.724746	0.717836	0.390829
231	0.705373	0.742373	0.731969	0.413983
232	0.712305	0.745085	0.735867	0.4229
233	0.727903	0.717966	0.72076	0.407964
234	0.70364	0.727458	0.72076	0.396683
235	0.714038	0.738983	0.731969	0.41788
236	0.752166	0.736271	0.740741	0.44804
237	0.734835	0.744407	0.741715	0.441666
238	0.724437	0.731525	0.729532	0.419025
239	0.727903	0.733559	0.731969	0.424169
240	0.727903	0.738305	0.73538	0.429178
241	0.736568	0.737627	0.737329	0.435966
242	0.743501	0.745085	0.744639	0.449877
243	0.724437	0.750508	0.743177	0.439237
244	0.724437	0.734915	0.731969	0.42259
245	0.700173	0.720678	0.714912	0.386597
246	0.727903	0.741695	0.737817	0.432778
247	0.736568	0.755254	0.75	0.454846
248	0.714038	0.717966	0.716862	0.395882
249	0.724437	0.728136	0.727096	0.415478
250	0.708839	0.732881	0.726121	0.406904
251	0.724437	0.743051	0.737817	0.431224
252	0.689775	0.733559	0.721248	0.39104
253	0.762565	0.743729	0.749025	0.464892
254	0.753899	0.720678	0.730019	0.433367
255	0.701906	0.749831	0.736355	0.419019
256	0.731369	0.725424	0.727096	0.41868
257	0.720971	0.738983	0.733918	0.42389
258	0.70364	0.743051	0.731969	0.413207
259	0.720971	0.748475	0.740741	0.434046
260	0.691508	0.747797	0.731969	0.4078
261	0.72617	0.753898	0.746101	0.444408
262	0.700173	0.747119	0.733918	0.414581
263	0.733102	0.738305	0.736842	0.433681
264	0.696707	0.724068	0.716374	0.387101
265	0.696707	0.743729	0.730507	0.407921
266	0.720971	0.742373	0.736355	0.427499
267	0.693241	0.728814	0.718811	0.38905
268	0.720971	0.738305	0.733431	0.42317
269	0.738302	0.768136	0.759747	0.470486
270	0.733102	0.755932	0.749513	0.452597
271	0.691508	0.737627	0.724659	0.396871
272	0.696707	0.732203	0.722222	0.395639
273	0.717504	0.737627	0.731969	0.419446
274	0.724437	0.717966	0.719786	0.404944
275	0.70364	0.726102	0.719786	0.395264
276	0.722704	0.738305	0.733918	0.424672
277	0.705373	0.738983	0.729532	0.410362
278	0.740035	0.743729	0.74269	0.445437
279	0.70364	0.738983	0.729045	0.408857
280	0.667244	0.736949	0.717349	0.375015
281	0.693241	0.713898	0.70809	0.373541
282	0.691508	0.738983	0.725634	0.398318
283	0.691508	0.738983	0.725634	0.398318
284	0.70364	0.721356	0.716374	0.390323
285	0.724437	0.720678	0.721735	0.407738
286	0.693241	0.727458	0.717836	0.387626
287	0.69844	0.727458	0.719298	0.392155
288	0.755633	0.731525	0.738304	0.446079
289	0.694974	0.714576	0.709064	0.375753
290	0.760832	0.75661	0.757797	0.477194
291	0.738302	0.721356	0.726121	0.420501
292	0.707106	0.745763	0.734893	0.419126
293	0.712305	0.730847	0.725634	0.407776
294	0.712305	0.736949	0.730019	0.414216
295	0.714038	0.715932	0.7154	0.393789
296	0.722704	0.730169	0.72807	0.416099
297	0.724437	0.722712	0.723197	0.409841
298	0.705373	0.725424	0.719786	0.396066
299	0.694974	0.726102	0.717349	0.387715
300	0.708839	0.729492	0.723684	0.403338
301	0.701906	0.726102	0.719298	0.393755
302	0.727903	0.738983	0.735867	0.429896
303	0.729636	0.724746	0.726121	0.41647
304	0.733102	0.72678	0.728558	0.421595
305	0.694974	0.755932	0.738791	0.419677
306	0.714038	0.72339	0.72076	0.401493
307	0.734835	0.731525	0.732456	0.428049
308	0.700173	0.728136	0.720273	0.394375
309	0.743501	0.740339	0.741228	0.444833
310	0.724437	0.737627	0.733918	0.425456
311	0.705373	0.747797	0.735867	0.419818
312	0.720971	0.748475	0.740741	0.434046
313	0.719237	0.735593	0.730994	0.418796
314	0.708839	0.725424	0.72076	0.399083
315	0.722704	0.749831	0.742203	0.437008
316	0.731369	0.732203	0.731969	0.425752
317	0.722704	0.720678	0.721248	0.406229
318	0.733102	0.754576	0.748538	0.451122
319	0.717504	0.722034	0.72076	0.403105
320	0.707106	0.755254	0.741715	0.429425
321	0.710572	0.737627	0.730019	0.413432
322	0.712305	0.738305	0.730994	0.415656
323	0.710572	0.727458	0.72271	0.402716
324	0.717504	0.738983	0.732943	0.420885
325	0.714038	0.732203	0.727096	0.410707
326	0.70364	0.733559	0.725146	0.403101
327	0.714038	0.732203	0.727096	0.410707
328	0.720971	0.733559	0.730019	0.418154
329	0.724437	0.744407	0.738791	0.432674
330	0.691508	0.747797	0.731969	0.4078
331	0.740035	0.743729	0.74269	0.445437
332	0.719237	0.740339	0.734405	0.42383
333	0.720971	0.747797	0.740253	0.433316
334	0.70364	0.743729	0.732456	0.413934
335	0.710572	0.75322	0.741228	0.430201
336	0.700173	0.751186	0.736842	0.418991
337	0.729636	0.745763	0.741228	0.438622
338	0.710572	0.736271	0.729045	0.411993
339	0.729636	0.745763	0.741228	0.438622
340	0.722704	0.726102	0.725146	0.411852
341	0.722704	0.731525	0.729045	0.417521
342	0.727903	0.710508	0.7154	0.400341
343	0.686308	0.738983	0.724172	0.393797
344	0.710572	0.726102	0.721735	0.401299
345	0.686308	0.740339	0.725146	0.395248
346	0.731369	0.72339	0.725634	0.416572
347	0.722704	0.75661	0.747076	0.444373
348	0.693241	0.730847	0.720273	0.391191
349	0.719237	0.762712	0.750487	0.44809
350	0.727903	0.728814	0.728558	0.419197
351	0.714038	0.743051	0.734893	0.42222
352	0.679376	0.728136	0.714425	0.376248
353	0.710572	0.735593	0.728558	0.411275
354	0.712305	0.732881	0.727096	0.409916
355	0.689775	0.734915	0.722222	0.392478
356	0.67591	0.75322	0.731481	0.400175
357	0.679376	0.736271	0.720273	0.384867
358	0.710572	0.745085	0.73538	0.421399
359	0.720971	0.729492	0.727096	0.413884
360	0.727903	0.724068	0.725146	0.41426
361	0.719237	0.721356	0.72076	0.403912
362	0.712305	0.749153	0.738791	0.427285
363	0.72617	0.736949	0.733918	0.426241
364	0.717504	0.738983	0.732943	0.420885
365	0.741768	0.725424	0.730019	0.427715
366	0.712305	0.734915	0.728558	0.412063
367	0.701906	0.737627	0.727583	0.405908
368	0.696707	0.75322	0.737329	0.418207
369	0.717504	0.732881	0.728558	0.414431
370	0.722704	0.75322	0.744639	0.44068
371	0.714038	0.745763	0.736842	0.425129
372	0.722704	0.738983	0.734405	0.425392
373	0.736568	0.72339	0.727096	0.421093
374	0.693241	0.71661	0.710039	0.376336
375	0.714038	0.742373	0.734405	0.421495
376	0.705373	0.747797	0.735867	0.419818
377	0.710572	0.743051	0.733918	0.419217
378	0.708839	0.751186	0.739279	0.426491
379	0.733102	0.736949	0.735867	0.432248
380	0.720971	0.745763	0.738791	0.431129
381	0.712305	0.711864	0.711988	0.388109
382	0.70364	0.727458	0.72076	0.396683
383	0.717504	0.739661	0.733431	0.421606
384	0.707106	0.711864	0.710526	0.383568
385	0.743501	0.740339	0.741228	0.444833
386	0.736568	0.719322	0.724172	0.416901
387	0.70364	0.743729	0.732456	0.413934
388	0.712305	0.725424	0.721735	0.402101
389	0.715771	0.748475	0.739279	0.429551
390	0.69844	0.72339	0.716374	0.387905
391	0.686308	0.72	0.710526	0.373792
392	0.700173	0.731525	0.72271	0.39794
393	0.715771	0.753898	0.743177	0.435432
394	0.722704	0.744407	0.738304	0.431174
395	0.667244	0.75322	0.729045	0.392645
396	0.734835	0.715254	0.72076	0.411224
397	0.693241	0.732881	0.721735	0.39334
398	0.722704	0.724746	0.724172	0.410442
399	0.724437	0.747119	0.740741	0.435583
400	0.733102	0.740339	0.738304	0.435836
401	0.731369	0.730169	0.730507	0.423623
402	0.70364	0.741017	0.730507	0.411028
403	0.72617	0.730847	0.729532	0.419819
404	0.715771	0.728814	0.725146	0.408656
405	0.70364	0.731525	0.723684	0.400955
406	0.745234	0.743729	0.744152	0.449929
407	0.705373	0.721356	0.716862	0.391833
408	0.693241	0.751864	0.73538	0.413725
409	0.696707	0.732203	0.722222	0.395639
410	0.705373	0.743729	0.732943	0.415437
411	0.688042	0.718644	0.710039	0.373899
412	0.701906	0.728136	0.72076	0.395884
413	0.712305	0.730169	0.725146	0.407064
414	0.715771	0.735593	0.730019	0.415788
415	0.736568	0.743051	0.741228	0.441718
416	0.714038	0.714576	0.714425	0.392398
417	0.714038	0.728136	0.724172	0.40644
418	0.694974	0.753898	0.737329	0.417448
419	0.715771	0.718644	0.717836	0.398092
420	0.7487	0.728814	0.734405	0.437248
421	0.7487	0.735593	0.739279	0.444328
422	0.719237	0.730847	0.727583	0.413799
423	0.717504	0.732203	0.72807	0.413718
424	0.715771	0.737627	0.731481	0.417943
425	0.717504	0.742373	0.73538	0.424498
426	0.688042	0.737627	0.723684	0.393856
427	0.710572	0.749153	0.738304	0.425785
428	0.712305	0.736949	0.730019	0.414216
429	0.694974	0.734237	0.723197	0.396283
430	0.693241	0.741017	0.727583	0.402
431	0.724437	0.730169	0.728558	0.417604
432	0.688042	0.721356	0.711988	0.376715
433	0.712305	0.750508	0.739766	0.428753
434	0.688042	0.728814	0.717349	0.384519
435	0.717504	0.728136	0.725146	0.409453
436	0.701906	0.728136	0.72076	0.395884
437	0.691508	0.727458	0.717349	0.386115
438	0.717504	0.730847	0.727096	0.412294
439	0.715771	0.738305	0.731969	0.418662
440	0.708839	0.749831	0.738304	0.42502
441	0.715771	0.725424	0.72271	0.405117
442	0.714038	0.738305	0.731481	0.417159
443	0.694974	0.721356	0.713938	0.382765
444	0.691508	0.728814	0.718324	0.38754
445	0.720971	0.741017	0.73538	0.426053
446	0.70364	0.750508	0.737329	0.421255
447	0.722704	0.749153	0.741715	0.436276
448	0.715771	0.735593	0.730019	0.415788
449	0.705373	0.738983	0.729532	0.410362
450	0.681109	0.735593	0.720273	0.385654
451	0.734835	0.747119	0.743665	0.444568
452	0.724437	0.735593	0.732456	0.423306
453	0.707106	0.732881	0.725634	0.405398
454	0.689775	0.71661	0.709064	0.373308
455	0.701906	0.72339	0.717349	0.390926
456	0.689775	0.732203	0.720273	0.389605
457	0.733102	0.711186	0.717349	0.405567
458	0.724437	0.735593	0.732456	0.423306
459	0.719237	0.715932	0.716862	0.398323
460	0.733102	0.738305	0.736842	0.433681
461	0.750433	0.745763	0.747076	0.456585
462	0.693241	0.739661	0.726608	0.400549
463	0.720971	0.724068	0.723197	0.408231
464	0.694974	0.72678	0.717836	0.388425
465	0.710572	0.729492	0.724172	0.404846
466	0.746967	0.717966	0.726121	0.42456
467	0.72617	0.731525	0.730019	0.42053
468	0.724437	0.755932	0.747076	0.445127
469	0.714038	0.732203	0.727096	0.410707
470	0.694974	0.725424	0.716862	0.387006
471	0.729636	0.764068	0.754386	0.458537
472	0.714038	0.717966	0.716862	0.395882
473	0.72617	0.71661	0.719298	0.405062
474	0.724437	0.736271	0.732943	0.424022
475	0.691508	0.722034	0.71345	0.380446
476	0.736568	0.728814	0.730994	0.426721
477	0.733102	0.736271	0.73538	0.431533
478	0.717504	0.730169	0.726608	0.411582
479	0.688042	0.737627	0.723684	0.393856
480	0.722704	0.744407	0.738304	0.431174
481	0.694974	0.732881	0.722222	0.394848
482	0.727903	0.707119	0.712963	0.396903
483	0.710572	0.736271	0.729045	0.411993
484	0.710572	0.732881	0.726608	0.40841
485	0.705373	0.731525	0.724172	0.402462
486	0.70364	0.734915	0.726121	0.404536
487	0.70364	0.753898	0.739766	0.424947
488	0.722704	0.727458	0.726121	0.413265
489	0.746967	0.768136	0.762183	0.477917
490	0.707106	0.717966	0.714912	0.389837
491	0.72617	0.741695	0.737329	0.431278
492	0.719237	0.739661	0.733918	0.423108
493	0.710572	0.719322	0.716862	0.39426
494	0.717504	0.746441	0.738304	0.428858
495	0.722704	0.725424	0.724659	0.411147
496	0.729636	0.732881	0.731969	0.42496
497	0.724437	0.733559	0.730994	0.421162
498	0.729636	0.719322	0.722222	0.410867
499	0.719237	0.735593	0.730994	0.418796
500	0.738302	0.736271	0.736842	0.436037
501	0.700173	0.741695	0.730019	0.408746
502	0.712305	0.722034	0.719298	0.398577
503	0.712305	0.731525	0.726121	0.408488
504	0.720971	0.737627	0.732943	0.422451
505	0.701906	0.746441	0.733918	0.415351
506	0.70364	0.749153	0.736355	0.419785
507	0.722704	0.717288	0.718811	0.402737
508	0.705373	0.730847	0.723684	0.401748
509	0.696707	0.732203	0.722222	0.395639
510	0.731369	0.724068	0.726121	0.417274
511	0.719237	0.742373	0.735867	0.425999
512	0.700173	0.750508	0.736355	0.418254
513	0.720971	0.722712	0.722222	0.406824
514	0.696707	0.750508	0.73538	0.415252
515	0.722704	0.722712	0.72271	0.408333
516	0.72617	0.747797	0.741715	0.43781
517	0.715771	0.724068	0.721735	0.403706
518	0.722704	0.711186	0.714425	0.396494
519	0.712305	0.722712	0.719786	0.39928
520	0.720971	0.746441	0.739279	0.431857
521	0.719237	0.745763	0.738304	0.429629
522	0.696707	0.728814	0.719786	0.392069
523	0.712305	0.734237	0.72807	0.411346
524	0.707106	0.732881	0.725634	0.405398
525	0.700173	0.738983	0.72807	0.405848
526	0.743501	0.736271	0.738304	0.440539
527	0.707106	0.755932	0.742203	0.430167
528	0.712305	0.750508	0.739766	0.428753
529	0.701906	0.749153	0.735867	0.418284
530	0.69844	0.740339	0.728558	0.40579
531	0.707106	0.705085	0.705653	0.376665
532	0.719237	0.736949	0.731969	0.42023
533	0.70364	0.738305	0.728558	0.408135
534	0.70364	0.720678	0.715887	0.389619
535	0.722704	0.734237	0.730994	0.420372
536	0.681109	0.737627	0.721735	0.387823
537	0.705373	0.745085	0.733918	0.416894
538	0.733102	0.730847	0.731481	0.425836
539	0.734835	0.738305	0.737329	0.435182
540	0.719237	0.730169	0.727096	0.413088
541	0.731369	0.741695	0.738791	0.435778
542	0.722704	0.741695	0.736355	0.428277
543	0.722704	0.730169	0.72807	0.416099
544	0.712305	0.701695	0.704678	0.377788
545	0.707106	0.72	0.716374	0.391939
546	0.724437	0.724068	0.724172	0.411246
547	0.69844	0.743729	0.730994	0.409425
548	0.708839	0.741017	0.731969	0.415539
549	0.719237	0.747797	0.739766	0.431817
550	0.729636	0.732203	0.731481	0.424249
551	0.727903	0.718644	0.721248	0.40866
552	0.715771	0.741695	0.734405	0.422272
553	0.719237	0.730169	0.727096	0.413088
554	0.724437	0.738983	0.734893	0.426893
555	0.717504	0.745085	0.737329	0.427402
556	0.743501	0.736949	0.738791	0.441253
557	0.708839	0.732203	0.725634	0.40619
558	0.722704	0.715254	0.717349	0.40065
559	0.746967	0.739661	0.741715	0.447113
560	0.720971	0.741695	0.735867	0.426776
561	0.705373	0.742373	0.731969	0.413983
562	0.712305	0.722712	0.719786	0.39928
563	0.700173	0.747119	0.733918	0.414581
564	0.714038	0.727458	0.723684	0.405731
565	0.686308	0.707797	0.701754	0.361223
566	0.736568	0.742373	0.740741	0.440996
567	0.700173	0.738983	0.72807	0.405848
568	0.736568	0.758644	0.752437	0.45854
569	0.700173	0.729492	0.721248	0.395799
570	0.719237	0.722034	0.721248	0.404614
571	0.717504	0.726102	0.723684	0.407331
572	0.738302	0.741017	0.740253	0.441054
573	0.691508	0.724746	0.7154	0.383275
574	0.720971	0.724068	0.723197	0.408231
575	0.70364	0.730169	0.72271	0.399528
576	0.700173	0.738983	0.72807	0.405848
577	0.720971	0.747119	0.739766	0.432586
578	0.672444	0.717288	0.704678	0.358855
579	0.722704	0.740339	0.73538	0.426833
580	0.755633	0.742373	0.746101	0.457471
581	0.691508	0.72678	0.716862	0.385404
582	0.72617	0.75322	0.745614	0.443671
583	0.714038	0.727458	0.723684	0.405731
584	0.727903	0.737627	0.734893	0.42846
585	0.712305	0.740339	0.732456	0.417821
586	0.717504	0.730169	0.726608	0.411582
587	0.717504	0.730847	0.727096	0.412294
588	0.681109	0.736949	0.721248	0.387099
589	0.741768	0.717966	0.724659	0.420035
590	0.729636	0.746441	0.741715	0.439349
591	0.717504	0.725424	0.723197	0.406625
592	0.67591	0.738983	0.721248	0.384746
593	0.733102	0.743051	0.740253	0.438721
594	0.684575	0.717966	0.708577	0.370167
595	0.696707	0.743729	0.730507	0.407921
596	0.719237	0.755932	0.745614	0.440642
597	0.69844	0.727458	0.719298	0.392155
598	0.710572	0.745085	0.73538	0.421399
599	0.684575	0.736271	0.721735	0.389395
600	0.715771	0.726102	0.723197	0.405823
601	0.700173	0.743729	0.731481	0.410928
602	0.705373	0.72339	0.718324	0.393946
603	0.722704	0.717966	0.719298	0.403434
604	0.714038	0.725424	0.722222	0.403609
605	0.715771	0.734237	0.729045	0.414356
606	0.679376	0.733559	0.718324	0.381982
607	0.720971	0.728136	0.726121	0.412466
608	0.715771	0.730847	0.726608	0.410788
609	0.72617	0.745085	0.739766	0.434899
610	0.693241	0.732203	0.721248	0.392623
611	0.694974	0.730169	0.720273	0.391986
612	0.715771	0.733559	0.728558	0.413641
613	0.694974	0.732881	0.722222	0.394848
614	0.705373	0.747119	0.73538	0.419086
615	0.724437	0.747119	0.740741	0.435583
616	0.689775	0.725424	0.7154	0.382473
617	0.701906	0.714576	0.711014	0.381809
618	0.731369	0.721356	0.724172	0.414471
619	0.681109	0.736949	0.721248	0.387099
620	0.714038	0.734237	0.728558	0.412851
621	0.696707	0.734915	0.724172	0.398509
622	0.712305	0.736949	0.730019	0.414216
623	0.710572	0.71661	0.714912	0.391463
624	0.69844	0.724068	0.716862	0.388611
625	0.736568	0.720678	0.725146	0.418296
626	0.69844	0.734915	0.724659	0.400016
627	0.720971	0.734237	0.730507	0.418869
628	0.684575	0.744407	0.727583	0.398116
629	0.689775	0.730847	0.719298	0.388173
630	0.714038	0.747797	0.738304	0.42732
631	0.729636	0.745763	0.741228	0.438622
632	0.700173	0.72	0.714425	0.385894
633	0.64818	0.71661	0.697368	0.336883
634	0.738302	0.743051	0.741715	0.443216
635	0.712305	0.750508	0.739766	0.428753
636	0.705373	0.731525	0.724172	0.402462
637	0.741768	0.743729	0.743177	0.446934
638	0.701906	0.722034	0.716374	0.389516
639	0.734835	0.75322	0.748051	0.451146
640	0.717504	0.739661	0.733431	0.421606
641	0.69844	0.730847	0.721735	0.395717
642	0.688042	0.733559	0.72076	0.389531
643	0.70364	0.728136	0.721248	0.397393
644	0.717504	0.750508	0.741228	0.433248
645	0.710572	0.744407	0.734893	0.420671
646	0.736568	0.735593	0.735867	0.433821
647	0.719237	0.709153	0.711988	0.391398
648	0.714038	0.724068	0.721248	0.402198
649	0.729636	0.721356	0.723684	0.412963
650	0.701906	0.735593	0.726121	0.403748
651	0.729636	0.728814	0.729045	0.420702
652	0.710572	0.721356	0.718324	0.396364
653	0.712305	0.703729	0.70614	0.379841
654	0.705373	0.736271	0.727583	0.407479
655	0.729636	0.743729	0.739766	0.436446
656	0.70364	0.733559	0.725146	0.403101
657	0.727903	0.737627	0.734893	0.42846
658	0.720971	0.715254	0.716862	0.399139
659	0.714038	0.734237	0.728558	0.412851
660	0.733102	0.724068	0.726608	0.418781
661	0.714038	0.732881	0.727583	0.411421
662	0.722704	0.748475	0.741228	0.435544
663	0.722704	0.722712	0.72271	0.408333
664	0.700173	0.737627	0.727096	0.404403
665	0.70364	0.741695	0.730994	0.411754
666	0.727903	0.736949	0.734405	0.427743
667	0.712305	0.728136	0.723684	0.404932
668	0.740035	0.71661	0.723197	0.417139
669	0.708839	0.736271	0.728558	0.410489
670	0.708839	0.718644	0.715887	0.392049
671	0.708839	0.732203	0.725634	0.40619
672	0.700173	0.767458	0.748538	0.43694
673	0.714038	0.730169	0.725634	0.40857
674	0.694974	0.743051	0.729532	0.405688
675	0.714038	0.734915	0.729045	0.413567
676	0.70364	0.719322	0.714912	0.388215
677	0.710572	0.746441	0.736355	0.422858
678	0.745234	0.727458	0.732456	0.432833
679	0.722704	0.733559	0.730507	0.419658
680	0.714038	0.733559	0.72807	0.412136
681	0.741768	0.745763	0.744639	0.449104
682	0.731369	0.767458	0.75731	0.463782
683	0.701906	0.730847	0.72271	0.398733
684	0.712305	0.738983	0.731481	0.416377
685	0.681109	0.733559	0.718811	0.383492
686	0.712305	0.715254	0.714425	0.391581
687	0.733102	0.730847	0.731481	0.425836
688	0.729636	0.751186	0.745127	0.444459
689	0.686308	0.736949	0.72271	0.391626
690	0.731369	0.715254	0.719786	0.408203
691	0.740035	0.733559	0.73538	0.434688
692	0.727903	0.732203	0.730994	0.422745
693	0.724437	0.739661	0.73538	0.427613
694	0.719237	0.724068	0.72271	0.406723
695	0.70364	0.728814	0.721735	0.398104
696	0.710572	0.730847	0.725146	0.406269
697	0.69844	0.743051	0.730507	0.408696
698	0.717504	0.72678	0.724172	0.408037
699	0.693241	0.753898	0.736842	0.415947
700	0.714038	0.749153	0.739279	0.428784
701	0.710572	0.743729	0.734405	0.419943
702	0.700173	0.721356	0.7154	0.3873
703	0.727903	0.732203	0.730994	0.422745
704	0.72617	0.733559	0.731481	0.422666
705	0.696707	0.738983	0.727096	0.402837
706	0.727903	0.727458	0.727583	0.417783
707	0.727903	0.738983	0.735867	0.429896
708	0.719237	0.724746	0.723197	0.407427
709	0.741768	0.719322	0.725634	0.421425
710	0.722704	0.731525	0.729045	0.417521
711	0.733102	0.720678	0.724172	0.41528
712	0.696707	0.746441	0.732456	0.410843
713	0.708839	0.741017	0.731969	0.415539
714	0.740035	0.736271	0.737329	0.437538
715	0.691508	0.729492	0.718811	0.388253
716	0.688042	0.736949	0.723197	0.393134
717	0.69844	0.739661	0.72807	0.405066
718	0.720971	0.737627	0.732943	0.422451
719	0.736568	0.741695	0.740253	0.440275
720	0.658579	0.730169	0.710039	0.360228
721	0.69844	0.737627	0.726608	0.402897
722	0.691508	0.752542	0.73538	0.412963
723	0.72617	0.732881	0.730994	0.421953
724	0.708839	0.713898	0.712476	0.387165
725	0.734835	0.72678	0.729045	0.4231
726	0.720971	0.724068	0.723197	0.408231
727	0.712305	0.741695	0.733431	0.419268
728	0.677643	0.739661	0.722222	0.386981
729	0.708839	0.734237	0.727096	0.408336
730	0.722704	0.738983	0.734405	0.425392
731	0.731369	0.703051	0.711014	0.395828
732	0.681109	0.722712	0.711014	0.372075
733	0.729636	0.736949	0.734893	0.429245
734	0.696707	0.72339	0.715887	0.386394
735	0.689775	0.730847	0.719298	0.388173
736	0.705373	0.739661	0.730019	0.411084
737	0.72617	0.724746	0.725146	0.413457
738	0.712305	0.72	0.717836	0.396471
739	0.707106	0.747797	0.736355	0.421319
740	0.694974	0.729492	0.719786	0.391272
741	0.705373	0.722712	0.717836	0.393241
742	0.714038	0.739661	0.732456	0.418601
743	0.693241	0.72339	0.714912	0.383371
744	0.712305	0.745085	0.735867	0.4229
745	0.700173	0.743051	0.730994	0.4102
746	0.705373	0.718644	0.714912	0.389026
747	0.722704	0.717966	0.719298	0.403434
748	0.720971	0.72	0.720273	0.40402
749	0.733102	0.682712	0.696881	0.377162
750	0.720971	0.724746	0.723684	0.408935
751	0.667244	0.735593	0.716374	0.373566
752	0.724437	0.720678	0.721735	0.407738
753	0.727903	0.748475	0.74269	0.440037
754	0.70364	0.725424	0.719298	0.394556
755	0.651646	0.727458	0.70614	0.351292
756	0.693241	0.731525	0.72076	0.391907
757	0.720971	0.726102	0.724659	0.410345
758	0.694974	0.738983	0.726608	0.401331
759	0.712305	0.734237	0.72807	0.411346
760	0.727903	0.736949	0.734405	0.427743
761	0.710572	0.725424	0.721248	0.400592
762	0.688042	0.731525	0.719298	0.387379
763	0.70364	0.751186	0.737817	0.421992
764	0.719237	0.738983	0.733431	0.422388
765	0.705373	0.750508	0.737817	0.422755
766	0.752166	0.744407	0.746589	0.456637
767	0.743501	0.735593	0.737817	0.439826
768	0.740035	0.715932	0.72271	0.416446
769	0.710572	0.712542	0.711988	0.387289
770	0.694974	0.732881	0.722222	0.394848
771	0.705373	0.728136	0.721735	0.398901
772	0.731369	0.731525	0.731481	0.425042
773	0.700173	0.731525	0.72271	0.39794
774	0.719237	0.734915	0.730507	0.41808
775	0.715771	0.734237	0.729045	0.414356
776	0.701906	0.722712	0.716862	0.39022
777	0.708839	0.728136	0.72271	0.401917
778	0.724437	0.732203	0.730019	0.419737
779	0.746967	0.709831	0.720273	0.416285
780	0.714038	0.762034	0.748538	0.442861
781	0.705373	0.741695	0.731481	0.413257
782	0.740035	0.732203	0.734405	0.433268
783	0.719237	0.736271	0.731481	0.419513
784	0.719237	0.742373	0.735867	0.425999
785	0.72617	0.711864	0.715887	0.400209
786	0.755633	0.745085	0.748051	0.46035
787	0.707106	0.728136	0.722222	0.400409
788	0.736568	0.731525	0.732943	0.429553
789	0.710572	0.736271	0.729045	0.411993
790	0.734835	0.739661	0.738304	0.436617
791	0.745234	0.732881	0.736355	0.438484
792	0.686308	0.749831	0.731969	0.405498
793	0.700173	0.72339	0.716862	0.389415
794	0.719237	0.728136	0.725634	0.41096
795	0.710572	0.730847	0.725146	0.406269
796	0.688042	0.725424	0.714912	0.380961
797	0.724437	0.734237	0.731481	0.421876
798	0.766031	0.717966	0.731481	0.441145
799	0.719237	0.741695	0.73538	0.425275
800	0.715771	0.724068	0.721735	0.403706
801	0.689775	0.72678	0.716374	0.383893
802	0.705373	0.718644	0.714912	0.389026
803	0.707106	0.748475	0.736842	0.422052
804	0.734835	0.698983	0.709064	0.394781
805	0.719237	0.740339	0.734405	0.42383
806	0.689775	0.72678	0.716374	0.383893
807	0.743501	0.733559	0.736355	0.437692
808	0.733102	0.71661	0.721248	0.411101
809	0.694974	0.728814	0.719298	0.39056
810	0.693241	0.734237	0.72271	0.394775
811	0.705373	0.724746	0.719298	0.395358
812	0.700173	0.741695	0.730019	0.408746
813	0.733102	0.72	0.723684	0.414582
814	0.738302	0.740339	0.739766	0.440335
815	0.696707	0.721356	0.714425	0.384277
816	0.696707	0.726102	0.717836	0.389226
817	0.733102	0.745763	0.742203	0.441618
818	0.717504	0.72339	0.721735	0.404511
819	0.707106	0.724746	0.719786	0.396868
820	0.715771	0.732881	0.72807	0.412926
821	0.729636	0.72678	0.727583	0.418583
822	0.720971	0.732881	0.729532	0.417441
823	0.714038	0.741695	0.733918	0.42077
824	0.717504	0.738983	0.732943	0.420885
825	0.712305	0.727458	0.723197	0.404223
826	0.701906	0.736271	0.726608	0.404467
827	0.714038	0.736271	0.730019	0.415002
828	0.708839	0.745763	0.73538	0.420627
829	0.719237	0.732203	0.728558	0.415223
830	0.684575	0.724068	0.712963	0.376518
831	0.70364	0.728814	0.721735	0.398104
832	0.72617	0.708475	0.71345	0.396763
833	0.72617	0.730847	0.729532	0.419819
834	0.705373	0.71322	0.711014	0.383443
835	0.694974	0.728136	0.718811	0.389847
836	0.724437	0.722712	0.723197	0.409841
837	0.691508	0.734237	0.722222	0.393267
838	0.743501	0.719322	0.726121	0.422933
839	0.700173	0.715932	0.711501	0.381691
840	0.734835	0.734237	0.734405	0.430893
841	0.736568	0.72678	0.729532	0.424605
842	0.741768	0.71661	0.723684	0.418648
843	0.719237	0.726102	0.724172	0.408838
844	0.736568	0.722712	0.726608	0.420393
845	0.708839	0.743051	0.733431	0.417715
846	0.696707	0.743051	0.730019	0.407192
847	0.719237	0.701017	0.70614	0.383172
848	0.69844	0.738983	0.727583	0.404342
849	0.72617	0.714576	0.717836	0.402978
850	0.712305	0.736949	0.730019	0.414216
851	0.720971	0.71661	0.717836	0.40053
852	0.717504	0.732881	0.728558	0.414431
853	0.717504	0.728136	0.725146	0.409453
854	0.69844	0.742373	0.730019	0.407969
855	0.677643	0.753898	0.732456	0.402423
856	0.746967	0.72	0.727583	0.426644
857	0.715771	0.733559	0.728558	0.413641
858	0.715771	0.734237	0.729045	0.414356
859	0.679376	0.714576	0.704678	0.362115
860	0.720971	0.740339	0.734893	0.425331
861	0.705373	0.720678	0.716374	0.39113
862	0.712305	0.711864	0.711988	0.388109
863	0.729636	0.730847	0.730507	0.422828
864	0.719237	0.736949	0.731969	0.42023
865	0.693241	0.724068	0.7154	0.384078
866	0.738302	0.730169	0.732456	0.429639
867	0.720971	0.732881	0.729532	0.417441
868	0.733102	0.730169	0.730994	0.425127
869	0.722704	0.730847	0.728558	0.41681
870	0.724437	0.731525	0.729532	0.419025
871	0.717504	0.712542	0.713938	0.39334
872	0.720971	0.724068	0.723197	0.408231
873	0.753899	0.758644	0.75731	0.473444
874	0.720971	0.72	0.720273	0.40402
875	0.67591	0.737627	0.720273	0.383295
876	0.712305	0.730847	0.725634	0.407776
877	0.724437	0.732203	0.730019	0.419737
878	0.714038	0.732203	0.727096	0.410707
879	0.693241	0.72	0.712476	0.379845
880	0.738302	0.747797	0.745127	0.448289
881	0.712305	0.730847	0.725634	0.407776
882	0.69844	0.736271	0.725634	0.401455
883	0.717504	0.746441	0.738304	0.428858
884	0.688042	0.753898	0.73538	0.411442
885	0.733102	0.722034	0.725146	0.416678
886	0.741768	0.709831	0.718811	0.41175
887	0.729636	0.707119	0.71345	0.398417
888	0.719237	0.734915	0.730507	0.41808
889	0.720971	0.719322	0.719786	0.403321
890	0.722704	0.738305	0.733918	0.424672
891	0.753899	0.739661	0.743665	0.453107
892	0.745234	0.726102	0.731481	0.431427
893	0.724437	0.725424	0.725146	0.412654
894	0.715771	0.725424	0.72271	0.405117
895	0.712305	0.733559	0.727583	0.410631
896	0.72617	0.734915	0.732456	0.424094
897	0.712305	0.726102	0.722222	0.402807
898	0.752166	0.732881	0.738304	0.444491
899	0.708839	0.728136	0.72271	0.401917
900	0.705373	0.753898	0.740253	0.426445
901	0.701906	0.734237	0.725146	0.402312
902	0.722704	0.724068	0.723684	0.409738
903	0.72617	0.734915	0.732456	0.424094
904	0.710572	0.717288	0.7154	0.392161
905	0.712305	0.718644	0.716862	0.395071
906	0.693241	0.724068	0.7154	0.384078
907	0.738302	0.754576	0.75	0.455603
908	0.708839	0.722712	0.718811	0.396261
909	0.738302	0.724068	0.72807	0.4233
910	0.705373	0.746441	0.734893	0.418355
911	0.712305	0.722034	0.719298	0.398577
912	0.727903	0.744407	0.739766	0.435672
913	0.70364	0.725424	0.719298	0.394556
914	0.696707	0.743051	0.730019	0.407192
915	0.766031	0.751186	0.755361	0.475825
916	0.708839	0.745085	0.734893	0.419898
917	0.700173	0.732203	0.723197	0.398655
918	0.734835	0.722034	0.725634	0.418186
919	0.750433	0.747119	0.748051	0.458032
920	0.684575	0.72678	0.714912	0.379359
921	0.72617	0.752542	0.745127	0.442936
922	0.724437	0.724746	0.724659	0.411949
923	0.686308	0.730169	0.717836	0.384437
924	0.719237	0.729492	0.726608	0.412378
925	0.736568	0.743729	0.741715	0.442441
926	0.731369	0.722034	0.724659	0.415171
927	0.701906	0.715932	0.711988	0.383204
928	0.694974	0.72339	0.7154	0.384883
929	0.720971	0.741017	0.73538	0.426053
930	0.72617	0.737627	0.734405	0.426958
931	0.719237	0.727458	0.725146	0.410252
932	0.707106	0.726102	0.72076	0.398282
933	0.714038	0.72	0.718324	0.397981
934	0.705373	0.703051	0.703704	0.373089
935	0.70364	0.727458	0.72076	0.396683
936	0.70364	0.741017	0.730507	0.411028
937	0.696707	0.736271	0.725146	0.399949
938	0.746967	0.742373	0.743665	0.449985
939	0.729636	0.733559	0.732456	0.425673
940	0.727903	0.71322	0.717349	0.403104
941	0.733102	0.730847	0.731481	0.425836
942	0.734835	0.730847	0.731969	0.42734
943	0.724437	0.728814	0.727583	0.416186
944	0.720971	0.732203	0.729045	0.416728
945	0.752166	0.730847	0.736842	0.442369
946	0.668977	0.743729	0.72271	0.383814
947	0.719237	0.724068	0.72271	0.406723
948	0.693241	0.724068	0.7154	0.384078
949	0.750433	0.743729	0.745614	0.45442
950	0.731369	0.755254	0.748538	0.450366
951	0.715771	0.727458	0.724172	0.407238
952	0.686308	0.745763	0.729045	0.401086
953	0.720971	0.71322	0.7154	0.397057
954	0.708839	0.749153	0.737817	0.424286
955	0.733102	0.733559	0.733431	0.428678
956	0.691508	0.732881	0.721248	0.391831
957	0.722704	0.730847	0.728558	0.41681
958	0.733102	0.734237	0.733918	0.429391
959	0.738302	0.752542	0.748538	0.4534
960	0.724437	0.741695	0.736842	0.429777
961	0.701906	0.728814	0.721248	0.396595
962	0.741768	0.724068	0.729045	0.426312
963	0.720971	0.72678	0.725146	0.411051
964	0.686308	0.736949	0.72271	0.391626
965	0.720971	0.72339	0.72271	0.407527
966	0.727903	0.727458	0.727583	0.417783
967	0.72617	0.725424	0.725634	0.414161
968	0.72617	0.719322	0.721248	0.407849
969	0.722704	0.726102	0.725146	0.411852
970	0.69844	0.722712	0.715887	0.387199
971	0.722704	0.722034	0.722222	0.407631
972	0.705373	0.734237	0.726121	0.405324

## Sheet: k-nearest neighbor
Number of features	SN	SP	ACC	MCC
1	0.616984	0.688136	0.668129	0.280285
2	0.774697	0.72	0.73538	0.45075
3	0.856153	0.753898	0.782651	0.556129
4	0.880416	0.747797	0.785088	0.57067
5	0.882149	0.770847	0.802144	0.596293
6	0.902946	0.753898	0.795809	0.596347
7	0.896014	0.745763	0.788012	0.582045
8	0.904679	0.762034	0.802144	0.60626
9	0.890815	0.764068	0.799708	0.596513
10	0.901213	0.745085	0.788986	0.585846
11	0.908146	0.747119	0.792398	0.5939
12	0.944541	0.749153	0.804094	0.627423
13	0.909879	0.735593	0.7846	0.583809
14	0.915078	0.741695	0.790448	0.594421
15	0.925477	0.740339	0.792398	0.602081
16	0.916811	0.731525	0.783626	0.585803
17	0.916811	0.71661	0.772904	0.571242
18	0.92201	0.735593	0.788012	0.594352
19	0.928943	0.72	0.778752	0.585153
20	0.939341	0.720678	0.782164	0.594929
21	0.934142	0.714576	0.776316	0.584512
22	0.942808	0.711186	0.776316	0.588923
23	0.923744	0.72	0.77729	0.580595
24	0.928943	0.71322	0.773879	0.578642
25	0.915078	0.707119	0.765595	0.560615
26	0.923744	0.68	0.748538	0.542975
27	0.915078	0.695593	0.75731	0.549718
28	0.92721	0.688136	0.755361	0.553546
29	0.918544	0.682034	0.748538	0.540202
30	0.92721	0.670508	0.74269	0.53745
31	0.942808	0.662373	0.741228	0.54422
32	0.941075	0.657627	0.737329	0.538452
33	0.941075	0.679322	0.752924	0.557862
34	0.925477	0.684746	0.752437	0.548877
35	0.948007	0.67322	0.750487	0.558585
36	0.930676	0.677966	0.749025	0.547317
37	0.920277	0.681356	0.748538	0.541125
38	0.941075	0.675254	0.75	0.554182
39	0.934142	0.655593	0.733918	0.530377
40	0.934142	0.658305	0.735867	0.532777
41	0.934142	0.673898	0.747076	0.546734
42	0.951473	0.644068	0.730507	0.536073
43	0.946274	0.64678	0.730994	0.533676
44	0.954939	0.651525	0.736842	0.545703
45	0.956672	0.650847	0.736842	0.546694
46	0.946274	0.658983	0.739766	0.544359
47	0.944541	0.652881	0.734893	0.537423
48	0.94974	0.645424	0.730994	0.535662
49	0.94974	0.654237	0.737329	0.543336
50	0.942808	0.650169	0.732456	0.533474
51	0.937608	0.637966	0.722222	0.518124
52	0.954939	0.625763	0.718324	0.52362
53	0.956672	0.623729	0.717349	0.523507
54	0.94974	0.613559	0.70809	0.508544
55	0.954939	0.616949	0.711988	0.516209
56	0.942808	0.63322	0.720273	0.518799
57	0.946274	0.618983	0.711014	0.509887
58	0.958406	0.616271	0.712476	0.518862
59	0.94974	0.601356	0.699318	0.498396
60	0.944541	0.585763	0.686647	0.480701
61	0.946274	0.599322	0.696881	0.493474
62	0.944541	0.607458	0.702242	0.498614
63	0.94974	0.614237	0.708577	0.509112
64	0.946274	0.594576	0.69347	0.489559
65	0.948007	0.589153	0.690058	0.486735
66	0.94974	0.602712	0.700292	0.499517
67	0.968804	0.587797	0.694932	0.505267
68	0.946274	0.586441	0.687622	0.482887
69	0.937608	0.583729	0.683236	0.472515
70	0.939341	0.585085	0.684698	0.475256
71	0.960139	0.574237	0.682749	0.486141
72	0.946274	0.589831	0.690058	0.485661
73	0.948007	0.574915	0.679825	0.47516
74	0.956672	0.584407	0.689084	0.491044
75	0.960139	0.592542	0.695906	0.500923
76	0.951473	0.547797	0.661306	0.456824
77	0.942808	0.56339	0.670078	0.460934
78	0.958406	0.55322	0.667154	0.467784
79	0.946274	0.56678	0.673489	0.466958
80	0.953206	0.548475	0.662281	0.45903
81	0.965338	0.56339	0.676413	0.482481
82	0.965338	0.531525	0.653509	0.4576
83	0.956672	0.524746	0.646199	0.443872
84	0.954939	0.52	0.6423	0.438503
85	0.961872	0.538983	0.657895	0.459993
86	0.961872	0.536271	0.655945	0.457886
87	0.944541	0.505763	0.629142	0.417268
88	0.956672	0.508475	0.634503	0.431348
89	0.967071	0.515932	0.642788	0.447346
90	0.961872	0.517288	0.6423	0.443242
91	0.958406	0.514576	0.639376	0.43774
92	0.951473	0.501017	0.62768	0.420478
93	0.953206	0.533559	0.651559	0.447333
94	0.958406	0.514576	0.639376	0.43774
95	0.946274	0.511186	0.633528	0.423169
96	0.967071	0.505085	0.63499	0.439101
97	0.954939	0.492881	0.622807	0.417721
98	0.946274	0.500339	0.625731	0.4148
99	0.967071	0.496271	0.628655	0.432441
100	0.963605	0.512542	0.639376	0.441326
101	0.954939	0.494237	0.623782	0.418753
102	0.965338	0.503729	0.633528	0.436345
103	0.974003	0.492203	0.62768	0.436367
104	0.954939	0.484746	0.616959	0.411543
105	0.968804	0.48678	0.62232	0.427057
106	0.954939	0.465763	0.603314	0.397213
107	0.967071	0.48678	0.621832	0.425305
108	0.956672	0.484068	0.616959	0.412774
109	0.942808	0.494915	0.620858	0.407187
110	0.956672	0.489492	0.620858	0.416882
111	0.961872	0.47322	0.610624	0.409871
112	0.960139	0.445424	0.590156	0.387356
113	0.961872	0.466441	0.60575	0.404799
114	0.963605	0.465085	0.605263	0.405561
115	0.94974	0.484068	0.61501	0.405805
116	0.954939	0.44	0.584795	0.377916
117	0.963605	0.481356	0.616959	0.41773
118	0.953206	0.461017	0.599415	0.391875
119	0.963605	0.456271	0.598928	0.399002
120	0.960139	0.48678	0.619883	0.418313
121	0.968804	0.450169	0.596004	0.399869
122	0.953206	0.475932	0.610136	0.403123
123	0.975737	0.458983	0.604288	0.413547
124	0.961872	0.449492	0.593567	0.392175
125	0.94974	0.432542	0.577973	0.366928
126	0.956672	0.449492	0.592105	0.386798
127	0.954939	0.479322	0.61306	0.407437
128	0.958406	0.438644	0.584795	0.380514
129	0.954939	0.444068	0.587719	0.380954
130	0.953206	0.439322	0.583821	0.375609
131	0.94974	0.426441	0.573587	0.362357
132	0.968804	0.426441	0.578947	0.382437
133	0.967071	0.431186	0.581871	0.384086
134	0.968804	0.416271	0.571637	0.374996
135	0.961872	0.427119	0.577485	0.375608
136	0.958406	0.442712	0.587719	0.383539
137	0.965338	0.431186	0.581384	0.38226
138	0.961872	0.444746	0.590156	0.388653
139	0.960139	0.413559	0.567251	0.363757
140	0.958406	0.423051	0.573587	0.368942
141	0.968804	0.414237	0.570175	0.37351
142	0.974003	0.414237	0.571637	0.379086
143	0.970537	0.408136	0.566277	0.37092
144	0.967071	0.418983	0.573099	0.375132
145	0.967071	0.383051	0.547271	0.348846
146	0.965338	0.404746	0.562378	0.36284
147	0.961872	0.407458	0.563353	0.361108
148	0.956672	0.427119	0.576023	0.370135
149	0.974003	0.431864	0.584308	0.391905
150	0.954939	0.435932	0.581871	0.374881
151	0.967071	0.419661	0.573587	0.375629
152	0.961872	0.442712	0.588694	0.387145
153	0.958406	0.412203	0.565789	0.360908
154	0.967071	0.426441	0.57846	0.380602
155	0.960139	0.44678	0.591131	0.388364
156	0.961872	0.440678	0.587232	0.385638
157	0.958406	0.431864	0.579922	0.375478
158	0.965338	0.435932	0.584795	0.385756
159	0.960139	0.431186	0.579922	0.376793
160	0.963605	0.438644	0.586257	0.385942
161	0.970537	0.437966	0.587719	0.39271
162	0.954939	0.44339	0.587232	0.380447
163	0.970537	0.407458	0.565789	0.370426
164	0.968804	0.428475	0.580409	0.383927
165	0.97227	0.437966	0.588207	0.394532
166	0.97227	0.423051	0.577485	0.383642
167	0.974003	0.417627	0.574074	0.381548
168	0.956672	0.454915	0.596004	0.390852
169	0.954939	0.444746	0.588207	0.38146
170	0.963605	0.446102	0.591618	0.391459
171	0.965338	0.418305	0.572125	0.372789
172	0.965338	0.420339	0.573587	0.374283
173	0.965338	0.426441	0.577973	0.378768
174	0.967071	0.435932	0.585283	0.387575
175	0.965338	0.416271	0.570663	0.371296
176	0.967071	0.444068	0.591131	0.393566
177	0.979203	0.439322	0.591131	0.402822
178	0.970537	0.448814	0.595517	0.400674
179	0.968804	0.429831	0.581384	0.384921
180	0.968804	0.439322	0.588207	0.391886
181	0.970537	0.410847	0.568226	0.372895
182	0.967071	0.428475	0.579922	0.382095
183	0.968804	0.433898	0.584308	0.387904
184	0.967071	0.431864	0.582359	0.384585
185	0.953206	0.422373	0.571637	0.362957
186	0.961872	0.391186	0.551657	0.349127
187	0.984402	0.404068	0.567251	0.383027
188	0.970537	0.417627	0.573099	0.377839
189	0.965338	0.409492	0.565789	0.366321
190	0.960139	0.418305	0.570663	0.367264
191	0.958406	0.409492	0.56384	0.358902
192	0.967071	0.402712	0.561404	0.36322
193	0.975737	0.383729	0.550195	0.3589
194	0.970537	0.404068	0.563353	0.367957
195	0.960139	0.423051	0.574074	0.370772
196	0.961872	0.423051	0.574561	0.372605
197	0.97227	0.402034	0.562378	0.368355
198	0.965338	0.387797	0.550195	0.350418
199	0.97227	0.412203	0.569688	0.375746
200	0.97227	0.404068	0.56384	0.369833
201	0.958406	0.418305	0.570175	0.365426
202	0.958406	0.431864	0.579922	0.375478
203	0.960139	0.413559	0.567251	0.363757
204	0.97747	0.419661	0.576511	0.386736
205	0.970537	0.39322	0.555556	0.360062
206	0.963605	0.412881	0.567739	0.366955
207	0.980936	0.389153	0.555556	0.36855
208	0.963605	0.409492	0.565302	0.364463
209	0.970537	0.393898	0.556043	0.360555
210	0.954939	0.417627	0.568713	0.361252
211	0.979203	0.410169	0.570175	0.381751
212	0.980936	0.402712	0.565302	0.378272
213	0.968804	0.397288	0.557992	0.361137
214	0.956672	0.405424	0.560429	0.354036
215	0.974003	0.382373	0.548733	0.356002
216	0.970537	0.412203	0.569201	0.373884
217	0.97227	0.357288	0.530214	0.335871
218	0.979203	0.392542	0.557505	0.369071
219	0.968804	0.406102	0.564327	0.367568
220	0.967071	0.371525	0.538986	0.340417
221	0.967071	0.399322	0.558967	0.360741
222	0.968804	0.370847	0.538986	0.341852
223	0.961872	0.400678	0.55848	0.356115
224	0.961872	0.395254	0.554581	0.352122
225	0.960139	0.406102	0.561891	0.358251
226	0.968804	0.410169	0.567251	0.370538
227	0.975737	0.368814	0.539474	0.348132
228	0.97227	0.362034	0.533626	0.33932
229	0.970537	0.393898	0.556043	0.360555
230	0.958406	0.368814	0.5346	0.3288
231	0.954939	0.389831	0.548733	0.340598
232	0.960139	0.371525	0.537037	0.332726
233	0.968804	0.382373	0.547271	0.350259
234	0.982669	0.353898	0.530702	0.345285
235	0.967071	0.394576	0.555556	0.357271
236	0.975737	0.372203	0.54191	0.35058
237	0.970537	0.380339	0.546296	0.350691
238	0.968804	0.345085	0.520468	0.323013
239	0.967071	0.365424	0.5346	0.335951
240	0.961872	0.39661	0.555556	0.35312
241	0.975737	0.387119	0.552632	0.361347
242	0.97747	0.372203	0.542398	0.352521
243	0.97747	0.371525	0.54191	0.352033
244	0.974003	0.364068	0.535575	0.34275
245	0.961872	0.378983	0.542885	0.340141
246	0.960139	0.378305	0.54191	0.337735
247	0.97227	0.36678	0.537037	0.342767
248	0.970537	0.366102	0.536062	0.34033
249	0.965338	0.376949	0.542398	0.342468
250	0.979203	0.358644	0.533138	0.344725
251	0.956672	0.36	0.527778	0.320325
252	0.980936	0.35661	0.532164	0.345242
253	0.961872	0.374237	0.539474	0.336644
254	0.970537	0.368136	0.537524	0.341811
255	0.968804	0.387119	0.550682	0.35372
256	0.963605	0.389153	0.550682	0.34952
257	0.965338	0.36678	0.535088	0.335008
258	0.974003	0.336271	0.515595	0.322566
259	0.970537	0.362712	0.533626	0.337861
260	0.974003	0.345085	0.52193	0.328978
261	0.97227	0.332203	0.512183	0.31758
262	0.974003	0.372203	0.541423	0.348641
263	0.968804	0.372881	0.540448	0.343336
264	0.965338	0.362712	0.532164	0.332022
265	0.97227	0.343051	0.519981	0.325504
266	0.967071	0.345085	0.519981	0.32103
267	0.97227	0.349831	0.524854	0.330444
268	0.965338	0.336271	0.513158	0.312542
269	0.965338	0.334915	0.512183	0.311539
270	0.974003	0.342373	0.519981	0.327007
271	0.975737	0.360678	0.533626	0.342255
272	0.961872	0.344407	0.518031	0.314597
273	0.970537	0.346441	0.52193	0.325989
274	0.979203	0.36339	0.53655	0.348135
275	0.974003	0.347797	0.523879	0.330949
276	0.980936	0.341695	0.521442	0.334541
277	0.953206	0.370847	0.5346	0.32457
278	0.982669	0.36	0.535088	0.349645
279	0.980936	0.333559	0.515595	0.328691
280	0.968804	0.351186	0.524854	0.327483
281	0.97227	0.349831	0.524854	0.330444
282	0.97227	0.360678	0.532651	0.338335
283	0.970537	0.345085	0.520955	0.324998
284	0.984402	0.32339	0.509259	0.325482
285	0.970537	0.355254	0.528265	0.332424
286	0.968804	0.338305	0.515595	0.318037
287	0.963605	0.371525	0.538012	0.336566
288	0.97227	0.35322	0.52729	0.332912
289	0.970537	0.324068	0.505848	0.309583
290	0.975737	0.335593	0.515595	0.324088
291	0.954939	0.328814	0.504873	0.294994
292	0.979203	0.351186	0.527778	0.339363
293	0.951473	0.378983	0.539961	0.328746
294	0.97227	0.344407	0.520955	0.326493
295	0.961872	0.36	0.52924	0.326139
296	0.975737	0.339661	0.518519	0.327041
297	0.975737	0.31661	0.501949	0.310257
298	0.979203	0.318644	0.504386	0.315867
299	0.97747	0.349831	0.526316	0.336397
300	0.982669	0.325424	0.510234	0.324883
301	0.961872	0.343729	0.517544	0.314094
302	0.980936	0.322712	0.507797	0.320872
303	0.979203	0.324068	0.508285	0.319798
304	0.960139	0.353898	0.524366	0.319676
305	0.974003	0.305763	0.493665	0.300217
306	0.979203	0.325424	0.509259	0.32078
307	0.97747	0.334915	0.515595	0.325616
308	0.979203	0.332881	0.51462	0.326171
309	0.984402	0.303051	0.494639	0.310851
310	0.961872	0.32339	0.502924	0.298945
311	0.97747	0.336949	0.517057	0.327088
312	0.979203	0.324746	0.508772	0.320289
313	0.97747	0.295593	0.487329	0.296932
314	0.97227	0.368136	0.538012	0.343752
315	0.97227	0.319322	0.502924	0.308133
316	0.967071	0.307119	0.49269	0.292911
317	0.967071	0.330847	0.509747	0.310537
318	0.97227	0.342373	0.519493	0.325009
319	0.958406	0.32339	0.501949	0.294912
320	0.963605	0.332203	0.509747	0.307526
321	0.974003	0.319322	0.503411	0.310184
322	0.970537	0.308475	0.494639	0.298062
323	0.974003	0.292203	0.483918	0.290177
324	0.982669	0.32	0.506335	0.32098
325	0.970537	0.298305	0.487329	0.290498
326	0.963605	0.347797	0.520955	0.319079
327	0.975737	0.336271	0.516082	0.32458
328	0.979203	0.320678	0.505848	0.317342
329	0.979203	0.309153	0.497563	0.308966
330	0.97747	0.311186	0.498538	0.308365
331	0.975737	0.292881	0.484893	0.292805
332	0.980936	0.313898	0.501462	0.314499
333	0.975737	0.314576	0.500487	0.308769
334	0.979203	0.32339	0.507797	0.319307
335	0.97227	0.315932	0.500487	0.305639
336	0.970537	0.307119	0.493665	0.297056
337	0.979203	0.296949	0.488791	0.300051
338	0.970537	0.343729	0.519981	0.324007
339	0.97227	0.302373	0.490741	0.29562
340	0.967071	0.319322	0.501462	0.302001
341	0.980936	0.31322	0.500975	0.314008
342	0.974003	0.300339	0.489766	0.29621
343	0.97747	0.315254	0.501462	0.311333
344	0.984402	0.318644	0.505848	0.322078
345	0.97227	0.334237	0.513645	0.319068
346	0.968804	0.320678	0.502924	0.305045
347	0.97747	0.305763	0.494639	0.304399
348	0.963605	0.35322	0.524854	0.323084
349	0.975737	0.314576	0.500487	0.308769
350	0.974003	0.322712	0.505848	0.312667
351	0.967071	0.334237	0.512183	0.31304
352	0.963605	0.297627	0.484893	0.281618
353	0.967071	0.334237	0.512183	0.31304
354	0.979203	0.318644	0.504386	0.315867
355	0.97227	0.32339	0.505848	0.311122
356	0.970537	0.328136	0.508772	0.312575
357	0.970537	0.303729	0.491228	0.294538
358	0.970537	0.314576	0.499025	0.302581
359	0.970537	0.319322	0.502437	0.306086
360	0.984402	0.309153	0.499025	0.315252
361	0.979203	0.309153	0.497563	0.308966
362	0.965338	0.320678	0.501949	0.300973
363	0.97227	0.307119	0.494152	0.299134
364	0.984402	0.321356	0.507797	0.324024
365	0.974003	0.334237	0.514133	0.321084
366	0.968804	0.334237	0.512671	0.315046
367	0.960139	0.330847	0.507797	0.302513
368	0.974003	0.333559	0.513645	0.32059
369	0.963605	0.335593	0.512183	0.310043
370	0.979203	0.326102	0.509747	0.32127
371	0.986135	0.325424	0.511209	0.329
372	0.967071	0.313898	0.497563	0.297968
373	0.970537	0.308475	0.494639	0.298062
374	0.986135	0.310508	0.500487	0.318328
375	0.974003	0.339661	0.518031	0.325034
376	0.974003	0.303729	0.492203	0.298716
377	0.974003	0.31661	0.501462	0.308196
378	0.979203	0.326102	0.509747	0.32127
379	0.967071	0.311186	0.495614	0.295947
380	0.970537	0.340339	0.517544	0.321526
381	0.970537	0.328814	0.509259	0.313074
382	0.97227	0.338983	0.517057	0.322536
383	0.97747	0.314576	0.500975	0.310839
384	0.967071	0.312542	0.496589	0.296958
385	0.968804	0.354576	0.52729	0.329964
386	0.979203	0.315932	0.502437	0.313898
387	0.97227	0.317966	0.501949	0.307136
388	0.974003	0.307119	0.494639	0.301216
389	0.970537	0.343729	0.519981	0.324007
390	0.974003	0.332881	0.513158	0.320095
391	0.967071	0.306441	0.492203	0.292404
392	0.982669	0.318644	0.505361	0.320004
393	0.979203	0.334237	0.515595	0.32715
394	0.97227	0.313898	0.499025	0.30414
395	0.963605	0.322712	0.502924	0.30046
396	0.970537	0.333559	0.512671	0.316558
397	0.965338	0.318644	0.500487	0.299458
398	0.97747	0.344407	0.522417	0.332481
399	0.974003	0.304407	0.49269	0.299216
400	0.97747	0.311864	0.499025	0.30886
401	0.980936	0.292203	0.485867	0.298706
402	0.97747	0.341695	0.520468	0.330521
403	0.980936	0.309153	0.498051	0.311058
404	0.963605	0.359322	0.52924	0.327583
405	0.975737	0.312542	0.499025	0.30728
406	0.986135	0.315932	0.504386	0.322215
407	0.975737	0.317288	0.502437	0.310753
408	0.974003	0.324746	0.50731	0.314155
409	0.97747	0.334237	0.515107	0.325125
410	0.97227	0.327458	0.508772	0.314105
411	0.97747	0.294237	0.486355	0.295933
412	0.97747	0.319322	0.504386	0.314297
413	0.982669	0.32339	0.508772	0.32342
414	0.979203	0.317966	0.503899	0.315375
415	0.965338	0.333559	0.511209	0.310535
416	0.980936	0.336271	0.517544	0.330642
417	0.97747	0.31661	0.502437	0.312322
418	0.979203	0.309831	0.498051	0.30946
419	0.968804	0.311186	0.496101	0.298008
420	0.970537	0.32678	0.507797	0.311579
421	0.975737	0.310508	0.497563	0.305789
422	0.961872	0.303729	0.488791	0.284159
423	0.982669	0.305763	0.496101	0.3107
424	0.982669	0.349831	0.527778	0.342377
425	0.975737	0.337627	0.517057	0.325565
426	0.97227	0.307797	0.494639	0.299636
427	0.963605	0.320678	0.501462	0.298942
428	0.97227	0.319322	0.502924	0.308133
429	0.965338	0.307119	0.492203	0.290844
430	0.974003	0.302373	0.491228	0.297714
431	0.963605	0.343729	0.518031	0.316071
432	0.968804	0.326102	0.506823	0.309052
433	0.979203	0.305763	0.495127	0.306495
434	0.980936	0.332203	0.51462	0.327715
435	0.979203	0.311864	0.499513	0.310941
436	0.963605	0.330169	0.508285	0.306015
437	0.97227	0.304407	0.492203	0.297127
438	0.974003	0.317966	0.502437	0.30919
439	0.97747	0.296949	0.488304	0.29793
440	0.97227	0.320678	0.503899	0.30913
441	0.980936	0.311186	0.499513	0.312533
442	0.97227	0.328814	0.509747	0.315099
443	0.986135	0.293559	0.488304	0.306126
444	0.956672	0.340339	0.513645	0.305645
445	0.970537	0.28678	0.479045	0.281866
446	0.97227	0.32	0.503411	0.308632
447	0.961872	0.309153	0.49269	0.288254
448	0.965338	0.32	0.501462	0.300468
449	0.958406	0.306441	0.489766	0.282095
450	0.980936	0.333559	0.515595	0.328691
451	0.970537	0.299661	0.488304	0.291509
452	0.961872	0.297627	0.484405	0.279533
453	0.980936	0.306441	0.496101	0.309088
454	0.991334	0.302373	0.496101	0.318871
455	0.970537	0.31322	0.498051	0.301578
456	0.982669	0.291525	0.485867	0.300354
457	0.970537	0.292881	0.483431	0.286444
458	0.974003	0.282034	0.476608	0.28259
459	0.965338	0.290847	0.480507	0.278579
460	0.97747	0.298983	0.489766	0.299425
461	0.979203	0.298305	0.489766	0.301044
462	0.974003	0.32	0.503899	0.310681
463	0.97227	0.294237	0.484893	0.289572
464	0.974003	0.317288	0.501949	0.308693
465	0.967071	0.32	0.501949	0.302504
466	0.970537	0.299661	0.488304	0.291509
467	0.975737	0.284068	0.478558	0.286262
468	0.97227	0.324746	0.506823	0.312117
469	0.965338	0.307119	0.492203	0.290844
470	0.986135	0.260339	0.464425	0.281876
471	0.975737	0.298305	0.488791	0.296814
472	0.974003	0.267119	0.465887	0.271357
473	0.97227	0.311186	0.497076	0.30214
474	0.97747	0.292203	0.484893	0.294433
475	0.97747	0.292881	0.48538	0.294933
476	0.975737	0.304407	0.493177	0.301309
477	0.97227	0.290169	0.481969	0.286536
478	0.97747	0.293559	0.485867	0.295433
479	0.968804	0.289492	0.480507	0.281782
480	0.967071	0.310508	0.495127	0.295442
481	0.982669	0.298305	0.490741	0.30529
482	0.97747	0.307119	0.495614	0.305391
483	0.968804	0.328814	0.508772	0.311052
484	0.967071	0.296271	0.484893	0.284777
485	0.97227	0.296271	0.486355	0.291087
486	0.968804	0.317288	0.500487	0.302535
487	0.97747	0.271186	0.469786	0.278817
488	0.975737	0.28339	0.47807	0.285757
489	0.960139	0.280678	0.471735	0.26445
490	0.97747	0.31322	0.5	0.30985
491	0.979203	0.308475	0.497076	0.308473
492	0.97227	0.28	0.474659	0.278909
493	0.970537	0.308475	0.494639	0.298062
494	0.968804	0.318644	0.501462	0.30354
495	0.970537	0.298983	0.487817	0.291004
496	0.982669	0.315932	0.503411	0.318049
497	0.984402	0.295593	0.489279	0.305455
498	0.970537	0.298305	0.487329	0.290498
499	0.979203	0.274576	0.47271	0.283539
500	0.974003	0.295593	0.486355	0.292694
501	0.97747	0.279322	0.475634	0.28489
502	0.97227	0.284068	0.477583	0.281967
503	0.970537	0.291525	0.482456	0.285429
504	0.963605	0.307119	0.491715	0.28878
505	0.97747	0.311864	0.499025	0.30886
506	0.979203	0.291525	0.484893	0.296069
507	0.97227	0.32	0.503411	0.308632
508	0.974003	0.301017	0.490253	0.296712
509	0.989601	0.285424	0.483431	0.30459
510	0.982669	0.301695	0.493177	0.307752
511	0.975737	0.31322	0.499513	0.307776
512	0.967071	0.309153	0.494152	0.29443
513	0.975737	0.312542	0.499025	0.30728
514	0.980936	0.296949	0.489279	0.302175
515	0.968804	0.294915	0.484405	0.28586
516	0.984402	0.27322	0.473197	0.289133
517	0.97227	0.280678	0.475146	0.279419
518	0.967071	0.27661	0.47076	0.269877
519	0.970537	0.322034	0.504386	0.308085
520	0.974003	0.28678	0.480019	0.286137
521	0.979203	0.277966	0.475146	0.286057
522	0.974003	0.282034	0.476608	0.28259
523	0.970537	0.330169	0.510234	0.31407
524	0.975737	0.28339	0.47807	0.285757
525	0.980936	0.302373	0.493177	0.30613
526	0.984402	0.297627	0.490741	0.306928
527	0.97227	0.305085	0.49269	0.297629
528	0.979203	0.305763	0.495127	0.306495
529	0.979203	0.288136	0.482456	0.293574
530	0.979203	0.293559	0.486355	0.297564
531	0.967071	0.309153	0.494152	0.29443
532	0.982669	0.277966	0.476121	0.290424
533	0.970537	0.298305	0.487329	0.290498
534	0.975737	0.266441	0.465887	0.273047
535	0.97747	0.294237	0.486355	0.295933
536	0.968804	0.285424	0.477583	0.278713
537	0.97227	0.300339	0.489279	0.29411
538	0.989601	0.267797	0.47076	0.291839
539	0.968804	0.306441	0.49269	0.294477
540	0.975737	0.31322	0.499513	0.307776
541	0.975737	0.27661	0.473197	0.280693
542	0.974003	0.319322	0.503411	0.310184
543	0.980936	0.271186	0.47076	0.283217
544	0.974003	0.301695	0.490741	0.297213
545	0.967071	0.282034	0.474659	0.27401
546	0.97747	0.278644	0.475146	0.284385
547	0.968804	0.303051	0.490253	0.291949
548	0.974003	0.304407	0.49269	0.299216
549	0.982669	0.263729	0.465887	0.279897
550	0.970537	0.286102	0.478558	0.281357
551	0.987868	0.268475	0.47076	0.290096
552	0.979203	0.303729	0.493665	0.305011
553	0.97747	0.281356	0.477096	0.286402
554	0.968804	0.288136	0.479532	0.28076
555	0.97747	0.262373	0.46345	0.272192
556	0.97747	0.28339	0.478558	0.287912
557	0.967071	0.301695	0.488791	0.288851
558	0.974003	0.306441	0.494152	0.300716
559	0.97747	0.315932	0.501949	0.311828
560	0.967071	0.292881	0.482456	0.282224
561	0.980936	0.292881	0.486355	0.299202
562	0.967071	0.272542	0.467836	0.266764
563	0.970537	0.305763	0.49269	0.296049
564	0.97227	0.263051	0.462476	0.266058
565	0.980936	0.279322	0.476608	0.289239
566	0.970537	0.270508	0.467349	0.269554
567	0.967071	0.293559	0.482943	0.282735
568	0.967071	0.305763	0.491715	0.291897
569	0.974003	0.265763	0.464912	0.270328
570	0.97227	0.269831	0.467349	0.271221
571	0.970537	0.280678	0.474659	0.277268
572	0.974003	0.296271	0.486842	0.293197
573	0.97747	0.294237	0.486355	0.295933
574	0.97227	0.294915	0.48538	0.290077
575	0.975737	0.294237	0.485867	0.293809
576	0.968804	0.292203	0.482456	0.283823
577	0.97747	0.284068	0.479045	0.288415
578	0.970537	0.282034	0.475634	0.278292
579	0.974003	0.284746	0.478558	0.284619
580	0.974003	0.27322	0.470273	0.275969
581	0.974003	0.292881	0.484405	0.290681
582	0.980936	0.298305	0.490253	0.303165
583	0.97747	0.265085	0.4654	0.274236
584	0.980936	0.293559	0.486842	0.299698
585	0.979203	0.311186	0.499025	0.310447
586	0.967071	0.294237	0.483431	0.283246
587	0.970537	0.294915	0.484893	0.287966
588	0.980936	0.287458	0.482456	0.295227
589	0.968804	0.298305	0.486842	0.2884
590	0.97227	0.292881	0.483918	0.288561
591	0.970537	0.294237	0.484405	0.287459
592	0.986135	0.296949	0.490741	0.308574
593	0.970537	0.275254	0.47076	0.273162
594	0.97227	0.261695	0.461501	0.265021
595	0.974003	0.274576	0.471248	0.276991
596	0.975737	0.282712	0.477583	0.285251
597	0.970537	0.284746	0.477583	0.280336
598	0.968804	0.285424	0.477583	0.278713
599	0.97227	0.288814	0.480994	0.285522
600	0.97747	0.277966	0.474659	0.28388
601	0.980936	0.279322	0.476608	0.289239
602	0.980936	0.296949	0.489279	0.302175
603	0.979203	0.278644	0.475634	0.28656
604	0.975737	0.285424	0.479532	0.287271
605	0.961872	0.281356	0.47271	0.267098
606	0.970537	0.275932	0.471248	0.273676
607	0.961872	0.303729	0.488791	0.284159
608	0.970537	0.280678	0.474659	0.277268
609	0.968804	0.271186	0.467349	0.267895
610	0.968804	0.263729	0.461988	0.262173
611	0.968804	0.305085	0.491715	0.293466
612	0.97227	0.254237	0.45614	0.259295
613	0.974003	0.265085	0.464425	0.269814
614	0.975737	0.290169	0.482943	0.290796
615	0.970537	0.284746	0.477583	0.280336
616	0.97227	0.282712	0.476608	0.280948
617	0.97227	0.263729	0.462963	0.266575
618	0.974003	0.279322	0.474659	0.280558
619	0.97227	0.288814	0.480994	0.285522
620	0.970537	0.248136	0.451267	0.25232
621	0.979203	0.311864	0.499513	0.310941
622	0.967071	0.309831	0.494639	0.294936
623	0.970537	0.272542	0.468811	0.271102
624	0.97747	0.296271	0.487817	0.297431
625	0.968804	0.305763	0.492203	0.293971
626	0.970537	0.271864	0.468324	0.270586
627	0.965338	0.305085	0.490741	0.289318
628	0.965338	0.277966	0.471248	0.268766
629	0.975737	0.27322	0.47076	0.278151
630	0.970537	0.258983	0.459064	0.260725
631	0.968804	0.267119	0.464425	0.264779
632	0.980936	0.275932	0.474172	0.286734
633	0.97227	0.290169	0.481969	0.286536
634	0.970537	0.279322	0.473684	0.276243
635	0.97227	0.309153	0.495614	0.300638
636	0.984402	0.28339	0.480507	0.296579
637	0.986135	0.271186	0.472222	0.289854
638	0.974003	0.275254	0.471735	0.277501
639	0.980936	0.251525	0.456628	0.2685
640	0.963605	0.293559	0.481969	0.278534
641	0.980936	0.269153	0.469298	0.281706
642	0.97747	0.303729	0.493177	0.302908
643	0.97747	0.27661	0.473684	0.282869
644	0.970537	0.275254	0.47076	0.273162
645	0.980936	0.304407	0.494639	0.30761
646	0.97747	0.253559	0.457115	0.265514
647	0.97747	0.28	0.476121	0.285394
648	0.961872	0.258983	0.456628	0.249702
649	0.980936	0.258305	0.461501	0.273604
650	0.974003	0.28678	0.480019	0.286137
651	0.974003	0.271864	0.469298	0.274946
652	0.975737	0.284746	0.479045	0.286766
653	0.979203	0.307119	0.496101	0.307484
654	0.986135	0.265763	0.468324	0.285873
655	0.982669	0.263729	0.465887	0.279897
656	0.975737	0.285424	0.479532	0.287271
657	0.980936	0.284746	0.480507	0.293235
658	0.980936	0.272542	0.471735	0.284224
659	0.975737	0.265763	0.4654	0.272535
660	0.97227	0.284068	0.477583	0.281967
661	0.975737	0.266441	0.465887	0.273047
662	0.975737	0.265763	0.4654	0.272535
663	0.968804	0.299661	0.487817	0.289415
664	0.980936	0.28678	0.481969	0.294729
665	0.975737	0.285424	0.479532	0.287271
666	0.965338	0.275932	0.469786	0.267206
667	0.982669	0.275932	0.474659	0.288927
668	0.967071	0.318644	0.500975	0.301497
669	0.97227	0.260339	0.460526	0.263983
670	0.979203	0.280678	0.477096	0.288067
671	0.97747	0.300339	0.490741	0.300421
672	0.967071	0.287458	0.478558	0.278125
673	0.954939	0.284068	0.47271	0.26074
674	0.974003	0.273898	0.47076	0.27648
675	0.980936	0.272542	0.471735	0.284224
676	0.980936	0.281356	0.47807	0.290739
677	0.982669	0.248814	0.455166	0.268735
678	0.974003	0.291525	0.483431	0.289673
679	0.954939	0.288814	0.476121	0.264426
680	0.974003	0.272542	0.469786	0.275458
681	0.97747	0.27661	0.473684	0.282869
682	0.97747	0.292203	0.484893	0.294433
683	0.97227	0.282712	0.476608	0.280948
684	0.970537	0.290169	0.481481	0.284412
685	0.979203	0.278644	0.475634	0.28656
686	0.974003	0.318644	0.502924	0.309687
687	0.975737	0.256949	0.459064	0.265848
688	0.975737	0.27322	0.47076	0.278151
689	0.97227	0.256949	0.45809	0.261382
690	0.97227	0.288814	0.480994	0.285522
691	0.979203	0.273898	0.472222	0.283035
692	0.979203	0.257627	0.460526	0.270847
693	0.961872	0.288814	0.47807	0.272817
694	0.979203	0.251525	0.45614	0.26623
695	0.984402	0.261017	0.464425	0.280125
696	0.979203	0.273898	0.472222	0.283035
697	0.979203	0.275932	0.473684	0.284547
698	0.979203	0.271186	0.470273	0.281015
699	0.97747	0.285424	0.480019	0.289421
700	0.97227	0.277288	0.47271	0.276865
701	0.980936	0.263051	0.464912	0.277158
702	0.97747	0.257627	0.460039	0.268603
703	0.97747	0.28	0.476121	0.285394
704	0.970537	0.275254	0.47076	0.273162
705	0.967071	0.264407	0.461988	0.260503
706	0.97747	0.279322	0.475634	0.28489
707	0.979203	0.290847	0.484405	0.295571
708	0.986135	0.253559	0.459552	0.276855
709	0.970537	0.304407	0.491715	0.295042
710	0.965338	0.284746	0.476121	0.273943
711	0.97227	0.27322	0.469786	0.273791
712	0.982669	0.277288	0.475634	0.289925
713	0.980936	0.264407	0.465887	0.278171
714	0.979203	0.260339	0.462476	0.27289
715	0.975737	0.279322	0.475146	0.282721
716	0.97227	0.289492	0.481481	0.286029
717	0.975737	0.253559	0.456628	0.263262
718	0.968804	0.293559	0.483431	0.284842
719	0.974003	0.288136	0.480994	0.287149
720	0.975737	0.284068	0.478558	0.286262
721	0.980936	0.313898	0.501462	0.314499
722	0.968804	0.287458	0.479045	0.280249
723	0.97747	0.296271	0.487817	0.297431
724	0.975737	0.256271	0.458577	0.265332
725	0.97227	0.291525	0.482943	0.287549
726	0.980936	0.269831	0.469786	0.28221
727	0.979203	0.261017	0.462963	0.2734
728	0.975737	0.302373	0.491715	0.299812
729	0.961872	0.291525	0.480019	0.274888
730	0.979203	0.27322	0.471735	0.28253
731	0.97747	0.288814	0.482456	0.29193
732	0.975737	0.277966	0.474172	0.281708
733	0.975737	0.284068	0.478558	0.286262
734	0.967071	0.285424	0.477096	0.276584
735	0.961872	0.267797	0.462963	0.256601
736	0.987868	0.302373	0.495127	0.314608
737	0.968804	0.289492	0.480507	0.281782
738	0.975737	0.274576	0.471735	0.279169
739	0.984402	0.287458	0.483431	0.299545
740	0.980936	0.259661	0.462476	0.274621
741	0.991334	0.296271	0.491715	0.314527
742	0.982669	0.272542	0.472222	0.286427
743	0.980936	0.264407	0.465887	0.278171
744	0.97227	0.282034	0.476121	0.280439
745	0.975737	0.268475	0.467349	0.274581
746	0.970537	0.290847	0.481969	0.284921
747	0.982669	0.286102	0.481969	0.296392
748	0.963605	0.291525	0.480507	0.276989
749	0.970537	0.271186	0.467836	0.27007
750	0.97747	0.296949	0.488304	0.29793
751	0.980936	0.271186	0.47076	0.283217
752	0.97747	0.262373	0.46345	0.272192
753	0.974003	0.271864	0.469298	0.274946
754	0.986135	0.256271	0.461501	0.278867
755	0.975737	0.27322	0.47076	0.278151
756	0.97747	0.268475	0.467836	0.276783
757	0.974003	0.269153	0.467349	0.272897
758	0.965338	0.292203	0.481481	0.279606
759	0.970537	0.259661	0.459552	0.261247
760	0.975737	0.248136	0.452729	0.259104
761	0.963605	0.27322	0.467349	0.262967
762	0.980936	0.278644	0.476121	0.288739
763	0.979203	0.275254	0.473197	0.284043
764	0.980936	0.27661	0.474659	0.287236
765	0.975737	0.270508	0.468811	0.276113
766	0.975737	0.266441	0.465887	0.273047
767	0.982669	0.274576	0.473684	0.287927
768	0.974003	0.255593	0.457602	0.262574
769	0.974003	0.263729	0.46345	0.268784
770	0.970537	0.271864	0.468324	0.270586
771	0.980936	0.265763	0.466862	0.279182
772	0.97747	0.264407	0.464912	0.273725
773	0.974003	0.284746	0.478558	0.284619
774	0.97747	0.266441	0.466374	0.275256
775	0.97227	0.246102	0.450292	0.252996
776	0.980936	0.278644	0.476121	0.288739
777	0.979203	0.287458	0.481969	0.293075
778	0.970537	0.246102	0.449805	0.250732
779	0.979203	0.307797	0.496589	0.307978
780	0.980936	0.28339	0.479532	0.292237
781	0.982669	0.278644	0.476608	0.290922
782	0.987868	0.235254	0.446881	0.265495
783	0.97227	0.289492	0.481481	0.286029
784	0.980936	0.289492	0.483918	0.296719
785	0.97227	0.266441	0.464912	0.268643
786	0.963605	0.277288	0.470273	0.266102
787	0.963605	0.315932	0.498051	0.295394
788	0.980936	0.284746	0.480507	0.293235
789	0.968804	0.281356	0.474659	0.275635
790	0.975737	0.265085	0.464912	0.272022
791	0.980936	0.289492	0.483918	0.296719
792	0.982669	0.252203	0.457602	0.271285
793	0.980936	0.27322	0.472222	0.284726
794	0.97747	0.267119	0.466862	0.275765
795	0.97747	0.273898	0.471735	0.280845
796	0.984402	0.284068	0.480994	0.297074
797	0.975737	0.262373	0.462963	0.26997
798	0.975737	0.274576	0.471735	0.279169
799	0.987868	0.252881	0.459552	0.278638
800	0.97747	0.268475	0.467836	0.276783
801	0.974003	0.28339	0.477583	0.283605
802	0.986135	0.254915	0.460526	0.277861
803	0.968804	0.277288	0.471735	0.272547
804	0.984402	0.270508	0.471248	0.287138
805	0.979203	0.282034	0.47807	0.28907
806	0.980936	0.27322	0.472222	0.284726
807	0.968804	0.275932	0.47076	0.271515
808	0.97747	0.28678	0.480994	0.290425
809	0.974003	0.254915	0.457115	0.262055
810	0.980936	0.273898	0.47271	0.285229
811	0.965338	0.275932	0.469786	0.267206
812	0.979203	0.271864	0.47076	0.28152
813	0.97747	0.281356	0.477096	0.286402
814	0.984402	0.282034	0.479532	0.295589
815	0.979203	0.272542	0.471248	0.282025
816	0.967071	0.261017	0.459552	0.25788
817	0.974003	0.261017	0.461501	0.266719
818	0.980936	0.262373	0.464425	0.276651
819	0.982669	0.281356	0.478558	0.292914
820	0.967071	0.263729	0.461501	0.259979
821	0.967071	0.277288	0.471248	0.270394
822	0.975737	0.263051	0.46345	0.270483
823	0.97227	0.256949	0.45809	0.261382
824	0.974003	0.281356	0.476121	0.282082
825	0.97227	0.284068	0.477583	0.281967
826	0.97227	0.265085	0.463938	0.26761
827	0.979203	0.258305	0.461014	0.271358
828	0.980936	0.294237	0.487329	0.300194
829	0.974003	0.290169	0.482456	0.288664
830	0.968804	0.302373	0.489766	0.291442
831	0.980936	0.271864	0.471248	0.283721
832	0.991334	0.292203	0.488791	0.311624
833	0.97747	0.267119	0.466862	0.275765
834	0.97227	0.269831	0.467349	0.271221
835	0.984402	0.258983	0.462963	0.278615
836	0.97227	0.273898	0.470273	0.274304
837	0.974003	0.266441	0.4654	0.270843
838	0.975737	0.280678	0.476121	0.283734
839	0.97747	0.259661	0.461501	0.270143
840	0.970537	0.282034	0.475634	0.278292
841	0.974003	0.274576	0.471248	0.276991
842	0.975737	0.270508	0.468811	0.276113
843	0.984402	0.280678	0.478558	0.294598
844	0.980936	0.284068	0.480019	0.292736
845	0.982669	0.266441	0.467836	0.281911
846	0.980936	0.248136	0.454191	0.265936
847	0.963605	0.282034	0.473684	0.269745
848	0.970537	0.286102	0.478558	0.281357
849	0.979203	0.260339	0.462476	0.27289
850	0.980936	0.261017	0.46345	0.275637
851	0.975737	0.275254	0.472222	0.279677
852	0.975737	0.28	0.475634	0.283228
853	0.984402	0.27322	0.473197	0.289133
854	0.975737	0.261017	0.461988	0.268941
855	0.975737	0.265763	0.4654	0.272535
856	0.970537	0.271186	0.467836	0.27007
857	0.979203	0.272542	0.471248	0.282025
858	0.979203	0.244068	0.45078	0.260549
859	0.974003	0.277288	0.473197	0.279031
860	0.97227	0.277288	0.47271	0.276865
861	0.97747	0.266441	0.466374	0.275256
862	0.979203	0.271186	0.470273	0.281015
863	0.984402	0.247458	0.454678	0.270008
864	0.97747	0.259661	0.461501	0.270143
865	0.97747	0.286102	0.480507	0.289923
866	0.970537	0.244746	0.44883	0.249672
867	0.97747	0.269831	0.468811	0.277801
868	0.968804	0.255593	0.45614	0.255883
869	0.980936	0.263729	0.4654	0.277664
870	0.975737	0.280678	0.476121	0.283734
871	0.97227	0.261017	0.461014	0.264502
872	0.967071	0.282034	0.474659	0.27401
873	0.97227	0.261695	0.461501	0.265021
874	0.986135	0.263729	0.466862	0.284376
875	0.984402	0.263729	0.466374	0.282134
876	0.980936	0.272542	0.471735	0.284224
877	0.967071	0.258983	0.45809	0.256301
878	0.97747	0.295593	0.487329	0.296932
879	0.975737	0.282712	0.477583	0.285251
880	0.97747	0.301017	0.491228	0.300919
881	0.986135	0.271186	0.472222	0.289854
882	0.980936	0.263729	0.4654	0.277664
883	0.974003	0.252881	0.455653	0.260493
884	0.97227	0.275932	0.471735	0.275841
885	0.97747	0.272542	0.47076	0.279831
886	0.974003	0.295593	0.486355	0.292694
887	0.97747	0.240678	0.447856	0.255646
888	0.97747	0.270508	0.469298	0.278309
889	0.980936	0.265763	0.466862	0.279182
890	0.980936	0.251525	0.456628	0.2685
891	0.974003	0.288136	0.480994	0.287149
892	0.97747	0.264407	0.464912	0.273725
893	0.980936	0.277966	0.475634	0.288238
894	0.982669	0.250169	0.45614	0.269756
895	0.979203	0.28	0.476608	0.287565
896	0.984402	0.267119	0.468811	0.284639
897	0.97747	0.288814	0.482456	0.29193
898	0.980936	0.261695	0.463938	0.276144
899	0.970537	0.290847	0.481969	0.284921
900	0.97747	0.303729	0.493177	0.302908
901	0.979203	0.262373	0.463938	0.274419
902	0.97747	0.256271	0.459064	0.267575
903	0.984402	0.27661	0.475634	0.29162
904	0.97227	0.303051	0.491228	0.296122
905	0.975737	0.251525	0.455166	0.261705
906	0.970537	0.271864	0.468324	0.270586
907	0.967071	0.297627	0.485867	0.285797
908	0.979203	0.279322	0.476121	0.287062
909	0.97747	0.273898	0.471735	0.280845
910	0.982669	0.277966	0.476121	0.290424
911	0.980936	0.277966	0.475634	0.288238
912	0.97747	0.296949	0.488304	0.29793
913	0.97747	0.269831	0.468811	0.277801
914	0.97747	0.274576	0.472222	0.281352
915	0.97747	0.271186	0.469786	0.278817
916	0.980936	0.255593	0.459552	0.271566
917	0.991334	0.267797	0.471248	0.294082
918	0.975737	0.267797	0.466862	0.27407
919	0.982669	0.258983	0.462476	0.276361
920	0.980936	0.292881	0.486355	0.299202
921	0.984402	0.286102	0.482456	0.298557
922	0.975737	0.263729	0.463938	0.270997
923	0.97747	0.268475	0.467836	0.276783
924	0.97747	0.264407	0.464912	0.273725
925	0.97747	0.262373	0.46345	0.272192
926	0.968804	0.277966	0.472222	0.273062
927	0.963605	0.284746	0.475634	0.27182
928	0.986135	0.261695	0.4654	0.282877
929	0.968804	0.256271	0.456628	0.256409
930	0.975737	0.291525	0.483918	0.291801
931	0.967071	0.258983	0.45809	0.256301
932	0.967071	0.302373	0.489279	0.289359
933	0.980936	0.277966	0.475634	0.288238
934	0.982669	0.254915	0.459552	0.273319
935	0.984402	0.271186	0.471735	0.287637
936	0.980936	0.282712	0.479045	0.291738
937	0.967071	0.296949	0.48538	0.285287
938	0.968804	0.288136	0.479532	0.28076
939	0.980936	0.259661	0.462476	0.274621
940	0.970537	0.309153	0.495127	0.298565
941	0.980936	0.249492	0.455166	0.266963
942	0.979203	0.288814	0.482943	0.294074
943	0.980936	0.250847	0.45614	0.267988
944	0.982669	0.273898	0.473197	0.287427
945	0.967071	0.277966	0.471735	0.270912
946	0.980936	0.27661	0.474659	0.287236
947	0.984402	0.280678	0.478558	0.294598
948	0.984402	0.296949	0.490253	0.306437
949	0.965338	0.258305	0.457115	0.253567
950	0.989601	0.271864	0.473684	0.294794
951	0.982669	0.302373	0.493665	0.308243
952	0.979203	0.259661	0.461988	0.27238
953	0.984402	0.267797	0.469298	0.28514
954	0.965338	0.285424	0.476608	0.274459
955	0.979203	0.275254	0.473197	0.284043
956	0.97747	0.273898	0.471735	0.280845
957	0.979203	0.288136	0.482456	0.293574
958	0.974003	0.292881	0.484405	0.290681
959	0.975737	0.285424	0.479532	0.287271
960	0.975737	0.278644	0.474659	0.282215
961	0.986135	0.273898	0.474172	0.291839
962	0.982669	0.240678	0.449318	0.262579
963	0.975737	0.284746	0.479045	0.286766
964	0.974003	0.292203	0.483918	0.290177
965	0.97747	0.288814	0.482456	0.29193
966	0.980936	0.244068	0.451267	0.262847
967	0.974003	0.274576	0.471248	0.276991
968	0.970537	0.309831	0.495614	0.299068
969	0.980936	0.28339	0.479532	0.292237
970	0.97227	0.262373	0.461988	0.265539
971	0.97747	0.280678	0.476608	0.285898
972	0.968804	0.282712	0.475634	0.276662

## Sheet: Random forest
Number of features	SN	SP	ACC	MCC
1	0.674177	0.699661	0.692495	0.342315
2	0.740035	0.751864	0.748538	0.454162
3	0.779896	0.789153	0.78655	0.529636
4	0.774697	0.787119	0.783626	0.522904
5	0.774697	0.809492	0.799708	0.548943
6	0.790295	0.819661	0.811404	0.574232
7	0.781629	0.816271	0.80653	0.562883
8	0.811092	0.834576	0.827973	0.609819
9	0.814558	0.829153	0.825049	0.606011
10	0.800693	0.825763	0.818713	0.59033
11	0.807626	0.832542	0.825536	0.604426
12	0.811092	0.834576	0.827973	0.609819
13	0.82149	0.835254	0.831384	0.61927
14	0.807626	0.839322	0.830409	0.612872
15	0.82669	0.83322	0.831384	0.621065
16	0.809359	0.840678	0.831871	0.616008
17	0.818024	0.837288	0.831871	0.618928
18	0.82149	0.842034	0.836257	0.627726
19	0.811092	0.84	0.831871	0.616588
20	0.804159	0.841356	0.830897	0.612567
21	0.811092	0.842712	0.833821	0.620003
22	0.819757	0.831864	0.82846	0.613653
23	0.809359	0.837966	0.829922	0.612606
24	0.804159	0.828475	0.821637	0.596535
25	0.79896	0.833898	0.824074	0.598916
26	0.79896	0.834576	0.824561	0.59976
27	0.790295	0.834576	0.822125	0.592566
28	0.792028	0.838644	0.825536	0.599108
29	0.802426	0.832542	0.824074	0.60011
30	0.804159	0.835932	0.826998	0.605761
31	0.79896	0.847458	0.833821	0.616041
32	0.797227	0.839322	0.827485	0.604268
33	0.79896	0.844746	0.831871	0.612574
34	0.797227	0.839322	0.827485	0.604268
35	0.802426	0.848136	0.835283	0.619766
36	0.802426	0.844068	0.832359	0.614571
37	0.802426	0.848136	0.835283	0.619766
38	0.802426	0.840678	0.829922	0.610279
39	0.800693	0.84	0.828947	0.607991
40	0.797227	0.848136	0.833821	0.615484
41	0.797227	0.853559	0.837719	0.622501
42	0.802426	0.841356	0.830409	0.611135
43	0.812825	0.840678	0.832846	0.618871
44	0.797227	0.850847	0.83577	0.618981
45	0.795494	0.849492	0.834308	0.615803
46	0.795494	0.841356	0.82846	0.605403
47	0.79896	0.842034	0.829922	0.609128
48	0.790295	0.84339	0.82846	0.603688
49	0.800693	0.852203	0.837719	0.623587
50	0.811092	0.847458	0.837232	0.626031
51	0.807626	0.850847	0.838694	0.62753
52	0.797227	0.846102	0.832359	0.612875
53	0.788562	0.84678	0.830409	0.606595
54	0.790295	0.853559	0.83577	0.616804
55	0.818024	0.84678	0.838694	0.630871
56	0.800693	0.849492	0.83577	0.620083
57	0.82149	0.851525	0.84308	0.639783
58	0.785095	0.847458	0.829922	0.604606
59	0.79896	0.846102	0.832846	0.614305
60	0.800693	0.848136	0.834795	0.618339
61	0.811092	0.854237	0.842105	0.634758
62	0.792028	0.856271	0.838207	0.621778
63	0.797227	0.847458	0.833333	0.614613
64	0.792028	0.853559	0.836257	0.618229
65	0.814558	0.856271	0.844542	0.640241
66	0.797227	0.858305	0.841131	0.628715
67	0.797227	0.850847	0.83577	0.618981
68	0.802426	0.857627	0.842105	0.632082
69	0.792028	0.849492	0.833333	0.612948
70	0.804159	0.846102	0.834308	0.618591
71	0.786828	0.850847	0.832846	0.610421
72	0.793761	0.854915	0.837719	0.621423
73	0.800693	0.856271	0.840643	0.628885
74	0.809359	0.861695	0.846979	0.643107
75	0.795494	0.852881	0.836745	0.620194
76	0.802426	0.851525	0.837719	0.624133
77	0.797227	0.848814	0.834308	0.616356
78	0.805893	0.854237	0.840643	0.630495
79	0.77643	0.852203	0.830897	0.603618
80	0.809359	0.854915	0.842105	0.634218
81	0.79896	0.850847	0.836257	0.620407
82	0.790295	0.854237	0.836257	0.61769
83	0.797227	0.84678	0.832846	0.613743
84	0.790295	0.854237	0.836257	0.61769
85	0.790295	0.853559	0.83577	0.616804
86	0.802426	0.858305	0.842593	0.632972
87	0.795494	0.852881	0.836745	0.620194
88	0.788562	0.856949	0.837719	0.619824
89	0.807626	0.845424	0.834795	0.620584
90	0.805893	0.855593	0.841618	0.632261
91	0.778163	0.854915	0.833333	0.608602
92	0.795494	0.854237	0.837719	0.621961
93	0.790295	0.848136	0.831871	0.60977
94	0.783362	0.848814	0.830409	0.604927
95	0.795494	0.857627	0.840156	0.626402
96	0.792028	0.854915	0.837232	0.62
97	0.792028	0.840678	0.826998	0.601677
98	0.802426	0.861695	0.845029	0.637446
99	0.79896	0.851525	0.836745	0.621284
100	0.807626	0.855593	0.842105	0.633681
101	0.800693	0.858305	0.842105	0.631553
102	0.809359	0.848136	0.837232	0.625472
103	0.807626	0.847458	0.836257	0.623178
104	0.804159	0.848814	0.836257	0.622063
105	0.823224	0.848136	0.841131	0.636871
106	0.804159	0.842034	0.831384	0.613423
107	0.805893	0.849492	0.837232	0.62436
108	0.804159	0.854237	0.840156	0.629074
109	0.797227	0.852203	0.836745	0.620738
110	0.800693	0.850847	0.836745	0.621832
111	0.797227	0.853559	0.837719	0.622501
112	0.802426	0.855593	0.840643	0.629419
113	0.802426	0.853559	0.839181	0.62677
114	0.797227	0.850169	0.835283	0.618105
115	0.792028	0.84	0.826511	0.600819
116	0.797227	0.850169	0.835283	0.618105
117	0.807626	0.852881	0.840156	0.630158
118	0.793761	0.852203	0.83577	0.617888
119	0.805893	0.837966	0.828947	0.609738
120	0.795494	0.842034	0.828947	0.606262
121	0.805893	0.854237	0.840643	0.630495
122	0.79896	0.849492	0.835283	0.618656
123	0.797227	0.858983	0.841618	0.629608
124	0.809359	0.852203	0.840156	0.630703
125	0.802426	0.851525	0.837719	0.624133
126	0.792028	0.848814	0.832846	0.612073
127	0.800693	0.851525	0.837232	0.622709
128	0.800693	0.842034	0.830409	0.61056
129	0.79896	0.848814	0.834795	0.617783
130	0.793761	0.852203	0.83577	0.617888
131	0.804159	0.840678	0.830409	0.611712
132	0.802426	0.848814	0.83577	0.620637
133	0.807626	0.842034	0.832359	0.616286
134	0.809359	0.844746	0.834795	0.62115
135	0.819757	0.852881	0.843567	0.640107
136	0.809359	0.855593	0.842593	0.635101
137	0.797227	0.850169	0.835283	0.618105
138	0.793761	0.850847	0.834795	0.616129
139	0.790295	0.854237	0.836257	0.61769
140	0.805893	0.849492	0.837232	0.62436
141	0.804159	0.850169	0.837232	0.623807
142	0.809359	0.847458	0.836745	0.624605
143	0.788562	0.856271	0.837232	0.618932
144	0.792028	0.848136	0.832359	0.611199
145	0.783362	0.854237	0.834308	0.61199
146	0.792028	0.848814	0.832846	0.612073
147	0.793761	0.844746	0.830409	0.608282
148	0.795494	0.855593	0.838694	0.623733
149	0.790295	0.858305	0.839181	0.623034
150	0.795494	0.856949	0.839669	0.625511
151	0.790295	0.851525	0.834308	0.614155
152	0.792028	0.848136	0.832359	0.611199
153	0.792028	0.84678	0.831384	0.609455
154	0.809359	0.849492	0.838207	0.62721
155	0.805893	0.848136	0.836257	0.62262
156	0.79896	0.859661	0.842593	0.631922
157	0.807626	0.854915	0.841618	0.632798
158	0.802426	0.850169	0.836745	0.622382
159	0.804159	0.852881	0.839181	0.627313
160	0.79896	0.862373	0.844542	0.635514
161	0.802426	0.856949	0.841618	0.631193
162	0.797227	0.848814	0.834308	0.616356
163	0.795494	0.849492	0.834308	0.615803
164	0.793761	0.855593	0.838207	0.622311
165	0.783362	0.851525	0.832359	0.608447
166	0.792028	0.84339	0.828947	0.60512
167	0.785095	0.852203	0.833333	0.610758
168	0.79896	0.848136	0.834308	0.616912
169	0.792028	0.856271	0.838207	0.621778
170	0.797227	0.852881	0.837232	0.621619
171	0.800693	0.848136	0.834795	0.618339
172	0.812825	0.844746	0.83577	0.624007
173	0.802426	0.861695	0.845029	0.637446
174	0.793761	0.856271	0.838694	0.6232
175	0.811092	0.850169	0.839181	0.629505
176	0.809359	0.850847	0.839181	0.628954
177	0.793761	0.850847	0.834795	0.616129
178	0.811092	0.852203	0.840643	0.632126
179	0.804159	0.844746	0.833333	0.616863
180	0.818024	0.856271	0.845517	0.643077
181	0.811092	0.850847	0.839669	0.630377
182	0.800693	0.850169	0.836257	0.620957
183	0.79896	0.851525	0.836745	0.621284
184	0.807626	0.856949	0.84308	0.635451
185	0.802426	0.850169	0.836745	0.622382
186	0.800693	0.854915	0.839669	0.627113
187	0.804159	0.850847	0.837719	0.624682
188	0.804159	0.858305	0.84308	0.634391
189	0.807626	0.848136	0.836745	0.624046
190	0.818024	0.844746	0.837232	0.62829
191	0.795494	0.853559	0.837232	0.621077
192	0.809359	0.850847	0.839181	0.628954
193	0.812825	0.848814	0.838694	0.629191
194	0.824957	0.84339	0.838207	0.632288
195	0.82149	0.852881	0.844055	0.641527
196	0.812825	0.851525	0.840643	0.632674
197	0.812825	0.848136	0.838207	0.628323
198	0.797227	0.852881	0.837232	0.621619
199	0.800693	0.856949	0.841131	0.629773
200	0.816291	0.860339	0.847953	0.646978
201	0.809359	0.855593	0.842593	0.635101
202	0.804159	0.853559	0.839669	0.628192
203	0.797227	0.853559	0.837719	0.622501
204	0.811092	0.852881	0.841131	0.633002
205	0.812825	0.850847	0.840156	0.631801
206	0.814558	0.844068	0.83577	0.624576
207	0.804159	0.84339	0.832359	0.615141
208	0.816291	0.850847	0.841131	0.634647
209	0.82149	0.858305	0.847953	0.64856
210	0.79896	0.858305	0.841618	0.630134
211	0.812825	0.847458	0.837719	0.627457
212	0.816291	0.850169	0.840643	0.633776
213	0.816291	0.851525	0.841618	0.635518
214	0.824957	0.858983	0.849415	0.652275
215	0.792028	0.848814	0.832846	0.612073
216	0.814558	0.855593	0.844055	0.639359
217	0.823224	0.857627	0.847953	0.649092
218	0.805893	0.852881	0.839669	0.628735
219	0.805893	0.860339	0.845029	0.638485
220	0.807626	0.854237	0.841131	0.631917
221	0.807626	0.842712	0.832846	0.617143
222	0.814558	0.853559	0.842593	0.636721
223	0.809359	0.852881	0.840643	0.63158
224	0.824957	0.854915	0.846491	0.646991
225	0.811092	0.859661	0.846004	0.641841
226	0.812825	0.844746	0.83577	0.624007
227	0.824957	0.860339	0.85039	0.654048
228	0.802426	0.846102	0.833821	0.617163
229	0.792028	0.854237	0.836745	0.619114
230	0.809359	0.858305	0.844542	0.638645
231	0.79896	0.862373	0.844542	0.635514
232	0.818024	0.857627	0.846491	0.644843
233	0.804159	0.852881	0.839181	0.627313
234	0.823224	0.861695	0.850877	0.654414
235	0.816291	0.852203	0.842105	0.636391
236	0.819757	0.856271	0.846004	0.644495
237	0.818024	0.855593	0.845029	0.642196
238	0.812825	0.850169	0.839669	0.630929
239	0.805893	0.861695	0.846004	0.640277
240	0.816291	0.857627	0.846004	0.643426
241	0.800693	0.852881	0.838207	0.624466
242	0.812825	0.856949	0.844542	0.639706
243	0.802426	0.854915	0.840156	0.628535
244	0.804159	0.855593	0.841131	0.63084
245	0.809359	0.857627	0.844055	0.637756
246	0.82149	0.848814	0.841131	0.636311
247	0.79896	0.854237	0.838694	0.624807
248	0.809359	0.84678	0.836257	0.623739
249	0.804159	0.847458	0.835283	0.620324
250	0.793761	0.844068	0.829922	0.607416
251	0.802426	0.850847	0.837232	0.623257
252	0.79896	0.850847	0.836257	0.620407
253	0.797227	0.855593	0.839181	0.625155
254	0.805893	0.850847	0.838207	0.626106
255	0.800693	0.849492	0.83577	0.620083
256	0.809359	0.851525	0.839669	0.629828
257	0.792028	0.850847	0.834308	0.614702
258	0.800693	0.858305	0.842105	0.631553
259	0.800693	0.859661	0.84308	0.63334
260	0.802426	0.858983	0.84308	0.633864
261	0.816291	0.856271	0.845029	0.641659
262	0.807626	0.852203	0.839669	0.62928
263	0.82149	0.850847	0.842593	0.638913
264	0.811092	0.852881	0.841131	0.633002
265	0.814558	0.84678	0.837719	0.628019
266	0.819757	0.854237	0.844542	0.641858
267	0.802426	0.856271	0.841131	0.630305
268	0.814558	0.851525	0.841131	0.634096
269	0.818024	0.858305	0.846979	0.645728
270	0.816291	0.848136	0.839181	0.631173
271	0.807626	0.856271	0.842593	0.634565
272	0.804159	0.854237	0.840156	0.629074
273	0.814558	0.850847	0.840643	0.633224
274	0.797227	0.848814	0.834308	0.616356
275	0.812825	0.863051	0.848928	0.647728
276	0.809359	0.855593	0.842593	0.635101
277	0.814558	0.853559	0.842593	0.636721
278	0.797227	0.849492	0.834795	0.61723
279	0.816291	0.856271	0.845029	0.641659
280	0.812825	0.850847	0.840156	0.631801
281	0.811092	0.851525	0.840156	0.631251
282	0.809359	0.846102	0.83577	0.622875
283	0.814558	0.856271	0.844542	0.640241
284	0.793761	0.835254	0.823587	0.596291
285	0.79896	0.849492	0.835283	0.618656
286	0.819757	0.848136	0.840156	0.634023
287	0.814558	0.849492	0.839669	0.631483
288	0.807626	0.842034	0.832359	0.616286
289	0.805893	0.854237	0.840643	0.630495
290	0.819757	0.84678	0.839181	0.632296
291	0.812825	0.852203	0.841131	0.633548
292	0.812825	0.854237	0.842593	0.636179
293	0.823224	0.856271	0.846979	0.647329
294	0.804159	0.850847	0.837719	0.624682
295	0.816291	0.844746	0.836745	0.626862
296	0.82149	0.845424	0.838694	0.632002
297	0.807626	0.852881	0.840156	0.630158
298	0.816291	0.842034	0.834795	0.623438
299	0.79896	0.862373	0.844542	0.635514
300	0.797227	0.84339	0.830409	0.609416
301	0.814558	0.856271	0.844542	0.640241
302	0.805893	0.850847	0.838207	0.626106
303	0.812825	0.84339	0.834795	0.62229
304	0.811092	0.851525	0.840156	0.631251
305	0.811092	0.852881	0.841131	0.633002
306	0.816291	0.852203	0.842105	0.636391
307	0.802426	0.857627	0.842105	0.632082
308	0.804159	0.855593	0.841131	0.63084
309	0.811092	0.853559	0.841618	0.633879
310	0.805893	0.848136	0.836257	0.62262
311	0.831889	0.849492	0.844542	0.645711
312	0.805893	0.853559	0.840156	0.629615
313	0.818024	0.848136	0.839669	0.632598
314	0.818024	0.856949	0.846004	0.643959
315	0.818024	0.849492	0.840643	0.634331
316	0.819757	0.84678	0.839181	0.632296
317	0.819757	0.855593	0.845517	0.643614
318	0.819757	0.855593	0.845517	0.643614
319	0.811092	0.852881	0.841131	0.633002
320	0.804159	0.859661	0.844055	0.636175
321	0.823224	0.849492	0.842105	0.6386
322	0.816291	0.848136	0.839181	0.631173
323	0.804159	0.84	0.829922	0.610858
324	0.797227	0.856949	0.840156	0.626932
325	0.809359	0.856949	0.843567	0.63687
326	0.814558	0.849492	0.839669	0.631483
327	0.800693	0.848814	0.835283	0.61921
328	0.809359	0.847458	0.836745	0.624605
329	0.805893	0.845424	0.834308	0.619155
330	0.811092	0.856949	0.844055	0.638288
331	0.816291	0.861017	0.848441	0.64787
332	0.800693	0.850847	0.836745	0.621832
333	0.814558	0.849492	0.839669	0.631483
334	0.812825	0.84678	0.837232	0.626593
335	0.819757	0.852881	0.843567	0.640107
336	0.818024	0.846102	0.838207	0.630009
337	0.814558	0.847458	0.838207	0.628883
338	0.811092	0.854915	0.842593	0.635639
339	0.809359	0.855593	0.842593	0.635101
340	0.804159	0.858305	0.84308	0.634391
341	0.814558	0.856271	0.844542	0.640241
342	0.805893	0.849492	0.837232	0.62436
343	0.79896	0.858983	0.842105	0.631027
344	0.804159	0.868475	0.85039	0.647916
345	0.818024	0.854915	0.844542	0.641317
346	0.804159	0.860339	0.844542	0.637069
347	0.814558	0.854915	0.843567	0.638478
348	0.805893	0.854237	0.840643	0.630495
349	0.805893	0.861695	0.846004	0.640277
350	0.809359	0.851525	0.839669	0.629828
351	0.816291	0.852881	0.842593	0.637266
352	0.800693	0.857627	0.841618	0.630663
353	0.802426	0.850169	0.836745	0.622382
354	0.807626	0.848814	0.837232	0.624915
355	0.805893	0.854237	0.840643	0.630495
356	0.804159	0.857627	0.842593	0.633501
357	0.811092	0.849492	0.838694	0.628635
358	0.809359	0.855593	0.842593	0.635101
359	0.814558	0.852203	0.841618	0.63497
360	0.82149	0.856949	0.846979	0.646793
361	0.811092	0.84678	0.836745	0.625166
362	0.814558	0.850169	0.840156	0.632353
363	0.802426	0.848136	0.835283	0.619766
364	0.819757	0.852881	0.843567	0.640107
365	0.79896	0.850847	0.836257	0.620407
366	0.819757	0.848814	0.840643	0.634888
367	0.800693	0.854237	0.839181	0.626229
368	0.804159	0.857627	0.842593	0.633501
369	0.811092	0.854237	0.842105	0.634758
370	0.805893	0.854915	0.841131	0.631377
371	0.802426	0.850847	0.837232	0.623257
372	0.790295	0.854915	0.836745	0.618577
373	0.795494	0.854237	0.837719	0.621961
374	0.814558	0.851525	0.841131	0.634096
375	0.819757	0.854237	0.844542	0.641858
376	0.797227	0.865763	0.846491	0.638626
377	0.814558	0.849492	0.839669	0.631483
378	0.819757	0.852203	0.84308	0.639234
379	0.811092	0.851525	0.840156	0.631251
380	0.797227	0.849492	0.834795	0.61723
381	0.816291	0.850169	0.840643	0.633776
382	0.805893	0.839322	0.829922	0.611438
383	0.807626	0.849492	0.837719	0.625785
384	0.804159	0.851525	0.838207	0.625557
385	0.807626	0.860339	0.845517	0.639902
386	0.823224	0.848814	0.841618	0.637735
387	0.816291	0.854915	0.844055	0.639898
388	0.800693	0.861695	0.844542	0.63603
389	0.814558	0.844068	0.83577	0.624576
390	0.800693	0.851525	0.837232	0.622709
391	0.809359	0.860339	0.846004	0.641317
392	0.795494	0.848814	0.833821	0.614929
393	0.807626	0.851525	0.839181	0.628405
394	0.823224	0.854237	0.845517	0.644696
395	0.802426	0.852203	0.838207	0.625011
396	0.805893	0.850169	0.837719	0.625232
397	0.805893	0.858983	0.844055	0.6367
398	0.811092	0.859661	0.846004	0.641841
399	0.809359	0.837966	0.829922	0.612606
400	0.804159	0.851525	0.838207	0.625557
401	0.802426	0.853559	0.839181	0.62677
402	0.797227	0.857627	0.840643	0.627823
403	0.800693	0.848814	0.835283	0.61921
404	0.792028	0.851525	0.834795	0.615582
405	0.804159	0.852203	0.838694	0.626434
406	0.809359	0.854915	0.842105	0.634218
407	0.797227	0.852203	0.836745	0.620738
408	0.805893	0.854237	0.840643	0.630495
409	0.79896	0.850847	0.836257	0.620407
410	0.812825	0.858305	0.845517	0.641479
411	0.804159	0.84678	0.834795	0.619457
412	0.811092	0.861017	0.846979	0.643626
413	0.812825	0.846102	0.836745	0.625729
414	0.82669	0.84339	0.838694	0.633715
415	0.807626	0.848814	0.837232	0.624915
416	0.811092	0.844068	0.834795	0.621719
417	0.800693	0.857627	0.841618	0.630663
418	0.79896	0.848814	0.834795	0.617783
419	0.805893	0.841356	0.831384	0.613999
420	0.802426	0.850847	0.837232	0.623257
421	0.807626	0.854915	0.841618	0.632798
422	0.800693	0.84678	0.833821	0.616601
423	0.82149	0.849492	0.841618	0.637177
424	0.802426	0.852881	0.838694	0.62589
425	0.797227	0.847458	0.833333	0.614613
426	0.809359	0.854237	0.841618	0.633338
427	0.807626	0.845424	0.834795	0.620584
428	0.79896	0.850847	0.836257	0.620407
429	0.818024	0.852203	0.842593	0.637813
430	0.807626	0.856271	0.842593	0.634565
431	0.807626	0.854915	0.841618	0.632798
432	0.811092	0.845424	0.83577	0.62344
433	0.814558	0.854237	0.84308	0.637599
434	0.809359	0.853559	0.841131	0.632458
435	0.804159	0.842034	0.831384	0.613423
436	0.802426	0.852881	0.838694	0.62589
437	0.804159	0.850847	0.837719	0.624682
438	0.809359	0.846102	0.83577	0.622875
439	0.812825	0.855593	0.843567	0.63794
440	0.816291	0.845424	0.837232	0.627722
441	0.811092	0.850847	0.839669	0.630377
442	0.805893	0.852881	0.839669	0.628735
443	0.804159	0.852203	0.838694	0.626434
444	0.811092	0.844068	0.834795	0.621719
445	0.818024	0.847458	0.839181	0.631734
446	0.795494	0.856271	0.839181	0.624622
447	0.800693	0.84678	0.833821	0.616601
448	0.809359	0.852203	0.840156	0.630703
449	0.805893	0.850847	0.838207	0.626106
450	0.804159	0.854237	0.840156	0.629074
451	0.809359	0.841356	0.832359	0.616862
452	0.800693	0.84339	0.831384	0.612279
453	0.807626	0.842712	0.832846	0.617143
454	0.804159	0.855593	0.841131	0.63084
455	0.812825	0.844068	0.835283	0.623148
456	0.802426	0.841356	0.830409	0.611135
457	0.809359	0.849492	0.838207	0.62721
458	0.814558	0.850169	0.840156	0.632353
459	0.812825	0.853559	0.842105	0.6353
460	0.819757	0.845424	0.838207	0.630576
461	0.823224	0.851525	0.843567	0.641204
462	0.816291	0.850169	0.840643	0.633776
463	0.819757	0.855593	0.845517	0.643614
464	0.816291	0.852203	0.842105	0.636391
465	0.818024	0.854237	0.844055	0.640439
466	0.816291	0.856271	0.845029	0.641659
467	0.805893	0.850847	0.838207	0.626106
468	0.802426	0.844746	0.832846	0.615434
469	0.816291	0.842712	0.835283	0.624292
470	0.807626	0.835932	0.827973	0.608633
471	0.809359	0.848814	0.837719	0.62634
472	0.811092	0.854237	0.842105	0.634758
473	0.819757	0.851525	0.842593	0.638362
474	0.811092	0.849492	0.838694	0.628635
475	0.823224	0.849492	0.842105	0.6386
476	0.79896	0.846102	0.832846	0.614305
477	0.816291	0.848814	0.839669	0.63204
478	0.823224	0.848136	0.841131	0.636871
479	0.82149	0.84339	0.837232	0.629432
480	0.82149	0.844068	0.837719	0.630288
481	0.82149	0.842712	0.836745	0.628578
482	0.823224	0.849492	0.842105	0.6386
483	0.82149	0.851525	0.84308	0.639783
484	0.837088	0.844746	0.842593	0.643977
485	0.831889	0.853559	0.847466	0.650915
486	0.818024	0.854237	0.844055	0.640439
487	0.82149	0.845424	0.838694	0.632002
488	0.802426	0.848814	0.83577	0.620637
489	0.818024	0.855593	0.845029	0.642196
490	0.802426	0.854237	0.839669	0.627652
491	0.805893	0.84678	0.835283	0.620885
492	0.809359	0.853559	0.841131	0.632458
493	0.814558	0.850847	0.840643	0.633224
494	0.819757	0.842712	0.836257	0.62715
495	0.814558	0.854915	0.843567	0.638478
496	0.800693	0.856271	0.840643	0.628885
497	0.807626	0.841356	0.831871	0.61543
498	0.807626	0.851525	0.839181	0.628405
499	0.809359	0.856271	0.84308	0.635985
500	0.804159	0.848814	0.836257	0.622063
501	0.811092	0.84678	0.836745	0.625166
502	0.797227	0.847458	0.833333	0.614613
503	0.797227	0.853559	0.837719	0.622501
504	0.811092	0.84339	0.834308	0.62086
505	0.811092	0.848814	0.838207	0.627766
506	0.819757	0.84678	0.839181	0.632296
507	0.800693	0.845424	0.832846	0.614868
508	0.818024	0.850847	0.841618	0.636069
509	0.816291	0.850169	0.840643	0.633776
510	0.82149	0.856271	0.846491	0.645912
511	0.816291	0.849492	0.840156	0.632907
512	0.802426	0.84678	0.834308	0.618029
513	0.79896	0.850169	0.83577	0.619531
514	0.818024	0.839322	0.833333	0.621465
515	0.811092	0.844068	0.834795	0.621719
516	0.807626	0.854237	0.841131	0.631917
517	0.811092	0.850847	0.839669	0.630377
518	0.812825	0.850847	0.840156	0.631801
519	0.816291	0.853559	0.84308	0.638142
520	0.802426	0.850847	0.837232	0.623257
521	0.812825	0.854915	0.84308	0.637059
522	0.818024	0.84678	0.838694	0.630871
523	0.812825	0.852203	0.841131	0.633548
524	0.819757	0.84678	0.839181	0.632296
525	0.824957	0.84678	0.840643	0.636572
526	0.809359	0.849492	0.838207	0.62721
527	0.811092	0.852203	0.840643	0.632126
528	0.814558	0.852881	0.842105	0.635845
529	0.811092	0.840678	0.832359	0.61744
530	0.818024	0.849492	0.840643	0.634331
531	0.816291	0.848136	0.839181	0.631173
532	0.814558	0.844068	0.83577	0.624576
533	0.807626	0.84678	0.83577	0.622312
534	0.809359	0.854915	0.842105	0.634218
535	0.816291	0.837288	0.831384	0.617494
536	0.812825	0.84678	0.837232	0.626593
537	0.809359	0.857627	0.844055	0.637756
538	0.816291	0.846102	0.837719	0.628583
539	0.797227	0.850169	0.835283	0.618105
540	0.82149	0.852881	0.844055	0.641527
541	0.814558	0.851525	0.841131	0.634096
542	0.809359	0.852881	0.840643	0.63158
543	0.814558	0.846102	0.837232	0.627156
544	0.819757	0.84339	0.836745	0.628004
545	0.814558	0.842712	0.834795	0.622863
546	0.82149	0.844068	0.837719	0.630288
547	0.809359	0.845424	0.835283	0.622012
548	0.814558	0.842034	0.834308	0.622008
549	0.812825	0.838644	0.831384	0.616321
550	0.818024	0.854915	0.844542	0.641317
551	0.807626	0.848814	0.837232	0.624915
552	0.800693	0.855593	0.840156	0.627998
553	0.816291	0.848814	0.839669	0.63204
554	0.824957	0.847458	0.841131	0.637432
555	0.812825	0.847458	0.837719	0.627457
556	0.805893	0.852203	0.839181	0.627857
557	0.807626	0.848814	0.837232	0.624915
558	0.819757	0.854237	0.844542	0.641858
559	0.807626	0.852203	0.839669	0.62928
560	0.814558	0.84678	0.837719	0.628019
561	0.818024	0.851525	0.842105	0.63694
562	0.805893	0.847458	0.83577	0.621751
563	0.82669	0.842034	0.837719	0.632012
564	0.807626	0.846102	0.835283	0.621447
565	0.82149	0.856271	0.846491	0.645912
566	0.802426	0.844746	0.832846	0.615434
567	0.811092	0.847458	0.837232	0.626031
568	0.812825	0.84339	0.834795	0.62229
569	0.809359	0.849492	0.838207	0.62721
570	0.811092	0.849492	0.838694	0.628635
571	0.82669	0.848136	0.842105	0.639718
572	0.807626	0.841356	0.831871	0.61543
573	0.818024	0.842712	0.83577	0.625721
574	0.82149	0.847458	0.840156	0.634584
575	0.805893	0.849492	0.837232	0.62436
576	0.812825	0.842034	0.833821	0.620578
577	0.818024	0.849492	0.840643	0.634331
578	0.805893	0.842034	0.831871	0.614855
579	0.804159	0.841356	0.830897	0.612567
580	0.816291	0.842712	0.835283	0.624292
581	0.811092	0.841356	0.832846	0.618293
582	0.812825	0.846102	0.836745	0.625729
583	0.814558	0.848136	0.838694	0.629748
584	0.804159	0.852881	0.839181	0.627313
585	0.814558	0.851525	0.841131	0.634096
586	0.809359	0.852203	0.840156	0.630703
587	0.811092	0.844746	0.835283	0.622579
588	0.819757	0.853559	0.844055	0.640982
589	0.807626	0.844746	0.834308	0.619721
590	0.812825	0.849492	0.839181	0.630059
591	0.823224	0.846102	0.839669	0.634287
592	0.805893	0.838644	0.829435	0.610587
593	0.809359	0.844068	0.834308	0.62029
594	0.811092	0.844746	0.835283	0.622579
595	0.824957	0.847458	0.841131	0.637432
596	0.812825	0.84339	0.834795	0.62229
597	0.811092	0.837288	0.829922	0.613193
598	0.818024	0.84339	0.836257	0.626576
599	0.800693	0.848814	0.835283	0.61921
600	0.814558	0.852881	0.842105	0.635845
601	0.814558	0.855593	0.844055	0.639359
602	0.814558	0.853559	0.842593	0.636721
603	0.823224	0.851525	0.843567	0.641204
604	0.814558	0.850169	0.840156	0.632353
605	0.809359	0.857627	0.844055	0.637756
606	0.811092	0.840678	0.832359	0.61744
607	0.809359	0.846102	0.83577	0.622875
608	0.802426	0.853559	0.839181	0.62677
609	0.82149	0.847458	0.840156	0.634584
610	0.812825	0.842712	0.834308	0.621433
611	0.816291	0.845424	0.837232	0.627722
612	0.800693	0.853559	0.838694	0.625347
613	0.795494	0.84339	0.829922	0.607985
614	0.823224	0.853559	0.845029	0.643821
615	0.807626	0.854915	0.841618	0.632798
616	0.812825	0.853559	0.842105	0.6353
617	0.811092	0.848136	0.837719	0.626898
618	0.812825	0.848136	0.838207	0.628323
619	0.812825	0.844068	0.835283	0.623148
620	0.824957	0.854237	0.846004	0.646115
621	0.819757	0.844068	0.837232	0.62886
622	0.819757	0.844746	0.837719	0.629717
623	0.824957	0.848814	0.842105	0.639158
624	0.807626	0.853559	0.840643	0.631036
625	0.818024	0.847458	0.839181	0.631734
626	0.809359	0.845424	0.835283	0.622012
627	0.814558	0.844746	0.836257	0.625435
628	0.816291	0.84678	0.838207	0.629445
629	0.818024	0.845424	0.837719	0.629149
630	0.816291	0.850169	0.840643	0.633776
631	0.823224	0.848136	0.841131	0.636871
632	0.830156	0.84	0.837232	0.632326
633	0.814558	0.850169	0.840156	0.632353
634	0.811092	0.850847	0.839669	0.630377
635	0.819757	0.848136	0.840156	0.634023
636	0.79896	0.848136	0.834308	0.616912
637	0.82149	0.850169	0.842105	0.638045
638	0.819757	0.851525	0.842593	0.638362
639	0.82149	0.84678	0.839669	0.633722
640	0.819757	0.848136	0.840156	0.634023
641	0.811092	0.852203	0.840643	0.632126
642	0.819757	0.852881	0.843567	0.640107
643	0.819757	0.848136	0.840156	0.634023
644	0.82149	0.848136	0.840643	0.635447
645	0.82669	0.851525	0.844542	0.644046
646	0.807626	0.84339	0.833333	0.618001
647	0.809359	0.844068	0.834308	0.62029
648	0.812825	0.856271	0.844055	0.638822
649	0.814558	0.848814	0.839181	0.630615
650	0.811092	0.847458	0.837232	0.626031
651	0.812825	0.851525	0.840643	0.632674
652	0.819757	0.842034	0.83577	0.626297
653	0.816291	0.852881	0.842593	0.637266
654	0.807626	0.847458	0.836257	0.623178
655	0.824957	0.854915	0.846491	0.646991
656	0.814558	0.851525	0.841131	0.634096
657	0.800693	0.852881	0.838207	0.624466
658	0.800693	0.848814	0.835283	0.61921
659	0.824957	0.848814	0.842105	0.639158
660	0.811092	0.850847	0.839669	0.630377
661	0.830156	0.850169	0.844542	0.645154
662	0.823224	0.84678	0.840156	0.635147
663	0.809359	0.845424	0.835283	0.622012
664	0.814558	0.848136	0.838694	0.629748
665	0.812825	0.851525	0.840643	0.632674
666	0.812825	0.84678	0.837232	0.626593
667	0.814558	0.849492	0.839669	0.631483
668	0.824957	0.856949	0.847953	0.649626
669	0.811092	0.850847	0.839669	0.630377
670	0.824957	0.845424	0.839669	0.634854
671	0.805893	0.847458	0.83577	0.621751
672	0.805893	0.847458	0.83577	0.621751
673	0.814558	0.857627	0.845517	0.642009
674	0.824957	0.848814	0.842105	0.639158
675	0.818024	0.854915	0.844542	0.641317
676	0.805893	0.852203	0.839181	0.627857
677	0.828423	0.846102	0.841131	0.638562
678	0.812825	0.842034	0.833821	0.620578
679	0.812825	0.854915	0.84308	0.637059
680	0.811092	0.844068	0.834795	0.621719
681	0.811092	0.855593	0.84308	0.63652
682	0.819757	0.847458	0.839669	0.633159
683	0.82149	0.84339	0.837232	0.629432
684	0.82149	0.842712	0.836745	0.628578
685	0.824957	0.846102	0.840156	0.635712
686	0.823224	0.84678	0.840156	0.635147
687	0.816291	0.851525	0.841618	0.635518
688	0.809359	0.84	0.831384	0.615156
689	0.819757	0.850169	0.841618	0.636622
690	0.816291	0.852203	0.842105	0.636391
691	0.823224	0.854237	0.845517	0.644696
692	0.811092	0.854915	0.842593	0.635639
693	0.816291	0.848814	0.839669	0.63204
694	0.816291	0.848814	0.839669	0.63204
695	0.82149	0.848814	0.841131	0.636311
696	0.809359	0.84678	0.836257	0.623739
697	0.824957	0.853559	0.845517	0.64524
698	0.824957	0.851525	0.844055	0.642625
699	0.812825	0.850169	0.839669	0.630929
700	0.818024	0.848814	0.840156	0.633464
701	0.809359	0.844068	0.834308	0.62029
702	0.82149	0.842712	0.836745	0.628578
703	0.811092	0.850847	0.839669	0.630377
704	0.82149	0.858983	0.848441	0.649445
705	0.816291	0.844068	0.836257	0.626004
706	0.82149	0.852881	0.844055	0.641527
707	0.812825	0.854915	0.84308	0.637059
708	0.818024	0.851525	0.842105	0.63694
709	0.816291	0.848814	0.839669	0.63204
710	0.800693	0.842712	0.830897	0.611419
711	0.816291	0.852881	0.842593	0.637266
712	0.811092	0.855593	0.84308	0.63652
713	0.828423	0.842712	0.838694	0.63429
714	0.812825	0.855593	0.843567	0.63794
715	0.811092	0.847458	0.837232	0.626031
716	0.830156	0.84678	0.842105	0.640845
717	0.811092	0.84339	0.834308	0.62086
718	0.824957	0.851525	0.844055	0.642625
719	0.823224	0.849492	0.842105	0.6386
720	0.818024	0.851525	0.842105	0.63694
721	0.831889	0.844746	0.841131	0.639701
722	0.819757	0.839322	0.833821	0.622897
723	0.823224	0.845424	0.839181	0.633428
724	0.824957	0.848814	0.842105	0.639158
725	0.833622	0.842034	0.839669	0.637724
726	0.837088	0.840678	0.839669	0.638887
727	0.830156	0.850847	0.845029	0.64602
728	0.818024	0.852881	0.84308	0.638687
729	0.816291	0.848136	0.839181	0.631173
730	0.823224	0.851525	0.843567	0.641204
731	0.809359	0.850169	0.838694	0.628081
732	0.82669	0.850169	0.843567	0.642311
733	0.814558	0.847458	0.838207	0.628883
734	0.819757	0.854237	0.844542	0.641858
735	0.816291	0.852881	0.842593	0.637266
736	0.824957	0.849492	0.842593	0.640023
737	0.812825	0.846102	0.836745	0.625729
738	0.814558	0.847458	0.838207	0.628883
739	0.804159	0.844068	0.832846	0.616001
740	0.82149	0.841356	0.83577	0.626874
741	0.816291	0.849492	0.840156	0.632907
742	0.823224	0.848136	0.841131	0.636871
743	0.816291	0.83661	0.830897	0.61665
744	0.818024	0.848136	0.839669	0.632598
745	0.811092	0.849492	0.838694	0.628635
746	0.831889	0.847458	0.84308	0.643127
747	0.812825	0.852881	0.841618	0.634423
748	0.819757	0.848136	0.840156	0.634023
749	0.82149	0.849492	0.841618	0.637177
750	0.816291	0.854915	0.844055	0.639898
751	0.800693	0.851525	0.837232	0.622709
752	0.828423	0.846102	0.841131	0.638562
753	0.812825	0.839322	0.831871	0.61717
754	0.828423	0.851525	0.845029	0.645467
755	0.823224	0.84678	0.840156	0.635147
756	0.809359	0.850847	0.839181	0.628954
757	0.814558	0.851525	0.841131	0.634096
758	0.833622	0.853559	0.847953	0.652333
759	0.819757	0.848814	0.840643	0.634888
760	0.819757	0.850169	0.841618	0.636622
761	0.82669	0.849492	0.84308	0.641445
762	0.818024	0.851525	0.842105	0.63694
763	0.818024	0.848814	0.840156	0.633464
764	0.818024	0.845424	0.837719	0.629149
765	0.82669	0.84339	0.838694	0.633715
766	0.831889	0.840678	0.838207	0.634601
767	0.82149	0.837288	0.832846	0.621794
768	0.824957	0.851525	0.844055	0.642625
769	0.800693	0.851525	0.837232	0.622709
770	0.819757	0.841356	0.835283	0.625445
771	0.816291	0.848814	0.839669	0.63204
772	0.811092	0.846102	0.836257	0.624302
773	0.816291	0.849492	0.840156	0.632907
774	0.823224	0.847458	0.840643	0.636008
775	0.814558	0.854237	0.84308	0.637599
776	0.809359	0.842034	0.832846	0.617717
777	0.818024	0.853559	0.843567	0.639562
778	0.830156	0.853559	0.846979	0.649497
779	0.830156	0.848136	0.84308	0.642564
780	0.828423	0.841356	0.837719	0.632591
781	0.831889	0.84678	0.842593	0.642269
782	0.823224	0.848814	0.841618	0.637735
783	0.82669	0.850169	0.843567	0.642311
784	0.82149	0.844068	0.837719	0.630288
785	0.824957	0.850847	0.843567	0.641757
786	0.824957	0.847458	0.841131	0.637432
787	0.823224	0.84339	0.837719	0.63086
788	0.824957	0.848136	0.841618	0.638295
789	0.82149	0.854237	0.845029	0.643277
790	0.823224	0.852881	0.844542	0.642948
791	0.811092	0.851525	0.840156	0.631251
792	0.819757	0.850847	0.842105	0.637491
793	0.82149	0.84678	0.839669	0.633722
794	0.823224	0.848814	0.841618	0.637735
795	0.82669	0.847458	0.841618	0.638857
796	0.814558	0.84339	0.835283	0.623719
797	0.819757	0.84339	0.836745	0.628004
798	0.82669	0.851525	0.844542	0.644046
799	0.82149	0.847458	0.840156	0.634584
800	0.824957	0.842712	0.837719	0.631435
801	0.819757	0.84678	0.839181	0.632296
802	0.807626	0.855593	0.842105	0.633681
803	0.830156	0.848136	0.84308	0.642564
804	0.82669	0.848136	0.842105	0.639718
805	0.82149	0.846102	0.839181	0.632861
806	0.837088	0.848814	0.845517	0.649114
807	0.82669	0.852881	0.845517	0.645787
808	0.812825	0.850847	0.840156	0.631801
809	0.819757	0.848814	0.840643	0.634888
810	0.823224	0.851525	0.843567	0.641204
811	0.833622	0.850169	0.845517	0.647996
812	0.811092	0.841356	0.832846	0.618293
813	0.814558	0.842712	0.834795	0.622863
814	0.833622	0.845424	0.842105	0.641981
815	0.814558	0.846102	0.837232	0.627156
816	0.82149	0.845424	0.838694	0.632002
817	0.824957	0.851525	0.844055	0.642625
818	0.818024	0.84678	0.838694	0.630871
819	0.805893	0.850169	0.837719	0.625232
820	0.824957	0.848136	0.841618	0.638295
821	0.823224	0.855593	0.846491	0.64645
822	0.82149	0.844068	0.837719	0.630288
823	0.828423	0.846102	0.841131	0.638562
824	0.819757	0.852203	0.84308	0.639234
825	0.812825	0.854237	0.842593	0.636179
826	0.819757	0.84678	0.839181	0.632296
827	0.819757	0.847458	0.839669	0.633159
828	0.812825	0.852881	0.841618	0.634423
829	0.814558	0.855593	0.844055	0.639359
830	0.802426	0.853559	0.839181	0.62677
831	0.812825	0.853559	0.842105	0.6353
832	0.814558	0.851525	0.841131	0.634096
833	0.818024	0.848136	0.839669	0.632598
834	0.804159	0.846102	0.834308	0.618591
835	0.809359	0.852203	0.840156	0.630703
836	0.814558	0.842712	0.834795	0.622863
837	0.824957	0.841356	0.836745	0.629733
838	0.805893	0.84678	0.835283	0.620885
839	0.818024	0.848136	0.839669	0.632598
840	0.812825	0.852881	0.841618	0.634423
841	0.802426	0.848136	0.835283	0.619766
842	0.818024	0.846102	0.838207	0.630009
843	0.809359	0.848136	0.837232	0.625472
844	0.816291	0.851525	0.841618	0.635518
845	0.816291	0.850169	0.840643	0.633776
846	0.823224	0.842712	0.837232	0.630007
847	0.814558	0.844746	0.836257	0.625435
848	0.818024	0.844068	0.836745	0.627432
849	0.811092	0.849492	0.838694	0.628635
850	0.807626	0.842712	0.832846	0.617143
851	0.824957	0.845424	0.839669	0.634854
852	0.809359	0.845424	0.835283	0.622012
853	0.819757	0.849492	0.841131	0.635754
854	0.819757	0.852881	0.843567	0.640107
855	0.807626	0.848814	0.837232	0.624915
856	0.812825	0.842712	0.834308	0.621433
857	0.819757	0.850847	0.842105	0.637491
858	0.805893	0.849492	0.837232	0.62436
859	0.814558	0.844068	0.83577	0.624576
860	0.805893	0.841356	0.831384	0.613999
861	0.812825	0.850847	0.840156	0.631801
862	0.804159	0.856949	0.842105	0.632613
863	0.814558	0.848814	0.839181	0.630615
864	0.814558	0.847458	0.838207	0.628883
865	0.807626	0.838644	0.829922	0.612021
866	0.809359	0.854237	0.841618	0.633338
867	0.812825	0.849492	0.839181	0.630059
868	0.816291	0.848814	0.839669	0.63204
869	0.823224	0.844746	0.838694	0.632571
870	0.82669	0.852881	0.845517	0.645787
871	0.812825	0.845424	0.836257	0.624867
872	0.816291	0.838644	0.832359	0.619186
873	0.809359	0.847458	0.836745	0.624605
874	0.819757	0.847458	0.839669	0.633159
875	0.807626	0.854915	0.841618	0.632798
876	0.812825	0.850169	0.839669	0.630929
877	0.807626	0.844746	0.834308	0.619721
878	0.809359	0.851525	0.839669	0.629828
879	0.811092	0.850169	0.839181	0.629505
880	0.805893	0.852203	0.839181	0.627857
881	0.811092	0.84678	0.836745	0.625166
882	0.807626	0.852203	0.839669	0.62928
883	0.809359	0.850169	0.838694	0.628081
884	0.812825	0.844746	0.83577	0.624007
885	0.818024	0.850847	0.841618	0.636069
886	0.812825	0.84339	0.834795	0.62229
887	0.828423	0.850169	0.844055	0.643732
888	0.816291	0.835932	0.830409	0.615808
889	0.819757	0.847458	0.839669	0.633159
890	0.824957	0.844746	0.839181	0.633997
891	0.82149	0.847458	0.840156	0.634584
892	0.818024	0.848136	0.839669	0.632598
893	0.812825	0.850169	0.839669	0.630929
894	0.805893	0.84	0.830409	0.61229
895	0.812825	0.846102	0.836745	0.625729
896	0.809359	0.848136	0.837232	0.625472
897	0.811092	0.845424	0.83577	0.62344
898	0.802426	0.854237	0.839669	0.627652
899	0.816291	0.851525	0.841618	0.635518
900	0.823224	0.844068	0.838207	0.631715
901	0.818024	0.847458	0.839181	0.631734
902	0.812825	0.852881	0.841618	0.634423
903	0.814558	0.852203	0.841618	0.63497
904	0.818024	0.854237	0.844055	0.640439
905	0.82149	0.848136	0.840643	0.635447
906	0.812825	0.849492	0.839181	0.630059
907	0.818024	0.851525	0.842105	0.63694
908	0.811092	0.851525	0.840156	0.631251
909	0.830156	0.846102	0.841618	0.639987
910	0.82149	0.848136	0.840643	0.635447
911	0.835355	0.845424	0.842593	0.643405
912	0.816291	0.844746	0.836745	0.626862
913	0.831889	0.848136	0.843567	0.643987
914	0.812825	0.844068	0.835283	0.623148
915	0.818024	0.838644	0.832846	0.620618
916	0.812825	0.848814	0.838694	0.629191
917	0.82669	0.849492	0.84308	0.641445
918	0.824957	0.848814	0.842105	0.639158
919	0.833622	0.840678	0.838694	0.63603
920	0.818024	0.856949	0.846004	0.643959
921	0.828423	0.841356	0.837719	0.632591
922	0.823224	0.842712	0.837232	0.630007
923	0.828423	0.844746	0.840156	0.63685
924	0.824957	0.844746	0.839181	0.633997
925	0.82669	0.851525	0.844542	0.644046
926	0.809359	0.846102	0.83577	0.622875
927	0.82149	0.844068	0.837719	0.630288
928	0.816291	0.848136	0.839181	0.631173
929	0.819757	0.852203	0.84308	0.639234
930	0.804159	0.846102	0.834308	0.618591
931	0.818024	0.847458	0.839181	0.631734
932	0.814558	0.849492	0.839669	0.631483
933	0.816291	0.850847	0.841131	0.634647
934	0.828423	0.854237	0.846979	0.648951
935	0.814558	0.846102	0.837232	0.627156
936	0.811092	0.845424	0.83577	0.62344
937	0.835355	0.853559	0.848441	0.653751
938	0.830156	0.84678	0.842105	0.640845
939	0.823224	0.850169	0.842593	0.639467
940	0.809359	0.845424	0.835283	0.622012
941	0.818024	0.84678	0.838694	0.630871
942	0.82669	0.849492	0.84308	0.641445
943	0.814558	0.845424	0.836745	0.626295
944	0.814558	0.853559	0.842593	0.636721
945	0.800693	0.852203	0.837719	0.623587
946	0.818024	0.856271	0.845517	0.643077
947	0.807626	0.852881	0.840156	0.630158
948	0.814558	0.855593	0.844055	0.639359
949	0.819757	0.848814	0.840643	0.634888
950	0.82149	0.850847	0.842593	0.638913
951	0.818024	0.852203	0.842593	0.637813
952	0.818024	0.854915	0.844542	0.641317
953	0.812825	0.850169	0.839669	0.630929
954	0.830156	0.851525	0.845517	0.646887
955	0.818024	0.844068	0.836745	0.627432
956	0.819757	0.854237	0.844542	0.641858
957	0.814558	0.846102	0.837232	0.627156
958	0.819757	0.841356	0.835283	0.625445
959	0.805893	0.848136	0.836257	0.62262
960	0.823224	0.842034	0.836745	0.629155
961	0.816291	0.846102	0.837719	0.628583
962	0.816291	0.848814	0.839669	0.63204
963	0.814558	0.853559	0.842593	0.636721
964	0.816291	0.857627	0.846004	0.643426
965	0.82149	0.848814	0.841131	0.636311
966	0.823224	0.852203	0.844055	0.642075
967	0.831889	0.848136	0.843567	0.643987
968	0.818024	0.841356	0.834795	0.624015
969	0.809359	0.846102	0.83577	0.622875
970	0.79896	0.84339	0.830897	0.610848
971	0.819757	0.848814	0.840643	0.634888
972	0.805893	0.849492	0.837232	0.62436
