# Supplementary material for: Detecting Blood Methylation Signatures in Response to Childhood Cancer Radiotherapy via Machine Learning Methods
Source: Biology (Basel). 2022 Apr 15;11(4):607. doi: 10.3390/biology11040607 (PMC9030135; doi:10.3390/biology11040607)
Supplement: Supplementary file 1 [file biology-11-00607-s001.zip › biology-1634972-suppl/Table S5.xlsx]

## Sheet: Deep forest
Number of features	SN	SP	ACC	MCC
1	0.619318	0.63	0.628168	0.190904
2	0.852273	0.777059	0.789961	0.504203
3	0.832386	0.808824	0.812865	0.526899
4	0.872159	0.870588	0.870858	0.640909
5	0.892045	0.894118	0.893762	0.693204
6	0.892045	0.903529	0.901559	0.709513
7	0.877841	0.923529	0.915692	0.736681
8	0.894886	0.935294	0.928363	0.772289
9	0.90625	0.941176	0.935185	0.792497
10	0.903409	0.935882	0.930312	0.779414
11	0.886364	0.947059	0.936647	0.7916
12	0.889205	0.941765	0.932749	0.782006
13	0.897727	0.953529	0.943957	0.813948
14	0.889205	0.958235	0.946394	0.819108
15	0.900568	0.965882	0.954678	0.845196
16	0.877841	0.950588	0.938109	0.793655
17	0.869318	0.952353	0.938109	0.791829
18	0.849432	0.948824	0.931774	0.770028
19	0.880682	0.952941	0.940546	0.800973
20	0.880682	0.961765	0.947856	0.821781
21	0.886364	0.955882	0.943957	0.811656
22	0.869318	0.962941	0.946881	0.816957
23	0.872159	0.954706	0.940546	0.799221
24	0.855114	0.962353	0.943957	0.805864
25	0.857955	0.958824	0.94152	0.799234
26	0.875	0.962353	0.947368	0.819367
27	0.863636	0.965294	0.947856	0.818928
28	0.883523	0.96	0.946881	0.819455
29	0.857955	0.959412	0.942008	0.800648
30	0.860795	0.961765	0.944444	0.808292
31	0.872159	0.960588	0.945419	0.813162
32	0.857955	0.964118	0.945906	0.812153
33	0.875	0.969412	0.953216	0.836948
34	0.863636	0.962353	0.945419	0.811662
35	0.863636	0.962353	0.945419	0.811662
36	0.877841	0.957059	0.94347	0.808612
37	0.880682	0.958824	0.945419	0.814722
38	0.877841	0.965294	0.950292	0.82851
39	0.889205	0.964706	0.951754	0.834696
40	0.872159	0.967059	0.95078	0.829091
41	0.869318	0.968235	0.951267	0.830151
42	0.860795	0.968824	0.950292	0.825917
43	0.875	0.970588	0.954191	0.839956
44	0.883523	0.972353	0.957115	0.850175
45	0.872159	0.972353	0.955166	0.842619
46	0.892045	0.972353	0.958577	0.855824
47	0.886364	0.97	0.955653	0.84603
48	0.900568	0.974706	0.961988	0.867538
49	0.897727	0.972941	0.960039	0.861095
50	0.883523	0.973529	0.95809	0.853228
51	0.886364	0.975882	0.960526	0.861277
52	0.914773	0.967059	0.95809	0.857547
53	0.903409	0.972941	0.961014	0.864842
54	0.911932	0.974706	0.963938	0.874994
55	0.909091	0.972941	0.961988	0.868582
56	0.894886	0.968235	0.955653	0.847252
57	0.892045	0.971765	0.95809	0.854312
58	0.889205	0.975882	0.961014	0.863148
59	0.903409	0.972941	0.961014	0.864842
60	0.892045	0.976471	0.961988	0.866569
61	0.909091	0.973529	0.962476	0.870093
62	0.900568	0.974118	0.961501	0.866009
63	0.914773	0.975882	0.9654	0.879908
64	0.894886	0.975882	0.961988	0.866883
65	0.903409	0.974706	0.962476	0.869404
66	0.903409	0.970588	0.959064	0.858837
67	0.903409	0.974706	0.962476	0.869404
68	0.90625	0.976471	0.964425	0.875877
69	0.909091	0.975882	0.964425	0.876195
70	0.911932	0.976471	0.9654	0.87959
71	0.917614	0.971176	0.961988	0.869699
72	0.894886	0.972353	0.959064	0.857703
73	0.903409	0.969412	0.95809	0.855869
74	0.903409	0.972941	0.961014	0.864842
75	0.897727	0.97	0.957602	0.853584
76	0.90625	0.979412	0.966862	0.883676
77	0.897727	0.976471	0.962963	0.870297
78	0.90625	0.975294	0.96345	0.872799
79	0.886364	0.978824	0.962963	0.869123
80	0.903409	0.98	0.966862	0.883409
81	0.911932	0.975294	0.964425	0.87652
82	0.914773	0.975294	0.964912	0.878378
83	0.911932	0.974706	0.963938	0.874994
84	0.903409	0.972353	0.960526	0.863332
85	0.914773	0.973529	0.96345	0.873823
86	0.90625	0.975882	0.963938	0.874336
87	0.909091	0.979412	0.967349	0.885522
88	0.914773	0.979412	0.968324	0.889209
89	0.90625	0.981176	0.968324	0.888428
90	0.923295	0.975882	0.966862	0.885466
91	0.900568	0.975882	0.962963	0.870613
92	0.90625	0.976471	0.964425	0.875877
93	0.892045	0.982941	0.967349	0.884055
94	0.900568	0.977059	0.963938	0.873711
95	0.909091	0.977647	0.965887	0.880832
96	0.909091	0.978235	0.966374	0.882389
97	0.897727	0.974706	0.961501	0.86567
98	0.914773	0.972353	0.962476	0.870815
99	0.897727	0.977059	0.96345	0.871852
100	0.900568	0.978235	0.964912	0.876833
101	0.889205	0.978235	0.962963	0.869403
102	0.909091	0.982941	0.970273	0.895068
103	0.900568	0.982941	0.968811	0.889568
104	0.90625	0.977647	0.9654	0.878979
105	0.903409	0.984118	0.970273	0.894645
106	0.903409	0.978235	0.9654	0.878687
107	0.892045	0.98	0.964912	0.876013
108	0.900568	0.978824	0.9654	0.878404
109	0.894886	0.984118	0.968811	0.889151
110	0.911932	0.982353	0.970273	0.895294
111	0.903409	0.98	0.966862	0.883409
112	0.894886	0.98	0.9654	0.877864
113	0.900568	0.979412	0.965887	0.87998
114	0.914773	0.978235	0.967349	0.886085
115	0.897727	0.980588	0.966374	0.881305
116	0.917614	0.980588	0.969786	0.894194
117	0.892045	0.983529	0.967836	0.885682
118	0.903409	0.984118	0.970273	0.894645
119	0.914773	0.977647	0.966862	0.884532
120	0.900568	0.979412	0.965887	0.87998
121	0.903409	0.982941	0.969298	0.891403
122	0.903409	0.977647	0.964912	0.877125
123	0.911932	0.981765	0.969786	0.893697
124	0.894886	0.981176	0.966374	0.881057
125	0.909091	0.981765	0.969298	0.891861
126	0.909091	0.982353	0.969786	0.893462
127	0.926136	0.981765	0.972222	0.902849
128	0.897727	0.978235	0.964425	0.874978
129	0.894886	0.986471	0.97076	0.895744
130	0.894886	0.979412	0.964912	0.876277
131	0.897727	0.978824	0.964912	0.876551
132	0.886364	0.975294	0.960039	0.859726
133	0.894886	0.982941	0.967836	0.885894
134	0.900568	0.978235	0.964912	0.876833
135	0.897727	0.979412	0.9654	0.878129
136	0.894886	0.982353	0.967349	0.884275
137	0.903409	0.982353	0.968811	0.889792
138	0.892045	0.982941	0.967349	0.884055
139	0.90625	0.982941	0.969786	0.893237
140	0.911932	0.983529	0.971248	0.898509
141	0.903409	0.986471	0.972222	0.901208
142	0.914773	0.981765	0.970273	0.89553
143	0.909091	0.98	0.967836	0.887098
144	0.903409	0.979412	0.966374	0.881829
145	0.917614	0.981765	0.97076	0.897362
146	0.917614	0.982941	0.971735	0.900555
147	0.926136	0.980588	0.971248	0.899695
148	0.903409	0.983529	0.969786	0.893021
149	0.894886	0.982941	0.967836	0.885894
150	0.903409	0.979412	0.966374	0.881829
151	0.900568	0.98	0.966374	0.881562
152	0.917614	0.981176	0.970273	0.895775
153	0.903409	0.980588	0.967349	0.884995
154	0.920455	0.979412	0.969298	0.89289
155	0.923295	0.986471	0.975634	0.913905
156	0.90625	0.984706	0.971248	0.898102
157	0.917614	0.98	0.969298	0.892619
158	0.90625	0.981765	0.968811	0.890025
159	0.90625	0.978824	0.966374	0.882105
160	0.894886	0.982941	0.967836	0.885894
161	0.894886	0.983529	0.968324	0.887519
162	0.903409	0.980588	0.967349	0.884995
163	0.914773	0.982941	0.971248	0.898727
164	0.909091	0.978824	0.966862	0.883953
165	0.909091	0.982941	0.970273	0.895068
166	0.903409	0.980588	0.967349	0.884995
167	0.903409	0.978824	0.965887	0.880255
168	0.909091	0.983529	0.97076	0.896681
169	0.914773	0.981176	0.969786	0.893941
170	0.90625	0.980588	0.967836	0.886838
171	0.909091	0.984706	0.971735	0.899926
172	0.903409	0.981765	0.968324	0.888187
173	0.897727	0.98	0.965887	0.879714
174	0.909091	0.980588	0.968324	0.888679
175	0.911932	0.979412	0.967836	0.887366
176	0.889205	0.981765	0.965887	0.878973
177	0.894886	0.982941	0.967836	0.885894
178	0.894886	0.981176	0.966374	0.881057
179	0.886364	0.981176	0.964912	0.875512
180	0.892045	0.985294	0.969298	0.890605
181	0.894886	0.983529	0.968324	0.887519
182	0.90625	0.983529	0.970273	0.894852
183	0.889205	0.984118	0.967836	0.88548
184	0.897727	0.982941	0.968324	0.887732
185	0.886364	0.983529	0.966862	0.882004
186	0.883523	0.980588	0.963938	0.872052
187	0.900568	0.985882	0.971248	0.897735
188	0.886364	0.982353	0.965887	0.878745
189	0.903409	0.985882	0.971735	0.899557
190	0.883523	0.981765	0.964912	0.875276
191	0.900568	0.978235	0.964912	0.876833
192	0.911932	0.981176	0.969298	0.892105
193	0.909091	0.984706	0.971735	0.899926
194	0.889205	0.980588	0.964912	0.875758
195	0.900568	0.979412	0.965887	0.87998
196	0.897727	0.987647	0.972222	0.900898
197	0.897727	0.981176	0.966862	0.882902
198	0.903409	0.981765	0.968324	0.888187
199	0.909091	0.98	0.967836	0.887098
200	0.897727	0.982353	0.967836	0.886116
201	0.897727	0.985294	0.970273	0.894262
202	0.900568	0.984118	0.969786	0.892815
203	0.892045	0.982941	0.967349	0.884055
204	0.892045	0.983529	0.967836	0.885682
205	0.894886	0.983529	0.968324	0.887519
206	0.894886	0.983529	0.968324	0.887519
207	0.894886	0.977647	0.96345	0.871553
208	0.894886	0.982353	0.967349	0.884275
209	0.909091	0.981176	0.968811	0.890267
210	0.909091	0.984706	0.971735	0.899926
211	0.900568	0.982941	0.968811	0.889568
212	0.897727	0.982353	0.967836	0.886116
213	0.897727	0.979412	0.9654	0.878129
214	0.883523	0.981765	0.964912	0.875276
215	0.892045	0.979412	0.964425	0.874424
216	0.892045	0.985294	0.969298	0.890605
217	0.909091	0.982353	0.969786	0.893462
218	0.903409	0.986471	0.972222	0.901208
219	0.909091	0.981176	0.968811	0.890267
220	0.889205	0.985882	0.969298	0.89043
221	0.90625	0.982353	0.969298	0.891628
222	0.909091	0.981176	0.968811	0.890267
223	0.892045	0.982941	0.967349	0.884055
224	0.914773	0.978235	0.967349	0.886085
225	0.90625	0.982941	0.969786	0.893237
226	0.903409	0.981176	0.967836	0.886588
227	0.900568	0.98	0.966374	0.881562
228	0.894886	0.978235	0.963938	0.873122
229	0.911932	0.980588	0.968811	0.890519
230	0.900568	0.984706	0.970273	0.894449
231	0.894886	0.981765	0.966862	0.882663
232	0.90625	0.981176	0.968324	0.888428
233	0.903409	0.982353	0.968811	0.889792
234	0.892045	0.983529	0.967836	0.885682
235	0.894886	0.981176	0.966374	0.881057
236	0.914773	0.981765	0.970273	0.89553
237	0.909091	0.982941	0.970273	0.895068
238	0.894886	0.984118	0.968811	0.889151
239	0.90625	0.983529	0.970273	0.894852
240	0.909091	0.981765	0.969298	0.891861
241	0.90625	0.981765	0.968811	0.890025
242	0.911932	0.98	0.968324	0.88894
243	0.909091	0.982941	0.970273	0.895068
244	0.911932	0.980588	0.968811	0.890519
245	0.90625	0.982353	0.969298	0.891628
246	0.903409	0.981765	0.968324	0.888187
247	0.909091	0.982353	0.969786	0.893462
248	0.894886	0.980588	0.965887	0.879458
249	0.920455	0.982353	0.971735	0.900784
250	0.90625	0.977059	0.964912	0.877425
251	0.903409	0.978235	0.9654	0.878687
252	0.90625	0.982941	0.969786	0.893237
253	0.914773	0.982353	0.97076	0.897126
254	0.90625	0.984118	0.97076	0.896474
255	0.903409	0.981765	0.968324	0.888187
256	0.911932	0.98	0.968324	0.88894
257	0.903409	0.984118	0.970273	0.894645

## Sheet: Decision tree
Number of features	SN	SP	ACC	MCC
1	0.6875	0.694706	0.69347	0.298289
2	0.767045	0.767059	0.767057	0.430034
3	0.738636	0.742941	0.742203	0.383333
4	0.769886	0.764706	0.765595	0.429596
5	0.761364	0.766471	0.765595	0.425152
6	0.764205	0.771176	0.769981	0.432429
7	0.775568	0.770588	0.771442	0.440256
8	0.767045	0.783529	0.780702	0.448412
9	0.772727	0.771765	0.77193	0.439436
10	0.772727	0.778235	0.77729	0.446649
11	0.784091	0.775882	0.77729	0.452474
12	0.75	0.754118	0.753411	0.403437
13	0.792614	0.762353	0.767544	0.443967
14	0.775568	0.778824	0.778265	0.449429
15	0.764205	0.762941	0.763158	0.42345
16	0.730114	0.750588	0.747076	0.384839
17	0.769886	0.778235	0.776803	0.444531
18	0.764205	0.761176	0.761696	0.421552
19	0.775568	0.757059	0.760234	0.425629
20	0.747159	0.768235	0.76462	0.416453
21	0.747159	0.758824	0.756823	0.406295
22	0.755682	0.767059	0.765107	0.421547
23	0.758523	0.775294	0.772417	0.43275
24	0.758523	0.751765	0.752924	0.407336
25	0.775568	0.765882	0.767544	0.435107
26	0.744318	0.775882	0.770468	0.422771
27	0.752841	0.783529	0.778265	0.437792
28	0.698864	0.760588	0.75	0.371852
29	0.744318	0.778235	0.772417	0.425407
30	0.772727	0.763529	0.765107	0.430441
31	0.747159	0.760588	0.758285	0.40818
32	0.78125	0.760588	0.764133	0.433624
33	0.778409	0.771176	0.772417	0.44302
34	0.698864	0.767059	0.755361	0.37882
35	0.764205	0.751176	0.753411	0.410962
36	0.769886	0.775294	0.774366	0.441236
37	0.769886	0.781765	0.779727	0.448521
38	0.75	0.781765	0.776316	0.433654
39	0.778409	0.768235	0.769981	0.439789
40	0.755682	0.775882	0.772417	0.431282
41	0.767045	0.745882	0.749513	0.407584
42	0.775568	0.774706	0.774854	0.444816
43	0.761364	0.749412	0.751462	0.407002
44	0.730114	0.769412	0.762671	0.404951
45	0.744318	0.777647	0.77193	0.424747
46	0.775568	0.775882	0.775828	0.446128
47	0.809659	0.781176	0.786062	0.477411
48	0.741477	0.768235	0.763645	0.412195
49	0.744318	0.771176	0.766569	0.417552
50	0.795455	0.774706	0.778265	0.459605
51	0.75	0.779412	0.774366	0.430991
52	0.772727	0.775882	0.775341	0.444011
53	0.786932	0.778824	0.780214	0.457888
54	0.769886	0.782941	0.780702	0.449861
55	0.744318	0.781765	0.775341	0.429395
56	0.769886	0.776471	0.775341	0.44255
57	0.778409	0.787647	0.786062	0.461619
58	0.75	0.78	0.774854	0.431655
59	0.755682	0.775882	0.772417	0.431282
60	0.764205	0.775882	0.773879	0.437652
61	0.741477	0.762353	0.758772	0.405818
62	0.741477	0.767059	0.762671	0.410911
63	0.764205	0.764706	0.76462	0.425357
64	0.772727	0.750588	0.754386	0.416701
65	0.78125	0.77	0.77193	0.443839
66	0.75	0.780588	0.775341	0.43232
67	0.730114	0.791765	0.781189	0.430242
68	0.772727	0.802353	0.797271	0.474776
69	0.758523	0.778235	0.774854	0.436044
70	0.75	0.769412	0.766082	0.419868
71	0.767045	0.768235	0.768031	0.431319
72	0.769886	0.802941	0.797271	0.473368
73	0.738636	0.76	0.756335	0.401165
74	0.775568	0.763529	0.765595	0.432558
75	0.75	0.770588	0.767057	0.421161
76	0.769886	0.775294	0.774366	0.441236
77	0.795455	0.798235	0.797758	0.486738
78	0.772727	0.771176	0.771442	0.438787
79	0.738636	0.771765	0.766082	0.413939
80	0.767045	0.773529	0.772417	0.437152
81	0.735795	0.79	0.780702	0.432459
82	0.732955	0.77	0.763645	0.407731
83	0.741477	0.766471	0.762183	0.410271
84	0.761364	0.770588	0.769006	0.429659
85	0.769886	0.785294	0.782651	0.452553
86	0.75	0.798235	0.789961	0.452829
87	0.707386	0.781176	0.768519	0.400913
88	0.761364	0.775882	0.773392	0.43553
89	0.727273	0.767059	0.760234	0.400245
90	0.798295	0.769412	0.774366	0.455859
91	0.747159	0.768235	0.76462	0.416453
92	0.778409	0.760588	0.763645	0.431509
93	0.707386	0.771176	0.760234	0.389762
94	0.730114	0.778235	0.769981	0.414739
95	0.75	0.772941	0.769006	0.423758
96	0.767045	0.771765	0.770955	0.435198
97	0.741477	0.784706	0.77729	0.430617
98	0.758523	0.777059	0.773879	0.434723
99	0.75	0.78	0.774854	0.431655
100	0.741477	0.772353	0.767057	0.41672
101	0.747159	0.765294	0.762183	0.413251
102	0.75	0.767647	0.76462	0.417937
103	0.761364	0.762353	0.762183	0.420696
104	0.764205	0.766471	0.766082	0.427273
105	0.747159	0.785882	0.77924	0.43623
106	0.730114	0.780588	0.77193	0.417391
107	0.772727	0.783529	0.781676	0.452651
108	0.786932	0.754706	0.760234	0.431594
109	0.769886	0.792353	0.788499	0.460745
110	0.761364	0.771765	0.769981	0.430956
111	0.784091	0.781176	0.781676	0.458436
112	0.724432	0.777059	0.768031	0.409144
113	0.741477	0.776471	0.770468	0.421298
114	0.735795	0.776471	0.769493	0.417032
115	0.761364	0.777647	0.774854	0.437506
116	0.761364	0.749412	0.751462	0.407002
117	0.767045	0.77	0.769493	0.433254
118	0.764205	0.785882	0.782164	0.448987
119	0.741477	0.769412	0.76462	0.413482
120	0.721591	0.793529	0.781189	0.425885
121	0.744318	0.781765	0.775341	0.429395
122	0.747159	0.782941	0.776803	0.432864
123	0.786932	0.761765	0.766082	0.439112
124	0.761364	0.778824	0.775828	0.438829
125	0.741477	0.753529	0.751462	0.396438
126	0.741477	0.774118	0.768519	0.418675
127	0.75	0.770588	0.767057	0.421161
128	0.727273	0.780588	0.771442	0.415253
129	0.772727	0.771765	0.77193	0.439436
130	0.764205	0.775294	0.773392	0.436995
131	0.75	0.765294	0.762671	0.415378
132	0.767045	0.768235	0.768031	0.431319
133	0.713068	0.766471	0.75731	0.388909
134	0.775568	0.764706	0.766569	0.433831
135	0.755682	0.766471	0.76462	0.420906
136	0.732955	0.777059	0.769493	0.415556
137	0.772727	0.774118	0.773879	0.442044
138	0.758523	0.785882	0.781189	0.44474
139	0.801136	0.792941	0.794347	0.484681
140	0.769886	0.758824	0.760721	0.423273
141	0.764205	0.752353	0.754386	0.412194
142	0.727273	0.775882	0.767544	0.409968
143	0.764205	0.782353	0.77924	0.444949
144	0.792614	0.776471	0.77924	0.459467
145	0.784091	0.766471	0.769493	0.442091
146	0.786932	0.766471	0.769981	0.444204
147	0.761364	0.786471	0.782164	0.447541
148	0.786932	0.776471	0.778265	0.455244
149	0.755682	0.774706	0.771442	0.42997
150	0.727273	0.777059	0.768519	0.411282
151	0.744318	0.761176	0.758285	0.406683
152	0.764205	0.790588	0.786062	0.454438
153	0.747159	0.767059	0.763645	0.415169
154	0.71875	0.772353	0.763158	0.399633
155	0.741477	0.767059	0.762671	0.410911
156	0.769886	0.769412	0.769493	0.434727
157	0.778409	0.771765	0.772904	0.443669
158	0.752841	0.774706	0.770955	0.427844
159	0.755682	0.780588	0.776316	0.436574
160	0.78125	0.768235	0.770468	0.441904
161	0.795455	0.774706	0.778265	0.459605
162	0.78125	0.793529	0.791423	0.470598
163	0.769886	0.775294	0.774366	0.441236
164	0.769886	0.763529	0.76462	0.428324
165	0.730114	0.78	0.771442	0.416726
166	0.775568	0.784118	0.782651	0.455442
167	0.764205	0.769412	0.768519	0.430488
168	0.744318	0.778824	0.772904	0.426069
169	0.75	0.788824	0.782164	0.441756
170	0.775568	0.769412	0.770468	0.438962
171	0.767045	0.768235	0.768031	0.431319
172	0.744318	0.78	0.773879	0.427396
173	0.806818	0.781765	0.786062	0.475975
174	0.786932	0.787059	0.787037	0.467282
175	0.741477	0.771765	0.766569	0.41607
176	0.761364	0.775882	0.773392	0.43553
177	0.769886	0.767059	0.767544	0.432153
178	0.772727	0.776471	0.775828	0.444669
179	0.767045	0.783529	0.780702	0.448412
180	0.78125	0.761765	0.765107	0.434886
181	0.758523	0.774118	0.771442	0.43144
182	0.767045	0.791176	0.787037	0.457247
183	0.769886	0.780588	0.778752	0.447187
184	0.772727	0.762941	0.76462	0.429807
185	0.806818	0.758824	0.767057	0.450721
186	0.752841	0.794118	0.787037	0.450074
187	0.792614	0.784118	0.785575	0.468123
188	0.792614	0.776471	0.77924	0.459467
189	0.772727	0.772353	0.772417	0.440086
190	0.775568	0.758824	0.761696	0.427507
191	0.767045	0.786471	0.783138	0.451786
192	0.803977	0.779412	0.783626	0.471205
193	0.801136	0.758235	0.765595	0.445882
194	0.786932	0.767647	0.770955	0.445487
195	0.764205	0.777059	0.774854	0.438969
196	0.769886	0.788235	0.785088	0.455946
197	0.747159	0.781765	0.775828	0.431525
198	0.75	0.787647	0.781189	0.440394
199	0.732955	0.78	0.77193	0.418863
200	0.784091	0.775882	0.77729	0.452474
201	0.747159	0.787647	0.780702	0.438264
202	0.747159	0.780588	0.774854	0.430191
203	0.772727	0.769412	0.769981	0.436845
204	0.772727	0.78	0.778752	0.44864
205	0.758523	0.780588	0.776803	0.438699
206	0.764205	0.778235	0.775828	0.44029
207	0.730114	0.793529	0.782651	0.43231
208	0.744318	0.762941	0.759747	0.40858
209	0.786932	0.773529	0.775828	0.451965
210	0.755682	0.769412	0.767057	0.424119
211	0.747159	0.777647	0.772417	0.426876
212	0.747159	0.767059	0.763645	0.415169
213	0.747159	0.771765	0.767544	0.420329
214	0.75	0.775882	0.771442	0.427029
215	0.78125	0.767647	0.769981	0.441261
216	0.801136	0.780588	0.784113	0.470429
217	0.784091	0.768824	0.771442	0.444662
218	0.806818	0.769412	0.775828	0.462178
219	0.735795	0.776471	0.769493	0.417032
220	0.786932	0.754118	0.759747	0.430973
221	0.755682	0.796471	0.789474	0.454986
222	0.755682	0.778824	0.774854	0.434581
223	0.775568	0.757647	0.760721	0.426254
224	0.75	0.774706	0.770468	0.425717
225	0.758523	0.78	0.776316	0.438033
226	0.741477	0.779412	0.772904	0.424601
227	0.752841	0.783529	0.778265	0.437792
228	0.78125	0.760588	0.764133	0.433624
229	0.778409	0.798824	0.795322	0.474765
230	0.761364	0.774118	0.77193	0.433563
231	0.769886	0.787647	0.7846	0.455265
232	0.75	0.782353	0.776803	0.434323
233	0.735795	0.774118	0.767544	0.414411
234	0.778409	0.791176	0.788986	0.465722
235	0.775568	0.758824	0.761696	0.427507
236	0.758523	0.775294	0.772417	0.43275
237	0.732955	0.782353	0.773879	0.421529
238	0.772727	0.754118	0.75731	0.420403
239	0.772727	0.776471	0.775828	0.444669
240	0.755682	0.775882	0.772417	0.431282
241	0.752841	0.763529	0.761696	0.415594
242	0.775568	0.796471	0.792885	0.469843
243	0.730114	0.76	0.754873	0.394769
244	0.732955	0.772353	0.765595	0.410322
245	0.730114	0.767059	0.760721	0.402381
246	0.772727	0.788824	0.786062	0.458747
247	0.755682	0.767059	0.765107	0.421547
248	0.764205	0.762353	0.762671	0.422816
249	0.772727	0.761176	0.763158	0.427908
250	0.732955	0.787059	0.777778	0.426917
251	0.764205	0.765882	0.765595	0.426634
252	0.758523	0.771765	0.769493	0.428833
253	0.78125	0.785882	0.785088	0.461699
254	0.784091	0.771765	0.773879	0.447898
255	0.764205	0.784118	0.780702	0.446963
256	0.764205	0.761176	0.761696	0.421552
257	0.761364	0.77	0.768519	0.429012

## Sheet: k-nearest neighbor
Number of features	SN	SP	ACC	MCC
1	0.673295	0.71	0.703704	0.301823
2	0.866477	0.796471	0.80848	0.536989
3	0.914773	0.761176	0.787524	0.532599
4	0.960227	0.787647	0.817251	0.59489
5	0.974432	0.803529	0.832846	0.623746
6	0.982955	0.796471	0.82846	0.621509
7	0.971591	0.804706	0.833333	0.623116
8	0.971591	0.795294	0.825536	0.611946
9	0.977273	0.812941	0.841131	0.637242
10	0.974432	0.795294	0.826023	0.613994
11	0.994318	0.797059	0.830897	0.630372
12	0.982955	0.797059	0.828947	0.6222
13	0.988636	0.795882	0.828947	0.624909
14	0.988636	0.793529	0.826998	0.622167
15	0.974432	0.800588	0.830409	0.620235
16	0.991477	0.790588	0.825049	0.620813
17	0.994318	0.787647	0.823099	0.61949
18	0.982955	0.770588	0.807018	0.592293
19	0.985795	0.776471	0.812378	0.600796
20	0.980114	0.782941	0.816764	0.603913
21	0.971591	0.76	0.796296	0.572701
22	0.985795	0.761765	0.800195	0.584873
23	0.988636	0.746471	0.788012	0.571036
24	0.991477	0.743529	0.786062	0.570117
25	0.980114	0.745294	0.785575	0.563642
26	0.982955	0.732941	0.775828	0.553348
27	0.982955	0.734118	0.776803	0.554509
28	0.980114	0.744706	0.785088	0.563045
29	0.991477	0.73	0.774854	0.556676
30	0.982955	0.712353	0.758772	0.533561
31	0.991477	0.710588	0.758772	0.53815
32	0.994318	0.701765	0.751949	0.532087
33	0.985795	0.709412	0.756823	0.532893
34	0.988636	0.701765	0.750975	0.527919
35	0.982955	0.69	0.740253	0.513118
36	1	0.688824	0.742203	0.524611
37	0.991477	0.694706	0.745614	0.523601
38	0.997159	0.675882	0.730994	0.511194
39	0.994318	0.664706	0.721248	0.499551
40	0.994318	0.67	0.725634	0.504046
41	0.994318	0.657647	0.7154	0.493632
42	0.997159	0.648824	0.708577	0.488459
43	0.994318	0.637059	0.698343	0.476822
44	0.982955	0.628235	0.689084	0.461318
45	0.994318	0.637059	0.698343	0.476822
46	0.997159	0.631176	0.693957	0.474259
47	0.991477	0.631765	0.69347	0.470481
48	0.985795	0.637059	0.696881	0.470467
49	0.982955	0.641176	0.699805	0.471669
50	0.991477	0.638824	0.699318	0.47612
51	0.988636	0.631765	0.692982	0.46836
52	0.994318	0.639412	0.700292	0.47871
53	0.994318	0.638824	0.699805	0.478238
54	1	0.634706	0.697368	0.479183
55	0.985795	0.629412	0.690546	0.464372
56	0.994318	0.615882	0.680799	0.460183
57	0.994318	0.613529	0.67885	0.458372
58	0.994318	0.601176	0.668616	0.44898
59	0.985795	0.637647	0.697368	0.47094
60	0.982955	0.638235	0.697368	0.469295
61	0.988636	0.638235	0.698343	0.47353
62	0.994318	0.637059	0.698343	0.476822
63	0.997159	0.629412	0.692495	0.472865
64	0.988636	0.634118	0.694932	0.470233
65	0.988636	0.624706	0.687135	0.462787
66	0.991477	0.62	0.683723	0.46124
67	0.997159	0.612353	0.678363	0.459604
68	0.988636	0.618824	0.682261	0.458197
69	0.988636	0.612941	0.677388	0.453652
70	0.991477	0.597647	0.665205	0.444187
71	0.991477	0.601765	0.668616	0.447281
72	0.994318	0.599412	0.667154	0.447654
73	0.997159	0.595882	0.664717	0.44716
74	0.997159	0.596471	0.665205	0.447599
75	0.997159	0.583529	0.654483	0.438043
76	0.997159	0.587647	0.657895	0.441062
77	0.994318	0.568824	0.641813	0.425243
78	0.994318	0.573529	0.645712	0.428624
79	0.985795	0.568824	0.640351	0.418741
80	0.994318	0.563529	0.637427	0.421468
81	0.997159	0.562353	0.63694	0.422807
82	0.997159	0.564706	0.638889	0.424477
83	0.980114	0.547647	0.621832	0.399382
84	0.991477	0.562353	0.635965	0.418459
85	0.991477	0.548235	0.624269	0.408532
86	0.994318	0.554118	0.62963	0.414826
87	0.991477	0.567059	0.639864	0.421812
88	0.991477	0.567647	0.640351	0.422233
89	1	0.543529	0.621832	0.41184
90	0.985795	0.554706	0.628655	0.408699
91	0.997159	0.541765	0.619883	0.408431
92	0.997159	0.547647	0.624756	0.412497
93	0.994318	0.544118	0.621345	0.407862
94	0.991477	0.536471	0.614522	0.400402
95	0.988636	0.556471	0.630604	0.412121
96	0.994318	0.547059	0.623782	0.409901
97	0.985795	0.53	0.608187	0.391577
98	0.997159	0.555294	0.631092	0.417832
99	0.991477	0.547059	0.623294	0.407713
100	0.997159	0.540588	0.618908	0.407621
101	0.988636	0.527647	0.606725	0.392179
102	0.988636	0.544118	0.62037	0.403483
103	1	0.531176	0.611598	0.403395
104	0.994318	0.525294	0.60575	0.395
105	0.982955	0.533529	0.610624	0.391792
106	1	0.537059	0.616472	0.407399
107	0.991477	0.532941	0.611598	0.397987
108	0.997159	0.526471	0.607212	0.398004
109	0.991477	0.532353	0.611111	0.397585
110	0.991477	0.511176	0.593567	0.383324
111	0.991477	0.53	0.609162	0.395983
112	0.994318	0.515882	0.597953	0.388681
113	1	0.518824	0.601365	0.395083
114	0.994318	0.525294	0.60575	0.395
115	0.991477	0.495294	0.580409	0.372854
116	0.997159	0.527647	0.608187	0.398799
117	0.997159	0.516471	0.598928	0.391293
118	0.997159	0.508824	0.592593	0.386216
119	0.988636	0.504706	0.587719	0.376805
120	0.994318	0.530588	0.610136	0.398586
121	0.997159	0.504706	0.589181	0.3835
122	0.997159	0.490588	0.577485	0.374285
123	0.997159	0.504118	0.588694	0.383114
124	0.994318	0.507647	0.591131	0.383209
125	0.985795	0.474706	0.562378	0.355008
126	0.988636	0.497647	0.581871	0.372155
127	0.988636	0.501176	0.584795	0.374476
128	1	0.512941	0.596491	0.391169
129	1	0.519412	0.601852	0.395476
130	0.988636	0.524118	0.603801	0.389786
131	0.991477	0.507647	0.590643	0.380981
132	0.988636	0.508235	0.590643	0.379144
133	1	0.514706	0.597953	0.39234
134	0.985795	0.516471	0.596979	0.382421
135	0.991477	0.52	0.600877	0.389222
136	0.994318	0.513529	0.596004	0.387112
137	0.991477	0.501176	0.585283	0.37671
138	0.997159	0.504118	0.588694	0.383114
139	0.994318	0.499412	0.584308	0.377789
140	0.994318	0.491176	0.577485	0.372417
141	0.994318	0.508235	0.591618	0.383598
142	0.994318	0.497647	0.582846	0.376634
143	0.994318	0.497647	0.582846	0.376634
144	0.997159	0.502941	0.587719	0.382341
145	1	0.472941	0.563353	0.365231
146	0.994318	0.474118	0.563353	0.361435
147	1	0.472353	0.562865	0.364858
148	0.994318	0.488824	0.575536	0.370891
149	0.988636	0.491176	0.576511	0.367922
150	0.994318	0.477647	0.566277	0.363692
151	0.994318	0.477059	0.565789	0.363315
152	0.997159	0.469412	0.559942	0.360715
153	0.991477	0.486471	0.573099	0.367115
154	0.991477	0.468235	0.557992	0.355413
155	0.994318	0.47	0.559942	0.358812
156	0.997159	0.52	0.601852	0.393652
157	0.997159	0.488824	0.576023	0.373143
158	0.997159	0.471176	0.561404	0.361835
159	0.988636	0.468824	0.557992	0.353512
160	0.991477	0.487647	0.574074	0.367877
161	0.994318	0.495882	0.581384	0.375481
162	0.997159	0.487059	0.574561	0.372003
163	0.997159	0.487059	0.574561	0.372003
164	0.991477	0.469412	0.558967	0.356162
165	1	0.476471	0.566277	0.367476
166	0.991477	0.482353	0.569688	0.364454
167	0.997159	0.452941	0.546296	0.350351
168	0.994318	0.474706	0.56384	0.36181
169	1	0.467647	0.558967	0.361879
170	0.991477	0.48	0.567739	0.362939
171	1	0.477647	0.567251	0.368226
172	0.988636	0.487647	0.573587	0.365626
173	0.997159	0.467059	0.557992	0.359225
174	0.997159	0.462941	0.554581	0.356625
175	0.994318	0.473529	0.562865	0.361059
176	0.991477	0.451176	0.54386	0.344644
177	0.994318	0.474118	0.563353	0.361435
178	0.988636	0.472941	0.561404	0.356143
179	1	0.47	0.560916	0.363366
180	0.991477	0.478235	0.566277	0.361804
181	1	0.461765	0.554094	0.358173
182	0.994318	0.471765	0.561404	0.359935
183	0.994318	0.434706	0.530702	0.336719
184	0.994318	0.464706	0.555556	0.355454
185	0.991477	0.431765	0.527778	0.332574
186	0.994318	0.432353	0.528752	0.335268
187	0.991477	0.468235	0.557992	0.355413
188	0.994318	0.435882	0.531676	0.337445
189	1	0.446471	0.541423	0.348633
190	1	0.458235	0.55117	0.35596
191	0.991477	0.435294	0.530702	0.334755
192	0.994318	0.427647	0.524854	0.332375
193	0.988636	0.431765	0.52729	0.330243
194	0.997159	0.421176	0.519981	0.330766
195	0.997159	0.422353	0.520955	0.331483
196	0.997159	0.444706	0.539474	0.345225
197	0.991477	0.434706	0.530214	0.334391
198	1	0.441176	0.537037	0.34536
199	0.997159	0.430588	0.527778	0.336518
200	1	0.444706	0.539961	0.34754
201	0.997159	0.434706	0.531189	0.339048
202	0.994318	0.421176	0.519493	0.328414
203	0.997159	0.417059	0.516569	0.328261
204	0.991477	0.438824	0.533626	0.336942
205	1	0.422941	0.52193	0.334192
206	0.988636	0.411765	0.510721	0.317951
207	0.997159	0.414118	0.514133	0.326476
208	0.991477	0.424706	0.52193	0.328228
209	0.994318	0.438824	0.534113	0.339263
210	0.997159	0.42	0.519006	0.330049
211	0.997159	0.439412	0.535088	0.341949
212	0.997159	0.415882	0.515595	0.327547
213	0.991477	0.435882	0.531189	0.335119
214	0.985795	0.425294	0.521442	0.323909
215	0.997159	0.407059	0.508285	0.322207
216	0.997159	0.417647	0.517057	0.328618
217	0.994318	0.4	0.501949	0.315566
218	0.991477	0.395294	0.497563	0.310335
219	1	0.401765	0.504386	0.321407
220	0.991477	0.431765	0.527778	0.332574
221	1	0.400588	0.503411	0.320702
222	0.988636	0.427059	0.523392	0.327336
223	0.988636	0.402941	0.503411	0.312576
224	0.994318	0.401765	0.503411	0.31663
225	0.994318	0.406471	0.50731	0.319474
226	0.997159	0.408235	0.509259	0.322917
227	0.991477	0.414706	0.513645	0.322108
228	0.994318	0.405882	0.506823	0.319118
229	0.997159	0.392353	0.496101	0.313372
230	0.997159	0.395294	0.498538	0.315133
231	0.997159	0.386471	0.491228	0.309859
232	0.994318	0.395294	0.498051	0.312733
233	0.994318	0.385294	0.489766	0.306737
234	0.994318	0.369412	0.476608	0.297273
235	0.994318	0.394118	0.497076	0.312026
236	0.991477	0.401765	0.502924	0.314245
237	0.991477	0.408824	0.508772	0.318526
238	0.997159	0.384118	0.489279	0.308456
239	0.991477	0.405294	0.505848	0.316383
240	0.997159	0.39	0.494152	0.311965
241	0.994318	0.397059	0.499513	0.313795
242	0.997159	0.395294	0.498538	0.315133
243	0.994318	0.388235	0.492203	0.308497
244	0.997159	0.374118	0.480994	0.302514
245	0.997159	0.380588	0.486355	0.306356
246	0.994318	0.35	0.460526	0.285783
247	0.994318	0.362353	0.47076	0.293086
248	0.997159	0.391176	0.495127	0.312669
249	0.994318	0.361765	0.470273	0.292738
250	0.997159	0.372353	0.479532	0.301468
251	1	0.375882	0.482943	0.306003
252	1	0.398235	0.501462	0.319293
253	0.997159	0.359412	0.468811	0.293822
254	1	0.367059	0.475634	0.300798
255	1	0.386471	0.491715	0.312279
256	0.994318	0.390588	0.494152	0.309908
257	0.994318	0.390588	0.494152	0.309908

## Sheet: Random forest
Number of features	SN	SP	ACC	MCC
1	0.71875	0.707647	0.709552	0.33379
2	0.818182	0.79	0.794834	0.493858
3	0.835227	0.789412	0.797271	0.505751
4	0.880682	0.799412	0.813353	0.550877
5	0.889205	0.834706	0.844055	0.60174
6	0.875	0.838235	0.844542	0.596188
7	0.897727	0.837059	0.847466	0.611085
8	0.883523	0.854118	0.859162	0.624604
9	0.872159	0.864118	0.865497	0.631078
10	0.892045	0.863529	0.868421	0.644562
11	0.897727	0.856471	0.863548	0.638267
12	0.894886	0.858235	0.864522	0.638789
13	0.889205	0.867059	0.870858	0.647821
14	0.894886	0.865882	0.870858	0.650136
15	0.909091	0.874706	0.880604	0.67384
16	0.920455	0.87	0.878655	0.674711
17	0.917614	0.870588	0.878655	0.673579
18	0.900568	0.868235	0.873782	0.657779
19	0.917614	0.873529	0.881092	0.678105
20	0.880682	0.881765	0.881579	0.664651
21	0.892045	0.88	0.882066	0.669979
22	0.866477	0.877647	0.875731	0.647833
23	0.897727	0.875882	0.87963	0.66754
24	0.883523	0.878235	0.879142	0.661051
25	0.880682	0.885882	0.88499	0.671342
26	0.900568	0.892353	0.893762	0.696298
27	0.90625	0.883529	0.887427	0.685807
28	0.909091	0.878235	0.883528	0.679376
29	0.911932	0.872353	0.879142	0.672226
30	0.911932	0.883529	0.888402	0.689859
31	0.90625	0.893529	0.895712	0.70232
32	0.903409	0.886471	0.889376	0.688565
33	0.900568	0.881176	0.884503	0.677963
34	0.903409	0.887647	0.890351	0.690496
35	0.900568	0.881765	0.88499	0.678906
36	0.917614	0.879412	0.885965	0.687319
37	0.903409	0.877647	0.882066	0.674385
38	0.897727	0.883529	0.885965	0.67972
39	0.903409	0.885294	0.888402	0.686644
40	0.917614	0.882941	0.888889	0.692956
41	0.892045	0.885294	0.886452	0.678523
42	0.872159	0.882941	0.881092	0.66042
43	0.889205	0.885882	0.886452	0.677451
44	0.886364	0.877647	0.879142	0.662162
45	0.892045	0.885294	0.886452	0.678523
46	0.875	0.885294	0.883528	0.666297
47	0.880682	0.885294	0.884503	0.670378
48	0.889205	0.887059	0.887427	0.679382
49	0.872159	0.884118	0.882066	0.662332
50	0.869318	0.890588	0.88694	0.670982
51	0.889205	0.876471	0.878655	0.662347
52	0.892045	0.891765	0.891813	0.689234
53	0.880682	0.888824	0.887427	0.676194
54	0.883523	0.890588	0.889376	0.68117
55	0.872159	0.892353	0.888889	0.675992
56	0.872159	0.894706	0.890838	0.679987
57	0.869318	0.895294	0.890838	0.678956
58	0.883523	0.897059	0.894737	0.69215
59	0.872159	0.884118	0.882066	0.662332
60	0.877841	0.892941	0.890351	0.68106
61	0.880682	0.894118	0.891813	0.685088
62	0.866477	0.889412	0.885478	0.666972
63	0.883523	0.891765	0.890351	0.683143
64	0.875	0.893529	0.890351	0.680021
65	0.866477	0.892941	0.888402	0.672907
66	0.877841	0.897059	0.893762	0.688091
67	0.872159	0.891765	0.888402	0.675
68	0.880682	0.892353	0.890351	0.6821
69	0.886364	0.895294	0.893762	0.691152
70	0.886364	0.897059	0.895224	0.694177
71	0.892045	0.889412	0.889864	0.685304
72	0.894886	0.894706	0.894737	0.696228
73	0.877841	0.887059	0.885478	0.671236
74	0.897727	0.892941	0.893762	0.695264
75	0.875	0.889412	0.88694	0.673097
76	0.886364	0.894118	0.892788	0.689149
77	0.889205	0.891765	0.891326	0.687205
78	0.880682	0.893529	0.891326	0.68409
79	0.883523	0.895294	0.893275	0.689124
80	0.863636	0.886471	0.882554	0.660048
81	0.877841	0.891176	0.888889	0.678086
82	0.875	0.897647	0.893762	0.687074
83	0.872159	0.901765	0.896686	0.692231
84	0.875	0.890588	0.887914	0.675062
85	0.892045	0.897059	0.896199	0.698226
86	0.880682	0.89	0.888402	0.678153
87	0.880682	0.894118	0.891813	0.685088
88	0.863636	0.898824	0.892788	0.680975
89	0.875	0.892353	0.889376	0.67803
90	0.860795	0.895294	0.889376	0.672835
91	0.872159	0.890588	0.887427	0.673023
92	0.880682	0.884118	0.883528	0.66846
93	0.875	0.891176	0.888402	0.676049
94	0.866477	0.885294	0.882066	0.660162
95	0.852273	0.894706	0.887427	0.66569
96	0.872159	0.89	0.88694	0.672039
97	0.872159	0.887647	0.88499	0.668126
98	0.877841	0.894118	0.891326	0.683055
99	0.889205	0.891765	0.891326	0.687205
100	0.892045	0.889412	0.889864	0.685304
101	0.880682	0.89	0.888402	0.678153
102	0.883523	0.885882	0.885478	0.67338
103	0.886364	0.89	0.889376	0.682221
104	0.883523	0.887647	0.88694	0.676282
105	0.857955	0.882941	0.878655	0.650172
106	0.886364	0.891176	0.890351	0.684188
107	0.875	0.896471	0.892788	0.685046
108	0.875	0.890588	0.887914	0.675062
109	0.880682	0.891765	0.889864	0.68111
110	0.886364	0.878235	0.87963	0.663093
111	0.892045	0.892353	0.8923	0.690222
112	0.886364	0.894118	0.892788	0.689149
113	0.880682	0.887647	0.886452	0.674246
114	0.857955	0.884706	0.880117	0.653049
115	0.866477	0.889412	0.885478	0.666972
116	0.872159	0.895294	0.891326	0.680993
117	0.880682	0.891765	0.889864	0.68111
118	0.875	0.887647	0.885478	0.670168
119	0.872159	0.891176	0.887914	0.67401
120	0.892045	0.89	0.890351	0.686283
121	0.872159	0.891765	0.888402	0.675
122	0.886364	0.891176	0.890351	0.684188
123	0.863636	0.887059	0.883041	0.661019
124	0.872159	0.891765	0.888402	0.675
125	0.883523	0.89	0.888889	0.680188
126	0.872159	0.891176	0.887914	0.67401
127	0.883523	0.898235	0.895712	0.694181
128	0.880682	0.888235	0.88694	0.675219
129	0.872159	0.888235	0.885478	0.6691
130	0.877841	0.894118	0.891326	0.683055
131	0.880682	0.894706	0.8923	0.68609
132	0.877841	0.891765	0.889376	0.679075
133	0.857955	0.888235	0.883041	0.658871
134	0.875	0.895294	0.891813	0.683028
135	0.875	0.892353	0.889376	0.67803
136	0.883523	0.89	0.888889	0.680188
137	0.883523	0.894118	0.8923	0.68712
138	0.863636	0.893529	0.888402	0.671864
139	0.869318	0.894706	0.890351	0.67795
140	0.880682	0.892353	0.890351	0.6821
141	0.877841	0.895294	0.8923	0.685061
142	0.855114	0.893529	0.88694	0.665729
143	0.863636	0.89	0.885478	0.66591
144	0.869318	0.894706	0.890351	0.67795
145	0.883523	0.896471	0.89425	0.691138
146	0.883523	0.89	0.888889	0.680188
147	0.883523	0.889412	0.888402	0.679208
148	0.880682	0.885882	0.88499	0.671342
149	0.866477	0.885294	0.882066	0.660162
150	0.875	0.896471	0.892788	0.685046
151	0.875	0.887647	0.885478	0.670168
152	0.883523	0.891176	0.889864	0.682155
153	0.860795	0.894118	0.888402	0.670823
154	0.875	0.89	0.887427	0.674078
155	0.866477	0.892941	0.888402	0.672907
156	0.883523	0.901176	0.898148	0.699305
157	0.877841	0.892941	0.890351	0.68106
158	0.872159	0.889412	0.886452	0.671057
159	0.883523	0.893529	0.891813	0.686122
160	0.877841	0.895882	0.892788	0.686068
161	0.875	0.897059	0.893275	0.686058
162	0.869318	0.894706	0.890351	0.67795
163	0.860795	0.896471	0.890351	0.674858
164	0.872159	0.888824	0.885965	0.670077
165	0.866477	0.89	0.885965	0.667954
166	0.869318	0.895882	0.891326	0.679964
167	0.883523	0.894706	0.892788	0.68812
168	0.894886	0.897059	0.896686	0.700249
169	0.886364	0.892941	0.891813	0.687157
170	0.875	0.892941	0.889864	0.679024
171	0.872159	0.891176	0.887914	0.67401
172	0.883523	0.893529	0.891813	0.686122
173	0.883523	0.888824	0.887914	0.67823
174	0.883523	0.897647	0.895224	0.693164
175	0.860795	0.893529	0.887914	0.669821
176	0.877841	0.893529	0.890838	0.682056
177	0.877841	0.895882	0.892788	0.686068
178	0.880682	0.891176	0.889376	0.680121
179	0.880682	0.892941	0.890838	0.683094
180	0.866477	0.890588	0.886452	0.66894
181	0.877841	0.889412	0.887427	0.675135
182	0.863636	0.889412	0.88499	0.664927
183	0.892045	0.894706	0.89425	0.694203
184	0.875	0.888235	0.885965	0.671141
185	0.863636	0.901176	0.894737	0.685096
186	0.869318	0.892941	0.888889	0.674948
187	0.892045	0.893529	0.893275	0.692208
188	0.872159	0.887059	0.884503	0.667154
189	0.869318	0.889412	0.885965	0.669015
190	0.877841	0.890588	0.888402	0.6771
191	0.889205	0.891176	0.890838	0.686218
192	0.883523	0.885882	0.885478	0.67338
193	0.889205	0.891176	0.890838	0.686218
194	0.883523	0.896471	0.89425	0.691138
195	0.872159	0.887059	0.884503	0.667154
196	0.892045	0.892941	0.892788	0.691214
197	0.883523	0.889412	0.888402	0.679208
198	0.889205	0.892941	0.8923	0.689186
199	0.877841	0.892353	0.889864	0.680066
200	0.886364	0.889412	0.888889	0.681241
201	0.880682	0.898824	0.895712	0.693173
202	0.900568	0.891176	0.892788	0.694326
203	0.886364	0.890588	0.889864	0.683203
204	0.886364	0.893529	0.8923	0.688152
205	0.866477	0.891765	0.887427	0.670918
206	0.889205	0.894118	0.893275	0.691178
207	0.886364	0.887059	0.88694	0.677348
208	0.892045	0.886471	0.887427	0.680448
209	0.886364	0.892941	0.891813	0.687157
210	0.883523	0.892353	0.890838	0.684133
211	0.883523	0.893529	0.891813	0.686122
212	0.886364	0.888235	0.887914	0.67929
213	0.877841	0.884706	0.883528	0.667377
214	0.880682	0.891176	0.889376	0.680121
215	0.880682	0.887059	0.885965	0.673275
216	0.900568	0.890588	0.8923	0.693343
217	0.892045	0.894706	0.89425	0.694203
218	0.889205	0.888235	0.888402	0.681323
219	0.892045	0.895882	0.895224	0.69621
220	0.877841	0.894118	0.891326	0.683055
221	0.883523	0.894118	0.8923	0.68712
222	0.889205	0.894118	0.893275	0.691178
223	0.872159	0.892941	0.889376	0.676987
224	0.889205	0.893529	0.892788	0.690181
225	0.894886	0.887647	0.888889	0.684414
226	0.889205	0.892941	0.8923	0.689186
227	0.889205	0.892353	0.891813	0.688194
228	0.892045	0.89	0.890351	0.686283
229	0.886364	0.89	0.889376	0.682221
230	0.892045	0.893529	0.893275	0.692208
231	0.869318	0.890588	0.88694	0.670982
232	0.883523	0.893529	0.891813	0.686122
233	0.892045	0.891765	0.891813	0.689234
234	0.852273	0.891765	0.88499	0.660686
235	0.872159	0.891765	0.888402	0.675
236	0.877841	0.892941	0.890351	0.68106
237	0.883523	0.897647	0.895224	0.693164
238	0.892045	0.889412	0.889864	0.685304
239	0.883523	0.894706	0.892788	0.68812
240	0.880682	0.896471	0.893762	0.689109
241	0.875	0.895294	0.891813	0.683028
242	0.886364	0.899412	0.897173	0.698247
243	0.880682	0.893529	0.891326	0.68409
244	0.897727	0.895294	0.895712	0.699252
245	0.863636	0.894706	0.889376	0.67387
246	0.897727	0.887647	0.889376	0.686443
247	0.877841	0.89	0.887914	0.676116
248	0.883523	0.889412	0.888402	0.679208
249	0.877841	0.895882	0.892788	0.686068
250	0.894886	0.891176	0.891813	0.690275
251	0.883523	0.895882	0.893762	0.69013
252	0.897727	0.891176	0.8923	0.692301
253	0.889205	0.897647	0.896199	0.697215
254	0.877841	0.888235	0.886452	0.673181
255	0.892045	0.898235	0.897173	0.700254
256	0.886364	0.896471	0.894737	0.693166
257	0.889205	0.894706	0.893762	0.692177
