# Supplementary material for: Detecting Blood Methylation Signatures in Response to Childhood Cancer Radiotherapy via Machine Learning Methods
Source: Biology (Basel). 2022 Apr 15;11(4):607. doi: 10.3390/biology11040607 (PMC9030135; doi:10.3390/biology11040607)
Supplement: Supplementary file 1 [file biology-11-00607-s001.zip › biology-1634972-suppl/Table S6.xlsx]

## Sheet: Abdominal-RT
Rules_0	passed counts:793
node_0: feature_name=cg02188223	feature_id[10].value > threshold=0.1943656951189041
node_46: feature_name=cg03054277	feature_id[4].value <= threshold=0.8088002502918243
node_47: feature_name=cg13294852	feature_id[18].value > threshold=0.6363027691841125
node_63: feature_name=cg09921385	feature_id[26].value > threshold=0.5915739834308624
node_123: feature_name=cg21350909	feature_id[226].value > threshold=0.8311112225055695
node_125: feature_name=cg06863814	feature_id[100].value <= threshold=0.7486633956432343
node_126: feature_name=cg04367252	feature_id[93].value <= threshold=0.23994474858045578
node_127: feature_name=cg00218103	feature_id[607].value > threshold=0.11858294904232025
node_129: feature_name=cg13279476	feature_id[341].value <= threshold=0.5332845151424408
node_130: feature_name=cg16993186	feature_id[557].value <= threshold=0.5916872024536133
node_131: feature_name=cg12442513	feature_id[406].value > threshold=0.8106456995010376
node_133: feature_name=cg26910511	feature_id[66].value <= threshold=0.9394970238208771
node_134: feature_name=cg12597694	feature_id[196].value > threshold=0.14746350049972534
node_140: feature_name=cg23440095	feature_id[517].value > threshold=0.2886661887168884
node_170: feature_name=cg18186241	feature_id[92].value > threshold=0.6976044476032257
node_174: feature_name=cg02991078	feature_id[445].value <= threshold=0.8028817176818848
node_175: feature_name=cg14171188	feature_id[121].value <= threshold=0.8862941861152649
node_176: feature_name=cg25714134	feature_id[76].value <= threshold=0.9257966578006744
node_177: feature_name=cg14104842	feature_id[246].value <= threshold=0.4050205498933792
node_178: feature_name=cg05912906	feature_id[385].value <= threshold=0.4000864624977112
node_179: feature_name=cg07428576	feature_id[454].value > threshold=0.23474670201539993
node_181: feature_name=cg06822697	feature_id[235].value > threshold=0.2951579988002777
node_183: feature_name=cg26015149	feature_id[450].value > threshold=0.11417390033602715
node_185: feature_name=cg13294852	feature_id[18].value <= threshold=0.8540107011795044
node_186: feature_name=cg18631913	feature_id[179].value > threshold=0.7559572160243988
node_190: feature_name=cg09703123	feature_id[601].value <= threshold=0.42409224808216095
node_191: feature_name=cg06777902	feature_id[20].value > threshold=0.19057390093803406
node_195: feature_name=cg04024688	feature_id[217].value > threshold=0.14024490118026733
node_199: feature_name=cg22460123	feature_id[570].value > threshold=0.2965988516807556
Class: negative class
Rules_1	passed counts:188
node_0: feature_name=cg02188223	feature_id[10].value > threshold=0.1943656951189041
node_46: feature_name=cg03054277	feature_id[4].value <= threshold=0.8088002502918243
node_47: feature_name=cg13294852	feature_id[18].value > threshold=0.6363027691841125
node_63: feature_name=cg09921385	feature_id[26].value <= threshold=0.5915739834308624
node_64: feature_name=cg24803517	feature_id[33].value <= threshold=0.714207649230957
node_65: feature_name=cg02988445	feature_id[140].value > threshold=0.8397534489631653
node_69: feature_name=cg17656939	feature_id[91].value <= threshold=0.7784661650657654
node_70: feature_name=cg15890546	feature_id[150].value > threshold=0.39194224774837494
node_74: feature_name=cg06016751	feature_id[496].value <= threshold=0.559468001127243
node_75: feature_name=cg26774981	feature_id[433].value > threshold=0.21715179830789566
node_77: feature_name=cg01511232	feature_id[61].value <= threshold=0.8128357529640198
node_78: feature_name=cg08420923	feature_id[24].value <= threshold=0.8093789517879486
node_79: feature_name=cg19758958	feature_id[326].value <= threshold=0.451770544052124
node_80: feature_name=cg03290400	feature_id[148].value <= threshold=0.21751289814710617
node_81: feature_name=cg19281135	feature_id[80].value <= threshold=0.24775104969739914
node_82: feature_name=cg08176240	feature_id[645].value <= threshold=0.724045604467392
node_83: feature_name=cg23900712	feature_id[102].value <= threshold=0.7387172877788544
node_84: feature_name=cg08892600	feature_id[178].value <= threshold=0.15314310044050217
Class: negative class
Rules_2	passed counts:167
node_0: feature_name=cg02188223	feature_id[10].value > threshold=0.1943656951189041
node_46: feature_name=cg03054277	feature_id[4].value <= threshold=0.8088002502918243
node_47: feature_name=cg13294852	feature_id[18].value > threshold=0.6363027691841125
node_63: feature_name=cg09921385	feature_id[26].value > threshold=0.5915739834308624
node_123: feature_name=cg21350909	feature_id[226].value > threshold=0.8311112225055695
node_125: feature_name=cg06863814	feature_id[100].value <= threshold=0.7486633956432343
node_126: feature_name=cg04367252	feature_id[93].value <= threshold=0.23994474858045578
node_127: feature_name=cg00218103	feature_id[607].value > threshold=0.11858294904232025
node_129: feature_name=cg13279476	feature_id[341].value <= threshold=0.5332845151424408
node_130: feature_name=cg16993186	feature_id[557].value <= threshold=0.5916872024536133
node_131: feature_name=cg12442513	feature_id[406].value > threshold=0.8106456995010376
node_133: feature_name=cg26910511	feature_id[66].value <= threshold=0.9394970238208771
node_134: feature_name=cg12597694	feature_id[196].value > threshold=0.14746350049972534
node_140: feature_name=cg23440095	feature_id[517].value <= threshold=0.2886661887168884
node_141: feature_name=cg12800962	feature_id[358].value <= threshold=0.7429888844490051
node_142: feature_name=cg08506127	feature_id[62].value <= threshold=0.5860016047954559
node_143: feature_name=cg14395060	feature_id[366].value <= threshold=0.5881368517875671
node_144: feature_name=cg03246461	feature_id[538].value <= threshold=0.15320629626512527
node_145: feature_name=cg20112376	feature_id[191].value > threshold=0.5725919306278229
node_147: feature_name=cg03905413	feature_id[170].value > threshold=0.009378483053296804
node_149: feature_name=cg14285050	feature_id[652].value > threshold=0.15290234982967377
node_151: feature_name=cg23440095	feature_id[517].value <= threshold=0.2886292487382889
node_152: feature_name=cg08066673	feature_id[101].value > threshold=0.7931635677814484
Class: negative class
Rules_3	passed counts:122
node_0: feature_name=cg02188223	feature_id[10].value > threshold=0.1943656951189041
node_46: feature_name=cg03054277	feature_id[4].value > threshold=0.8088002502918243
node_246: feature_name=cg09703123	feature_id[601].value > threshold=0.28345929086208344
node_258: feature_name=cg02991078	feature_id[445].value <= threshold=0.7702418267726898
node_259: feature_name=cg04209460	feature_id[48].value > threshold=0.35602061450481415
node_267: feature_name=cg03905413	feature_id[170].value <= threshold=0.049806080758571625
node_268: feature_name=cg00034101	feature_id[50].value <= threshold=0.8534641861915588
node_269: feature_name=cg22976567	feature_id[234].value > threshold=0.21017584949731827
node_271: feature_name=cg14180030	feature_id[252].value <= threshold=0.35015080869197845
node_272: feature_name=cg18880175	feature_id[371].value > threshold=0.10789494961500168
node_276: feature_name=cg21915811	feature_id[293].value > threshold=0.19797925651073456
node_280: feature_name=cg05912906	feature_id[385].value <= threshold=0.38433995842933655
Class: negative class
Rules_4	passed counts:88
node_0: feature_name=cg02188223	feature_id[10].value > threshold=0.1943656951189041
node_46: feature_name=cg03054277	feature_id[4].value <= threshold=0.8088002502918243
node_47: feature_name=cg13294852	feature_id[18].value > threshold=0.6363027691841125
node_63: feature_name=cg09921385	feature_id[26].value > threshold=0.5915739834308624
node_123: feature_name=cg21350909	feature_id[226].value > threshold=0.8311112225055695
node_125: feature_name=cg06863814	feature_id[100].value > threshold=0.7486633956432343
node_221: feature_name=cg08587685	feature_id[498].value > threshold=0.5076422989368439
node_229: feature_name=cg19022697	feature_id[247].value > threshold=0.6828589737415314
node_235: feature_name=cg07547765	feature_id[431].value <= threshold=0.7612765431404114
node_236: feature_name=cg07861288	feature_id[630].value <= threshold=0.3888802081346512
node_237: feature_name=cg23954423	feature_id[95].value > threshold=0.24847789853811264
Class: negative class
Rules_5	passed counts:78
node_0: feature_name=cg02188223	feature_id[10].value <= threshold=0.1943656951189041
node_1: feature_name=cg15956680	feature_id[458].value > threshold=0.26073114573955536
node_23: feature_name=cg27589809	feature_id[493].value <= threshold=0.6508783996105194
node_24: feature_name=cg09809672	feature_id[446].value <= threshold=0.5717397630214691
node_25: feature_name=cg17445453	feature_id[730].value <= threshold=0.8685549199581146
node_26: feature_name=cg11146034	feature_id[655].value <= threshold=0.44174450635910034
node_27: feature_name=cg08176240	feature_id[645].value <= threshold=0.6507687568664551
node_28: feature_name=cg20632567	feature_id[44].value <= threshold=0.6822565197944641
Class: positive class
Rules_6	passed counts:39
node_0: feature_name=cg02188223	feature_id[10].value <= threshold=0.1943656951189041
node_1: feature_name=cg15956680	feature_id[458].value <= threshold=0.26073114573955536
node_2: feature_name=cg23836155	feature_id[49].value <= threshold=0.19889739900827408
node_3: feature_name=cg06402858	feature_id[56].value <= threshold=0.4552275389432907
node_4: feature_name=cg02228185	feature_id[118].value > threshold=0.6726748943328857
node_6: feature_name=cg03181246	feature_id[280].value > threshold=0.1386798545718193
Class: negative class
Rules_7	passed counts:34
node_0: feature_name=cg02188223	feature_id[10].value > threshold=0.1943656951189041
node_46: feature_name=cg03054277	feature_id[4].value > threshold=0.8088002502918243
node_246: feature_name=cg09703123	feature_id[601].value <= threshold=0.28345929086208344
node_247: feature_name=cg01446044	feature_id[64].value <= threshold=0.5567407310009003
node_248: feature_name=cg06112444	feature_id[166].value > threshold=0.05598201975226402
node_252: feature_name=cg04100595	feature_id[451].value <= threshold=0.24876495450735092
Class: positive class
Rules_8	passed counts:24
node_0: feature_name=cg02188223	feature_id[10].value > threshold=0.1943656951189041
node_46: feature_name=cg03054277	feature_id[4].value <= threshold=0.8088002502918243
node_47: feature_name=cg13294852	feature_id[18].value <= threshold=0.6363027691841125
node_48: feature_name=cg21524538	feature_id[264].value <= threshold=0.7336010038852692
node_49: feature_name=cg12378834	feature_id[139].value <= threshold=0.5452709496021271
node_50: feature_name=cg17730048	feature_id[75].value > threshold=0.4508337378501892
node_54: feature_name=cg24833706	feature_id[111].value > threshold=0.6322853267192841
Class: positive class
Rules_9	passed counts:22
node_0: feature_name=cg02188223	feature_id[10].value > threshold=0.1943656951189041
node_46: feature_name=cg03054277	feature_id[4].value > threshold=0.8088002502918243
node_246: feature_name=cg09703123	feature_id[601].value > threshold=0.28345929086208344
node_258: feature_name=cg02991078	feature_id[445].value > threshold=0.7702418267726898
node_294: feature_name=cg21359950	feature_id[115].value <= threshold=0.785489410161972
node_295: feature_name=cg09158878	feature_id[491].value > threshold=0.16439464688301086
node_297: feature_name=cg08507975	feature_id[512].value <= threshold=0.20248639583587646
Class: positive class
Rules_10	passed counts:19
node_0: feature_name=cg02188223	feature_id[10].value > threshold=0.1943656951189041
node_46: feature_name=cg03054277	feature_id[4].value <= threshold=0.8088002502918243
node_47: feature_name=cg13294852	feature_id[18].value > threshold=0.6363027691841125
node_63: feature_name=cg09921385	feature_id[26].value <= threshold=0.5915739834308624
node_64: feature_name=cg24803517	feature_id[33].value > threshold=0.714207649230957
node_110: feature_name=cg27495424	feature_id[558].value > threshold=0.673573762178421
node_118: feature_name=cg11135072	feature_id[227].value > threshold=0.23611539602279663
node_120: feature_name=cg04731810	feature_id[241].value <= threshold=0.7764257490634918
Class: negative class
Rules_11	passed counts:18
node_0: feature_name=cg02188223	feature_id[10].value <= threshold=0.1943656951189041
node_1: feature_name=cg15956680	feature_id[458].value <= threshold=0.26073114573955536
node_2: feature_name=cg23836155	feature_id[49].value > threshold=0.19889739900827408
node_12: feature_name=cg00973876	feature_id[38].value <= threshold=0.47350820899009705
node_13: feature_name=cg23895055	feature_id[31].value > threshold=0.6475208699703217
Class: positive class
Rules_12	passed counts:16
node_0: feature_name=cg02188223	feature_id[10].value > threshold=0.1943656951189041
node_46: feature_name=cg03054277	feature_id[4].value <= threshold=0.8088002502918243
node_47: feature_name=cg13294852	feature_id[18].value > threshold=0.6363027691841125
node_63: feature_name=cg09921385	feature_id[26].value <= threshold=0.5915739834308624
node_64: feature_name=cg24803517	feature_id[33].value > threshold=0.714207649230957
node_110: feature_name=cg27495424	feature_id[558].value <= threshold=0.673573762178421
node_111: feature_name=cg26986438	feature_id[89].value > threshold=0.7548349797725677
Class: positive class
Rules_13	passed counts:16
node_0: feature_name=cg02188223	feature_id[10].value > threshold=0.1943656951189041
node_46: feature_name=cg03054277	feature_id[4].value <= threshold=0.8088002502918243
node_47: feature_name=cg13294852	feature_id[18].value <= threshold=0.6363027691841125
node_48: feature_name=cg21524538	feature_id[264].value > threshold=0.7336010038852692
node_60: feature_name=cg15956680	feature_id[458].value <= threshold=0.275232657790184
Class: negative class
Rules_14	passed counts:14
node_0: feature_name=cg02188223	feature_id[10].value > threshold=0.1943656951189041
node_46: feature_name=cg03054277	feature_id[4].value > threshold=0.8088002502918243
node_246: feature_name=cg09703123	feature_id[601].value > threshold=0.28345929086208344
node_258: feature_name=cg02991078	feature_id[445].value <= threshold=0.7702418267726898
node_259: feature_name=cg04209460	feature_id[48].value <= threshold=0.35602061450481415
node_260: feature_name=cg17898760	feature_id[32].value <= threshold=0.24375339597463608
node_261: feature_name=cg12361228	feature_id[224].value <= threshold=0.7081100642681122
Class: positive class
Rules_15	passed counts:12
node_0: feature_name=cg02188223	feature_id[10].value > threshold=0.1943656951189041
node_46: feature_name=cg03054277	feature_id[4].value <= threshold=0.8088002502918243
node_47: feature_name=cg13294852	feature_id[18].value > threshold=0.6363027691841125
node_63: feature_name=cg09921385	feature_id[26].value > threshold=0.5915739834308624
node_123: feature_name=cg21350909	feature_id[226].value > threshold=0.8311112225055695
node_125: feature_name=cg06863814	feature_id[100].value > threshold=0.7486633956432343
node_221: feature_name=cg08587685	feature_id[498].value <= threshold=0.5076422989368439
node_222: feature_name=cg23005227	feature_id[292].value <= threshold=0.5159737169742584
node_223: feature_name=cg10945555	feature_id[741].value > threshold=0.659602701663971
Class: positive class
Rules_16	passed counts:12
node_0: feature_name=cg02188223	feature_id[10].value > threshold=0.1943656951189041
node_46: feature_name=cg03054277	feature_id[4].value <= threshold=0.8088002502918243
node_47: feature_name=cg13294852	feature_id[18].value > threshold=0.6363027691841125
node_63: feature_name=cg09921385	feature_id[26].value > threshold=0.5915739834308624
node_123: feature_name=cg21350909	feature_id[226].value > threshold=0.8311112225055695
node_125: feature_name=cg06863814	feature_id[100].value <= threshold=0.7486633956432343
node_126: feature_name=cg04367252	feature_id[93].value <= threshold=0.23994474858045578
node_127: feature_name=cg00218103	feature_id[607].value > threshold=0.11858294904232025
node_129: feature_name=cg13279476	feature_id[341].value <= threshold=0.5332845151424408
node_130: feature_name=cg16993186	feature_id[557].value <= threshold=0.5916872024536133
node_131: feature_name=cg12442513	feature_id[406].value > threshold=0.8106456995010376
node_133: feature_name=cg26910511	feature_id[66].value <= threshold=0.9394970238208771
node_134: feature_name=cg12597694	feature_id[196].value <= threshold=0.14746350049972534
node_135: feature_name=cg18307442	feature_id[574].value > threshold=0.7325333654880524
node_137: feature_name=cg27235148	feature_id[194].value <= threshold=0.12246084958314896
Class: negative class
Rules_17	passed counts:12
node_0: feature_name=cg02188223	feature_id[10].value <= threshold=0.1943656951189041
node_1: feature_name=cg15956680	feature_id[458].value <= threshold=0.26073114573955536
node_2: feature_name=cg23836155	feature_id[49].value > threshold=0.19889739900827408
node_12: feature_name=cg00973876	feature_id[38].value > threshold=0.47350820899009705
node_18: feature_name=cg21915811	feature_id[293].value <= threshold=0.2715243399143219
Class: negative class
Rules_18	passed counts:11
node_0: feature_name=cg02188223	feature_id[10].value <= threshold=0.1943656951189041
node_1: feature_name=cg15956680	feature_id[458].value > threshold=0.26073114573955536
node_23: feature_name=cg27589809	feature_id[493].value > threshold=0.6508783996105194
node_41: feature_name=cg12293170	feature_id[156].value <= threshold=0.4003627896308899
node_42: feature_name=cg20833121	feature_id[97].value <= threshold=0.8891454637050629
Class: negative class
Rules_19	passed counts:10
node_0: feature_name=cg02188223	feature_id[10].value > threshold=0.1943656951189041
node_46: feature_name=cg03054277	feature_id[4].value > threshold=0.8088002502918243
node_246: feature_name=cg09703123	feature_id[601].value > threshold=0.28345929086208344
node_258: feature_name=cg02991078	feature_id[445].value <= threshold=0.7702418267726898
node_259: feature_name=cg04209460	feature_id[48].value > threshold=0.35602061450481415
node_267: feature_name=cg03905413	feature_id[170].value <= threshold=0.049806080758571625
node_268: feature_name=cg00034101	feature_id[50].value > threshold=0.8534641861915588
node_284: feature_name=cg24635600	feature_id[494].value <= threshold=0.7920767068862915
node_285: feature_name=cg04567724	feature_id[430].value <= threshold=0.14497794955968857
Class: positive class
Rules_20	passed counts:10
node_0: feature_name=cg02188223	feature_id[10].value > threshold=0.1943656951189041
node_46: feature_name=cg03054277	feature_id[4].value > threshold=0.8088002502918243
node_246: feature_name=cg09703123	feature_id[601].value > threshold=0.28345929086208344
node_258: feature_name=cg02991078	feature_id[445].value <= threshold=0.7702418267726898
node_259: feature_name=cg04209460	feature_id[48].value <= threshold=0.35602061450481415
node_260: feature_name=cg17898760	feature_id[32].value > threshold=0.24375339597463608
node_264: feature_name=cg08173263	feature_id[211].value > threshold=0.4107019454240799
Class: negative class
Rules_21	passed counts:9
node_0: feature_name=cg02188223	feature_id[10].value > threshold=0.1943656951189041
node_46: feature_name=cg03054277	feature_id[4].value > threshold=0.8088002502918243
node_246: feature_name=cg09703123	feature_id[601].value > threshold=0.28345929086208344
node_258: feature_name=cg02991078	feature_id[445].value <= threshold=0.7702418267726898
node_259: feature_name=cg04209460	feature_id[48].value > threshold=0.35602061450481415
node_267: feature_name=cg03905413	feature_id[170].value > threshold=0.049806080758571625
node_289: feature_name=cg10876297	feature_id[516].value > threshold=0.4852201044559479
node_291: feature_name=cg08176240	feature_id[645].value <= threshold=0.6489290595054626
Class: positive class
Rules_22	passed counts:9
node_0: feature_name=cg02188223	feature_id[10].value > threshold=0.1943656951189041
node_46: feature_name=cg03054277	feature_id[4].value <= threshold=0.8088002502918243
node_47: feature_name=cg13294852	feature_id[18].value > threshold=0.6363027691841125
node_63: feature_name=cg09921385	feature_id[26].value > threshold=0.5915739834308624
node_123: feature_name=cg21350909	feature_id[226].value > threshold=0.8311112225055695
node_125: feature_name=cg06863814	feature_id[100].value <= threshold=0.7486633956432343
node_126: feature_name=cg04367252	feature_id[93].value <= threshold=0.23994474858045578
node_127: feature_name=cg00218103	feature_id[607].value > threshold=0.11858294904232025
node_129: feature_name=cg13279476	feature_id[341].value <= threshold=0.5332845151424408
node_130: feature_name=cg16993186	feature_id[557].value <= threshold=0.5916872024536133
node_131: feature_name=cg12442513	feature_id[406].value > threshold=0.8106456995010376
node_133: feature_name=cg26910511	feature_id[66].value <= threshold=0.9394970238208771
node_134: feature_name=cg12597694	feature_id[196].value > threshold=0.14746350049972534
node_140: feature_name=cg23440095	feature_id[517].value <= threshold=0.2886661887168884
node_141: feature_name=cg12800962	feature_id[358].value <= threshold=0.7429888844490051
node_142: feature_name=cg08506127	feature_id[62].value > threshold=0.5860016047954559
node_164: feature_name=cg23776628	feature_id[98].value > threshold=0.6738046109676361
Class: negative class
Rules_23	passed counts:9
node_0: feature_name=cg02188223	feature_id[10].value > threshold=0.1943656951189041
node_46: feature_name=cg03054277	feature_id[4].value <= threshold=0.8088002502918243
node_47: feature_name=cg13294852	feature_id[18].value > threshold=0.6363027691841125
node_63: feature_name=cg09921385	feature_id[26].value > threshold=0.5915739834308624
node_123: feature_name=cg21350909	feature_id[226].value > threshold=0.8311112225055695
node_125: feature_name=cg06863814	feature_id[100].value <= threshold=0.7486633956432343
node_126: feature_name=cg04367252	feature_id[93].value <= threshold=0.23994474858045578
node_127: feature_name=cg00218103	feature_id[607].value > threshold=0.11858294904232025
node_129: feature_name=cg13279476	feature_id[341].value <= threshold=0.5332845151424408
node_130: feature_name=cg16993186	feature_id[557].value <= threshold=0.5916872024536133
node_131: feature_name=cg12442513	feature_id[406].value > threshold=0.8106456995010376
node_133: feature_name=cg26910511	feature_id[66].value <= threshold=0.9394970238208771
node_134: feature_name=cg12597694	feature_id[196].value > threshold=0.14746350049972534
node_140: feature_name=cg23440095	feature_id[517].value <= threshold=0.2886661887168884
node_141: feature_name=cg12800962	feature_id[358].value <= threshold=0.7429888844490051
node_142: feature_name=cg08506127	feature_id[62].value <= threshold=0.5860016047954559
node_143: feature_name=cg14395060	feature_id[366].value <= threshold=0.5881368517875671
node_144: feature_name=cg03246461	feature_id[538].value > threshold=0.15320629626512527
node_158: feature_name=cg16449837	feature_id[332].value > threshold=0.4986589401960373
Class: negative class
Rules_24	passed counts:9
node_0: feature_name=cg02188223	feature_id[10].value > threshold=0.1943656951189041
node_46: feature_name=cg03054277	feature_id[4].value <= threshold=0.8088002502918243
node_47: feature_name=cg13294852	feature_id[18].value > threshold=0.6363027691841125
node_63: feature_name=cg09921385	feature_id[26].value <= threshold=0.5915739834308624
node_64: feature_name=cg24803517	feature_id[33].value > threshold=0.714207649230957
node_110: feature_name=cg27495424	feature_id[558].value <= threshold=0.673573762178421
node_111: feature_name=cg26986438	feature_id[89].value <= threshold=0.7548349797725677
node_112: feature_name=cg13924715	feature_id[35].value > threshold=0.9055137634277344
node_114: feature_name=cg18186241	feature_id[92].value <= threshold=0.797410249710083
Class: negative class
Rules_25	passed counts:9
node_0: feature_name=cg02188223	feature_id[10].value > threshold=0.1943656951189041
node_46: feature_name=cg03054277	feature_id[4].value <= threshold=0.8088002502918243
node_47: feature_name=cg13294852	feature_id[18].value > threshold=0.6363027691841125
node_63: feature_name=cg09921385	feature_id[26].value <= threshold=0.5915739834308624
node_64: feature_name=cg24803517	feature_id[33].value <= threshold=0.714207649230957
node_65: feature_name=cg02988445	feature_id[140].value > threshold=0.8397534489631653
node_69: feature_name=cg17656939	feature_id[91].value <= threshold=0.7784661650657654
node_70: feature_name=cg15890546	feature_id[150].value > threshold=0.39194224774837494
node_74: feature_name=cg06016751	feature_id[496].value > threshold=0.559468001127243
node_102: feature_name=cg06016751	feature_id[496].value > threshold=0.5682928264141083
node_104: feature_name=cg12499872	feature_id[169].value <= threshold=0.8372837007045746
Class: negative class
Rules_26	passed counts:8
node_0: feature_name=cg02188223	feature_id[10].value > threshold=0.1943656951189041
node_46: feature_name=cg03054277	feature_id[4].value > threshold=0.8088002502918243
node_246: feature_name=cg09703123	feature_id[601].value > threshold=0.28345929086208344
node_258: feature_name=cg02991078	feature_id[445].value <= threshold=0.7702418267726898
node_259: feature_name=cg04209460	feature_id[48].value > threshold=0.35602061450481415
node_267: feature_name=cg03905413	feature_id[170].value <= threshold=0.049806080758571625
node_268: feature_name=cg00034101	feature_id[50].value > threshold=0.8534641861915588
node_284: feature_name=cg24635600	feature_id[494].value > threshold=0.7920767068862915
Class: negative class
Rules_27	passed counts:8
node_0: feature_name=cg02188223	feature_id[10].value > threshold=0.1943656951189041
node_46: feature_name=cg03054277	feature_id[4].value <= threshold=0.8088002502918243
node_47: feature_name=cg13294852	feature_id[18].value <= threshold=0.6363027691841125
node_48: feature_name=cg21524538	feature_id[264].value <= threshold=0.7336010038852692
node_49: feature_name=cg12378834	feature_id[139].value > threshold=0.5452709496021271
node_57: feature_name=cg14104842	feature_id[246].value > threshold=0.22991300374269485
Class: negative class
Rules_28	passed counts:7
node_0: feature_name=cg02188223	feature_id[10].value > threshold=0.1943656951189041
node_46: feature_name=cg03054277	feature_id[4].value <= threshold=0.8088002502918243
node_47: feature_name=cg13294852	feature_id[18].value > threshold=0.6363027691841125
node_63: feature_name=cg09921385	feature_id[26].value > threshold=0.5915739834308624
node_123: feature_name=cg21350909	feature_id[226].value > threshold=0.8311112225055695
node_125: feature_name=cg06863814	feature_id[100].value > threshold=0.7486633956432343
node_221: feature_name=cg08587685	feature_id[498].value <= threshold=0.5076422989368439
node_222: feature_name=cg23005227	feature_id[292].value > threshold=0.5159737169742584
node_226: feature_name=cg19556572	feature_id[442].value > threshold=0.7972028255462646
Class: negative class
Rules_29	passed counts:7
node_0: feature_name=cg02188223	feature_id[10].value > threshold=0.1943656951189041
node_46: feature_name=cg03054277	feature_id[4].value <= threshold=0.8088002502918243
node_47: feature_name=cg13294852	feature_id[18].value > threshold=0.6363027691841125
node_63: feature_name=cg09921385	feature_id[26].value > threshold=0.5915739834308624
node_123: feature_name=cg21350909	feature_id[226].value > threshold=0.8311112225055695
node_125: feature_name=cg06863814	feature_id[100].value <= threshold=0.7486633956432343
node_126: feature_name=cg04367252	feature_id[93].value <= threshold=0.23994474858045578
node_127: feature_name=cg00218103	feature_id[607].value > threshold=0.11858294904232025
node_129: feature_name=cg13279476	feature_id[341].value <= threshold=0.5332845151424408
node_130: feature_name=cg16993186	feature_id[557].value <= threshold=0.5916872024536133
node_131: feature_name=cg12442513	feature_id[406].value > threshold=0.8106456995010376
node_133: feature_name=cg26910511	feature_id[66].value <= threshold=0.9394970238208771
node_134: feature_name=cg12597694	feature_id[196].value > threshold=0.14746350049972534
node_140: feature_name=cg23440095	feature_id[517].value <= threshold=0.2886661887168884
node_141: feature_name=cg12800962	feature_id[358].value <= threshold=0.7429888844490051
node_142: feature_name=cg08506127	feature_id[62].value > threshold=0.5860016047954559
node_164: feature_name=cg23776628	feature_id[98].value <= threshold=0.6738046109676361
node_165: feature_name=cg18299634	feature_id[15].value > threshold=0.2349536493420601
Class: positive class
Rules_30	passed counts:7
node_0: feature_name=cg02188223	feature_id[10].value > threshold=0.1943656951189041
node_46: feature_name=cg03054277	feature_id[4].value <= threshold=0.8088002502918243
node_47: feature_name=cg13294852	feature_id[18].value > threshold=0.6363027691841125
node_63: feature_name=cg09921385	feature_id[26].value <= threshold=0.5915739834308624
node_64: feature_name=cg24803517	feature_id[33].value <= threshold=0.714207649230957
node_65: feature_name=cg02988445	feature_id[140].value <= threshold=0.8397534489631653
node_66: feature_name=cg22976567	feature_id[234].value <= threshold=0.27935080230236053
Class: positive class
Rules_31	passed counts:7
node_0: feature_name=cg02188223	feature_id[10].value <= threshold=0.1943656951189041
node_1: feature_name=cg15956680	feature_id[458].value > threshold=0.26073114573955536
node_23: feature_name=cg27589809	feature_id[493].value <= threshold=0.6508783996105194
node_24: feature_name=cg09809672	feature_id[446].value > threshold=0.5717397630214691
node_36: feature_name=cg01446044	feature_id[64].value > threshold=0.5232063829898834
Class: negative class
Rules_32	passed counts:7
node_0: feature_name=cg02188223	feature_id[10].value <= threshold=0.1943656951189041
node_1: feature_name=cg15956680	feature_id[458].value > threshold=0.26073114573955536
node_23: feature_name=cg27589809	feature_id[493].value <= threshold=0.6508783996105194
node_24: feature_name=cg09809672	feature_id[446].value > threshold=0.5717397630214691
node_36: feature_name=cg01446044	feature_id[64].value <= threshold=0.5232063829898834
node_37: feature_name=cg13910395	feature_id[469].value > threshold=0.18730999529361725
Class: positive class
Rules_33	passed counts:6
node_0: feature_name=cg02188223	feature_id[10].value > threshold=0.1943656951189041
node_46: feature_name=cg03054277	feature_id[4].value <= threshold=0.8088002502918243
node_47: feature_name=cg13294852	feature_id[18].value > threshold=0.6363027691841125
node_63: feature_name=cg09921385	feature_id[26].value > threshold=0.5915739834308624
node_123: feature_name=cg21350909	feature_id[226].value > threshold=0.8311112225055695
node_125: feature_name=cg06863814	feature_id[100].value > threshold=0.7486633956432343
node_221: feature_name=cg08587685	feature_id[498].value > threshold=0.5076422989368439
node_229: feature_name=cg19022697	feature_id[247].value <= threshold=0.6828589737415314
node_230: feature_name=cg10300992	feature_id[622].value > threshold=0.26523955166339874
Class: positive class
Rules_34	passed counts:6
node_0: feature_name=cg02188223	feature_id[10].value > threshold=0.1943656951189041
node_46: feature_name=cg03054277	feature_id[4].value <= threshold=0.8088002502918243
node_47: feature_name=cg13294852	feature_id[18].value > threshold=0.6363027691841125
node_63: feature_name=cg09921385	feature_id[26].value <= threshold=0.5915739834308624
node_64: feature_name=cg24803517	feature_id[33].value > threshold=0.714207649230957
node_110: feature_name=cg27495424	feature_id[558].value <= threshold=0.673573762178421
node_111: feature_name=cg26986438	feature_id[89].value <= threshold=0.7548349797725677
node_112: feature_name=cg13924715	feature_id[35].value <= threshold=0.9055137634277344
Class: positive class
Rules_35	passed counts:6
node_0: feature_name=cg02188223	feature_id[10].value > threshold=0.1943656951189041
node_46: feature_name=cg03054277	feature_id[4].value <= threshold=0.8088002502918243
node_47: feature_name=cg13294852	feature_id[18].value > threshold=0.6363027691841125
node_63: feature_name=cg09921385	feature_id[26].value <= threshold=0.5915739834308624
node_64: feature_name=cg24803517	feature_id[33].value <= threshold=0.714207649230957
node_65: feature_name=cg02988445	feature_id[140].value > threshold=0.8397534489631653
node_69: feature_name=cg17656939	feature_id[91].value <= threshold=0.7784661650657654
node_70: feature_name=cg15890546	feature_id[150].value > threshold=0.39194224774837494
node_74: feature_name=cg06016751	feature_id[496].value > threshold=0.559468001127243
node_102: feature_name=cg06016751	feature_id[496].value <= threshold=0.5682928264141083
Class: positive class
Rules_36	passed counts:5
node_0: feature_name=cg02188223	feature_id[10].value > threshold=0.1943656951189041
node_46: feature_name=cg03054277	feature_id[4].value > threshold=0.8088002502918243
node_246: feature_name=cg09703123	feature_id[601].value > threshold=0.28345929086208344
node_258: feature_name=cg02991078	feature_id[445].value > threshold=0.7702418267726898
node_294: feature_name=cg21359950	feature_id[115].value > threshold=0.785489410161972
Class: negative class
Rules_37	passed counts:5
node_0: feature_name=cg02188223	feature_id[10].value > threshold=0.1943656951189041
node_46: feature_name=cg03054277	feature_id[4].value > threshold=0.8088002502918243
node_246: feature_name=cg09703123	feature_id[601].value <= threshold=0.28345929086208344
node_247: feature_name=cg01446044	feature_id[64].value > threshold=0.5567407310009003
Class: negative class
Rules_38	passed counts:5
node_0: feature_name=cg02188223	feature_id[10].value > threshold=0.1943656951189041
node_46: feature_name=cg03054277	feature_id[4].value <= threshold=0.8088002502918243
node_47: feature_name=cg13294852	feature_id[18].value > threshold=0.6363027691841125
node_63: feature_name=cg09921385	feature_id[26].value > threshold=0.5915739834308624
node_123: feature_name=cg21350909	feature_id[226].value > threshold=0.8311112225055695
node_125: feature_name=cg06863814	feature_id[100].value <= threshold=0.7486633956432343
node_126: feature_name=cg04367252	feature_id[93].value <= threshold=0.23994474858045578
node_127: feature_name=cg00218103	feature_id[607].value > threshold=0.11858294904232025
node_129: feature_name=cg13279476	feature_id[341].value <= threshold=0.5332845151424408
node_130: feature_name=cg16993186	feature_id[557].value <= threshold=0.5916872024536133
node_131: feature_name=cg12442513	feature_id[406].value > threshold=0.8106456995010376
node_133: feature_name=cg26910511	feature_id[66].value <= threshold=0.9394970238208771
node_134: feature_name=cg12597694	feature_id[196].value > threshold=0.14746350049972534
node_140: feature_name=cg23440095	feature_id[517].value > threshold=0.2886661887168884
node_170: feature_name=cg18186241	feature_id[92].value > threshold=0.6976044476032257
node_174: feature_name=cg02991078	feature_id[445].value <= threshold=0.8028817176818848
node_175: feature_name=cg14171188	feature_id[121].value <= threshold=0.8862941861152649
node_176: feature_name=cg25714134	feature_id[76].value <= threshold=0.9257966578006744
node_177: feature_name=cg14104842	feature_id[246].value <= threshold=0.4050205498933792
node_178: feature_name=cg05912906	feature_id[385].value <= threshold=0.4000864624977112
node_179: feature_name=cg07428576	feature_id[454].value > threshold=0.23474670201539993
node_181: feature_name=cg06822697	feature_id[235].value > threshold=0.2951579988002777
node_183: feature_name=cg26015149	feature_id[450].value > threshold=0.11417390033602715
node_185: feature_name=cg13294852	feature_id[18].value <= threshold=0.8540107011795044
node_186: feature_name=cg18631913	feature_id[179].value > threshold=0.7559572160243988
node_190: feature_name=cg09703123	feature_id[601].value <= threshold=0.42409224808216095
node_191: feature_name=cg06777902	feature_id[20].value > threshold=0.19057390093803406
node_195: feature_name=cg04024688	feature_id[217].value > threshold=0.14024490118026733
node_199: feature_name=cg22460123	feature_id[570].value <= threshold=0.2965988516807556
node_200: feature_name=cg07266431	feature_id[176].value > threshold=0.3047090917825699
Class: negative class
Rules_39	passed counts:5
node_0: feature_name=cg02188223	feature_id[10].value > threshold=0.1943656951189041
node_46: feature_name=cg03054277	feature_id[4].value <= threshold=0.8088002502918243
node_47: feature_name=cg13294852	feature_id[18].value > threshold=0.6363027691841125
node_63: feature_name=cg09921385	feature_id[26].value > threshold=0.5915739834308624
node_123: feature_name=cg21350909	feature_id[226].value > threshold=0.8311112225055695
node_125: feature_name=cg06863814	feature_id[100].value <= threshold=0.7486633956432343
node_126: feature_name=cg04367252	feature_id[93].value <= threshold=0.23994474858045578
node_127: feature_name=cg00218103	feature_id[607].value > threshold=0.11858294904232025
node_129: feature_name=cg13279476	feature_id[341].value <= threshold=0.5332845151424408
node_130: feature_name=cg16993186	feature_id[557].value <= threshold=0.5916872024536133
node_131: feature_name=cg12442513	feature_id[406].value > threshold=0.8106456995010376
node_133: feature_name=cg26910511	feature_id[66].value <= threshold=0.9394970238208771
node_134: feature_name=cg12597694	feature_id[196].value > threshold=0.14746350049972534
node_140: feature_name=cg23440095	feature_id[517].value > threshold=0.2886661887168884
node_170: feature_name=cg18186241	feature_id[92].value > threshold=0.6976044476032257
node_174: feature_name=cg02991078	feature_id[445].value <= threshold=0.8028817176818848
node_175: feature_name=cg14171188	feature_id[121].value <= threshold=0.8862941861152649
node_176: feature_name=cg25714134	feature_id[76].value <= threshold=0.9257966578006744
node_177: feature_name=cg14104842	feature_id[246].value <= threshold=0.4050205498933792
node_178: feature_name=cg05912906	feature_id[385].value <= threshold=0.4000864624977112
node_179: feature_name=cg07428576	feature_id[454].value > threshold=0.23474670201539993
node_181: feature_name=cg06822697	feature_id[235].value > threshold=0.2951579988002777
node_183: feature_name=cg26015149	feature_id[450].value > threshold=0.11417390033602715
node_185: feature_name=cg13294852	feature_id[18].value <= threshold=0.8540107011795044
node_186: feature_name=cg18631913	feature_id[179].value > threshold=0.7559572160243988
node_190: feature_name=cg09703123	feature_id[601].value <= threshold=0.42409224808216095
node_191: feature_name=cg06777902	feature_id[20].value > threshold=0.19057390093803406
node_195: feature_name=cg04024688	feature_id[217].value <= threshold=0.14024490118026733
node_196: feature_name=ch.4.194519R	feature_id[408].value <= threshold=0.09389710053801537
Class: negative class
Rules_40	passed counts:5
node_0: feature_name=cg02188223	feature_id[10].value > threshold=0.1943656951189041
node_46: feature_name=cg03054277	feature_id[4].value <= threshold=0.8088002502918243
node_47: feature_name=cg13294852	feature_id[18].value > threshold=0.6363027691841125
node_63: feature_name=cg09921385	feature_id[26].value > threshold=0.5915739834308624
node_123: feature_name=cg21350909	feature_id[226].value > threshold=0.8311112225055695
node_125: feature_name=cg06863814	feature_id[100].value <= threshold=0.7486633956432343
node_126: feature_name=cg04367252	feature_id[93].value <= threshold=0.23994474858045578
node_127: feature_name=cg00218103	feature_id[607].value > threshold=0.11858294904232025
node_129: feature_name=cg13279476	feature_id[341].value <= threshold=0.5332845151424408
node_130: feature_name=cg16993186	feature_id[557].value <= threshold=0.5916872024536133
node_131: feature_name=cg12442513	feature_id[406].value > threshold=0.8106456995010376
node_133: feature_name=cg26910511	feature_id[66].value <= threshold=0.9394970238208771
node_134: feature_name=cg12597694	feature_id[196].value > threshold=0.14746350049972534
node_140: feature_name=cg23440095	feature_id[517].value <= threshold=0.2886661887168884
node_141: feature_name=cg12800962	feature_id[358].value <= threshold=0.7429888844490051
node_142: feature_name=cg08506127	feature_id[62].value <= threshold=0.5860016047954559
node_143: feature_name=cg14395060	feature_id[366].value <= threshold=0.5881368517875671
node_144: feature_name=cg03246461	feature_id[538].value > threshold=0.15320629626512527
node_158: feature_name=cg16449837	feature_id[332].value <= threshold=0.4986589401960373
Class: positive class
Rules_41	passed counts:5
node_0: feature_name=cg02188223	feature_id[10].value > threshold=0.1943656951189041
node_46: feature_name=cg03054277	feature_id[4].value <= threshold=0.8088002502918243
node_47: feature_name=cg13294852	feature_id[18].value > threshold=0.6363027691841125
node_63: feature_name=cg09921385	feature_id[26].value > threshold=0.5915739834308624
node_123: feature_name=cg21350909	feature_id[226].value > threshold=0.8311112225055695
node_125: feature_name=cg06863814	feature_id[100].value <= threshold=0.7486633956432343
node_126: feature_name=cg04367252	feature_id[93].value <= threshold=0.23994474858045578
node_127: feature_name=cg00218103	feature_id[607].value > threshold=0.11858294904232025
node_129: feature_name=cg13279476	feature_id[341].value <= threshold=0.5332845151424408
node_130: feature_name=cg16993186	feature_id[557].value <= threshold=0.5916872024536133
node_131: feature_name=cg12442513	feature_id[406].value > threshold=0.8106456995010376
node_133: feature_name=cg26910511	feature_id[66].value <= threshold=0.9394970238208771
node_134: feature_name=cg12597694	feature_id[196].value <= threshold=0.14746350049972534
node_135: feature_name=cg18307442	feature_id[574].value <= threshold=0.7325333654880524
Class: positive class
Rules_42	passed counts:5
node_0: feature_name=cg02188223	feature_id[10].value > threshold=0.1943656951189041
node_46: feature_name=cg03054277	feature_id[4].value <= threshold=0.8088002502918243
node_47: feature_name=cg13294852	feature_id[18].value > threshold=0.6363027691841125
node_63: feature_name=cg09921385	feature_id[26].value <= threshold=0.5915739834308624
node_64: feature_name=cg24803517	feature_id[33].value <= threshold=0.714207649230957
node_65: feature_name=cg02988445	feature_id[140].value > threshold=0.8397534489631653
node_69: feature_name=cg17656939	feature_id[91].value > threshold=0.7784661650657654
node_107: feature_name=cg01063461	feature_id[604].value > threshold=0.4588916003704071
Class: positive class
Rules_43	passed counts:5
node_0: feature_name=cg02188223	feature_id[10].value > threshold=0.1943656951189041
node_46: feature_name=cg03054277	feature_id[4].value <= threshold=0.8088002502918243
node_47: feature_name=cg13294852	feature_id[18].value > threshold=0.6363027691841125
node_63: feature_name=cg09921385	feature_id[26].value <= threshold=0.5915739834308624
node_64: feature_name=cg24803517	feature_id[33].value <= threshold=0.714207649230957
node_65: feature_name=cg02988445	feature_id[140].value > threshold=0.8397534489631653
node_69: feature_name=cg17656939	feature_id[91].value <= threshold=0.7784661650657654
node_70: feature_name=cg15890546	feature_id[150].value <= threshold=0.39194224774837494
node_71: feature_name=cg25861453	feature_id[523].value <= threshold=0.6918682754039764
Class: positive class
Rules_44	passed counts:5
node_0: feature_name=cg02188223	feature_id[10].value <= threshold=0.1943656951189041
node_1: feature_name=cg15956680	feature_id[458].value <= threshold=0.26073114573955536
node_2: feature_name=cg23836155	feature_id[49].value > threshold=0.19889739900827408
node_12: feature_name=cg00973876	feature_id[38].value > threshold=0.47350820899009705
node_18: feature_name=cg21915811	feature_id[293].value > threshold=0.2715243399143219
node_20: feature_name=cg06112444	feature_id[166].value > threshold=0.05460387468338013
Class: positive class
Rules_45	passed counts:4
node_0: feature_name=cg02188223	feature_id[10].value > threshold=0.1943656951189041
node_46: feature_name=cg03054277	feature_id[4].value > threshold=0.8088002502918243
node_246: feature_name=cg09703123	feature_id[601].value <= threshold=0.28345929086208344
node_247: feature_name=cg01446044	feature_id[64].value <= threshold=0.5567407310009003
node_248: feature_name=cg06112444	feature_id[166].value <= threshold=0.05598201975226402
node_249: feature_name=cg00002033	feature_id[216].value > threshold=0.7689225077629089
Class: negative class
Rules_46	passed counts:4
node_0: feature_name=cg02188223	feature_id[10].value > threshold=0.1943656951189041
node_46: feature_name=cg03054277	feature_id[4].value <= threshold=0.8088002502918243
node_47: feature_name=cg13294852	feature_id[18].value > threshold=0.6363027691841125
node_63: feature_name=cg09921385	feature_id[26].value > threshold=0.5915739834308624
node_123: feature_name=cg21350909	feature_id[226].value > threshold=0.8311112225055695
node_125: feature_name=cg06863814	feature_id[100].value > threshold=0.7486633956432343
node_221: feature_name=cg08587685	feature_id[498].value > threshold=0.5076422989368439
node_229: feature_name=cg19022697	feature_id[247].value > threshold=0.6828589737415314
node_235: feature_name=cg07547765	feature_id[431].value > threshold=0.7612765431404114
node_243: feature_name=cg17445453	feature_id[730].value <= threshold=0.766990065574646
Class: positive class
Rules_47	passed counts:4
node_0: feature_name=cg02188223	feature_id[10].value > threshold=0.1943656951189041
node_46: feature_name=cg03054277	feature_id[4].value <= threshold=0.8088002502918243
node_47: feature_name=cg13294852	feature_id[18].value > threshold=0.6363027691841125
node_63: feature_name=cg09921385	feature_id[26].value > threshold=0.5915739834308624
node_123: feature_name=cg21350909	feature_id[226].value > threshold=0.8311112225055695
node_125: feature_name=cg06863814	feature_id[100].value > threshold=0.7486633956432343
node_221: feature_name=cg08587685	feature_id[498].value > threshold=0.5076422989368439
node_229: feature_name=cg19022697	feature_id[247].value <= threshold=0.6828589737415314
node_230: feature_name=cg10300992	feature_id[622].value <= threshold=0.26523955166339874
node_231: feature_name=cg14562296	feature_id[41].value > threshold=0.4753096103668213
Class: negative class
Rules_48	passed counts:4
node_0: feature_name=cg02188223	feature_id[10].value > threshold=0.1943656951189041
node_46: feature_name=cg03054277	feature_id[4].value <= threshold=0.8088002502918243
node_47: feature_name=cg13294852	feature_id[18].value > threshold=0.6363027691841125
node_63: feature_name=cg09921385	feature_id[26].value > threshold=0.5915739834308624
node_123: feature_name=cg21350909	feature_id[226].value > threshold=0.8311112225055695
node_125: feature_name=cg06863814	feature_id[100].value <= threshold=0.7486633956432343
node_126: feature_name=cg04367252	feature_id[93].value <= threshold=0.23994474858045578
node_127: feature_name=cg00218103	feature_id[607].value > threshold=0.11858294904232025
node_129: feature_name=cg13279476	feature_id[341].value <= threshold=0.5332845151424408
node_130: feature_name=cg16993186	feature_id[557].value <= threshold=0.5916872024536133
node_131: feature_name=cg12442513	feature_id[406].value > threshold=0.8106456995010376
node_133: feature_name=cg26910511	feature_id[66].value <= threshold=0.9394970238208771
node_134: feature_name=cg12597694	feature_id[196].value > threshold=0.14746350049972534
node_140: feature_name=cg23440095	feature_id[517].value <= threshold=0.2886661887168884
node_141: feature_name=cg12800962	feature_id[358].value <= threshold=0.7429888844490051
node_142: feature_name=cg08506127	feature_id[62].value <= threshold=0.5860016047954559
node_143: feature_name=cg14395060	feature_id[366].value > threshold=0.5881368517875671
node_161: feature_name=cg01579884	feature_id[63].value <= threshold=0.5527909994125366
Class: positive class
Rules_49	passed counts:4
node_0: feature_name=cg02188223	feature_id[10].value > threshold=0.1943656951189041
node_46: feature_name=cg03054277	feature_id[4].value <= threshold=0.8088002502918243
node_47: feature_name=cg13294852	feature_id[18].value > threshold=0.6363027691841125
node_63: feature_name=cg09921385	feature_id[26].value > threshold=0.5915739834308624
node_123: feature_name=cg21350909	feature_id[226].value <= threshold=0.8311112225055695
Class: positive class
Rules_50	passed counts:4
node_0: feature_name=cg02188223	feature_id[10].value > threshold=0.1943656951189041
node_46: feature_name=cg03054277	feature_id[4].value <= threshold=0.8088002502918243
node_47: feature_name=cg13294852	feature_id[18].value > threshold=0.6363027691841125
node_63: feature_name=cg09921385	feature_id[26].value <= threshold=0.5915739834308624
node_64: feature_name=cg24803517	feature_id[33].value > threshold=0.714207649230957
node_110: feature_name=cg27495424	feature_id[558].value > threshold=0.673573762178421
node_118: feature_name=cg11135072	feature_id[227].value <= threshold=0.23611539602279663
Class: positive class
Rules_51	passed counts:4
node_0: feature_name=cg02188223	feature_id[10].value > threshold=0.1943656951189041
node_46: feature_name=cg03054277	feature_id[4].value <= threshold=0.8088002502918243
node_47: feature_name=cg13294852	feature_id[18].value <= threshold=0.6363027691841125
node_48: feature_name=cg21524538	feature_id[264].value <= threshold=0.7336010038852692
node_49: feature_name=cg12378834	feature_id[139].value <= threshold=0.5452709496021271
node_50: feature_name=cg17730048	feature_id[75].value <= threshold=0.4508337378501892
node_51: feature_name=cg25439632	feature_id[312].value > threshold=0.285384401679039
Class: negative class
Rules_52	passed counts:4
node_0: feature_name=cg02188223	feature_id[10].value <= threshold=0.1943656951189041
node_1: feature_name=cg15956680	feature_id[458].value > threshold=0.26073114573955536
node_23: feature_name=cg27589809	feature_id[493].value > threshold=0.6508783996105194
node_41: feature_name=cg12293170	feature_id[156].value > threshold=0.4003627896308899
Class: positive class
Rules_53	passed counts:4
node_0: feature_name=cg02188223	feature_id[10].value <= threshold=0.1943656951189041
node_1: feature_name=cg15956680	feature_id[458].value <= threshold=0.26073114573955536
node_2: feature_name=cg23836155	feature_id[49].value > threshold=0.19889739900827408
node_12: feature_name=cg00973876	feature_id[38].value <= threshold=0.47350820899009705
node_13: feature_name=cg23895055	feature_id[31].value <= threshold=0.6475208699703217
node_14: feature_name=cg13541977	feature_id[378].value <= threshold=0.17024384438991547
Class: negative class
Rules_54	passed counts:4
node_0: feature_name=cg02188223	feature_id[10].value <= threshold=0.1943656951189041
node_1: feature_name=cg15956680	feature_id[458].value <= threshold=0.26073114573955536
node_2: feature_name=cg23836155	feature_id[49].value <= threshold=0.19889739900827408
node_3: feature_name=cg06402858	feature_id[56].value > threshold=0.4552275389432907
node_9: feature_name=cg21232015	feature_id[757].value <= threshold=0.7246541976928711
Class: positive class
Rules_55	passed counts:3
node_0: feature_name=cg02188223	feature_id[10].value > threshold=0.1943656951189041
node_46: feature_name=cg03054277	feature_id[4].value > threshold=0.8088002502918243
node_246: feature_name=cg09703123	feature_id[601].value > threshold=0.28345929086208344
node_258: feature_name=cg02991078	feature_id[445].value > threshold=0.7702418267726898
node_294: feature_name=cg21359950	feature_id[115].value <= threshold=0.785489410161972
node_295: feature_name=cg09158878	feature_id[491].value <= threshold=0.16439464688301086
Class: negative class
Rules_56	passed counts:3
node_0: feature_name=cg02188223	feature_id[10].value > threshold=0.1943656951189041
node_46: feature_name=cg03054277	feature_id[4].value > threshold=0.8088002502918243
node_246: feature_name=cg09703123	feature_id[601].value > threshold=0.28345929086208344
node_258: feature_name=cg02991078	feature_id[445].value <= threshold=0.7702418267726898
node_259: feature_name=cg04209460	feature_id[48].value > threshold=0.35602061450481415
node_267: feature_name=cg03905413	feature_id[170].value > threshold=0.049806080758571625
node_289: feature_name=cg10876297	feature_id[516].value <= threshold=0.4852201044559479
Class: negative class
Rules_57	passed counts:3
node_0: feature_name=cg02188223	feature_id[10].value > threshold=0.1943656951189041
node_46: feature_name=cg03054277	feature_id[4].value > threshold=0.8088002502918243
node_246: feature_name=cg09703123	feature_id[601].value > threshold=0.28345929086208344
node_258: feature_name=cg02991078	feature_id[445].value <= threshold=0.7702418267726898
node_259: feature_name=cg04209460	feature_id[48].value > threshold=0.35602061450481415
node_267: feature_name=cg03905413	feature_id[170].value <= threshold=0.049806080758571625
node_268: feature_name=cg00034101	feature_id[50].value > threshold=0.8534641861915588
node_284: feature_name=cg24635600	feature_id[494].value <= threshold=0.7920767068862915
node_285: feature_name=cg04567724	feature_id[430].value > threshold=0.14497794955968857
Class: negative class
Rules_58	passed counts:3
node_0: feature_name=cg02188223	feature_id[10].value > threshold=0.1943656951189041
node_46: feature_name=cg03054277	feature_id[4].value > threshold=0.8088002502918243
node_246: feature_name=cg09703123	feature_id[601].value > threshold=0.28345929086208344
node_258: feature_name=cg02991078	feature_id[445].value <= threshold=0.7702418267726898
node_259: feature_name=cg04209460	feature_id[48].value <= threshold=0.35602061450481415
node_260: feature_name=cg17898760	feature_id[32].value > threshold=0.24375339597463608
node_264: feature_name=cg08173263	feature_id[211].value <= threshold=0.4107019454240799
Class: positive class
Rules_59	passed counts:3
node_0: feature_name=cg02188223	feature_id[10].value > threshold=0.1943656951189041
node_46: feature_name=cg03054277	feature_id[4].value > threshold=0.8088002502918243
node_246: feature_name=cg09703123	feature_id[601].value <= threshold=0.28345929086208344
node_247: feature_name=cg01446044	feature_id[64].value <= threshold=0.5567407310009003
node_248: feature_name=cg06112444	feature_id[166].value > threshold=0.05598201975226402
node_252: feature_name=cg04100595	feature_id[451].value > threshold=0.24876495450735092
node_254: feature_name=cg05331731	feature_id[328].value <= threshold=0.8014164865016937
Class: negative class
Rules_60	passed counts:3
node_0: feature_name=cg02188223	feature_id[10].value > threshold=0.1943656951189041
node_46: feature_name=cg03054277	feature_id[4].value <= threshold=0.8088002502918243
node_47: feature_name=cg13294852	feature_id[18].value > threshold=0.6363027691841125
node_63: feature_name=cg09921385	feature_id[26].value > threshold=0.5915739834308624
node_123: feature_name=cg21350909	feature_id[226].value > threshold=0.8311112225055695
node_125: feature_name=cg06863814	feature_id[100].value > threshold=0.7486633956432343
node_221: feature_name=cg08587685	feature_id[498].value > threshold=0.5076422989368439
node_229: feature_name=cg19022697	feature_id[247].value > threshold=0.6828589737415314
node_235: feature_name=cg07547765	feature_id[431].value > threshold=0.7612765431404114
node_243: feature_name=cg17445453	feature_id[730].value > threshold=0.766990065574646
Class: negative class
Rules_61	passed counts:3
node_0: feature_name=cg02188223	feature_id[10].value > threshold=0.1943656951189041
node_46: feature_name=cg03054277	feature_id[4].value <= threshold=0.8088002502918243
node_47: feature_name=cg13294852	feature_id[18].value > threshold=0.6363027691841125
node_63: feature_name=cg09921385	feature_id[26].value > threshold=0.5915739834308624
node_123: feature_name=cg21350909	feature_id[226].value > threshold=0.8311112225055695
node_125: feature_name=cg06863814	feature_id[100].value <= threshold=0.7486633956432343
node_126: feature_name=cg04367252	feature_id[93].value > threshold=0.23994474858045578
Class: positive class
Rules_62	passed counts:3
node_0: feature_name=cg02188223	feature_id[10].value > threshold=0.1943656951189041
node_46: feature_name=cg03054277	feature_id[4].value <= threshold=0.8088002502918243
node_47: feature_name=cg13294852	feature_id[18].value > threshold=0.6363027691841125
node_63: feature_name=cg09921385	feature_id[26].value > threshold=0.5915739834308624
node_123: feature_name=cg21350909	feature_id[226].value > threshold=0.8311112225055695
node_125: feature_name=cg06863814	feature_id[100].value <= threshold=0.7486633956432343
node_126: feature_name=cg04367252	feature_id[93].value <= threshold=0.23994474858045578
node_127: feature_name=cg00218103	feature_id[607].value > threshold=0.11858294904232025
node_129: feature_name=cg13279476	feature_id[341].value <= threshold=0.5332845151424408
node_130: feature_name=cg16993186	feature_id[557].value <= threshold=0.5916872024536133
node_131: feature_name=cg12442513	feature_id[406].value > threshold=0.8106456995010376
node_133: feature_name=cg26910511	feature_id[66].value > threshold=0.9394970238208771
node_215: feature_name=cg01869007	feature_id[383].value <= threshold=0.45845864713191986
Class: positive class
Rules_63	passed counts:3
node_0: feature_name=cg02188223	feature_id[10].value > threshold=0.1943656951189041
node_46: feature_name=cg03054277	feature_id[4].value <= threshold=0.8088002502918243
node_47: feature_name=cg13294852	feature_id[18].value > threshold=0.6363027691841125
node_63: feature_name=cg09921385	feature_id[26].value > threshold=0.5915739834308624
node_123: feature_name=cg21350909	feature_id[226].value > threshold=0.8311112225055695
node_125: feature_name=cg06863814	feature_id[100].value <= threshold=0.7486633956432343
node_126: feature_name=cg04367252	feature_id[93].value <= threshold=0.23994474858045578
node_127: feature_name=cg00218103	feature_id[607].value > threshold=0.11858294904232025
node_129: feature_name=cg13279476	feature_id[341].value <= threshold=0.5332845151424408
node_130: feature_name=cg16993186	feature_id[557].value <= threshold=0.5916872024536133
node_131: feature_name=cg12442513	feature_id[406].value > threshold=0.8106456995010376
node_133: feature_name=cg26910511	feature_id[66].value <= threshold=0.9394970238208771
node_134: feature_name=cg12597694	feature_id[196].value > threshold=0.14746350049972534
node_140: feature_name=cg23440095	feature_id[517].value <= threshold=0.2886661887168884
node_141: feature_name=cg12800962	feature_id[358].value > threshold=0.7429888844490051
Class: positive class
Rules_64	passed counts:3
node_0: feature_name=cg02188223	feature_id[10].value > threshold=0.1943656951189041
node_46: feature_name=cg03054277	feature_id[4].value <= threshold=0.8088002502918243
node_47: feature_name=cg13294852	feature_id[18].value > threshold=0.6363027691841125
node_63: feature_name=cg09921385	feature_id[26].value > threshold=0.5915739834308624
node_123: feature_name=cg21350909	feature_id[226].value > threshold=0.8311112225055695
node_125: feature_name=cg06863814	feature_id[100].value <= threshold=0.7486633956432343
node_126: feature_name=cg04367252	feature_id[93].value <= threshold=0.23994474858045578
node_127: feature_name=cg00218103	feature_id[607].value > threshold=0.11858294904232025
node_129: feature_name=cg13279476	feature_id[341].value <= threshold=0.5332845151424408
node_130: feature_name=cg16993186	feature_id[557].value <= threshold=0.5916872024536133
node_131: feature_name=cg12442513	feature_id[406].value > threshold=0.8106456995010376
node_133: feature_name=cg26910511	feature_id[66].value <= threshold=0.9394970238208771
node_134: feature_name=cg12597694	feature_id[196].value > threshold=0.14746350049972534
node_140: feature_name=cg23440095	feature_id[517].value <= threshold=0.2886661887168884
node_141: feature_name=cg12800962	feature_id[358].value <= threshold=0.7429888844490051
node_142: feature_name=cg08506127	feature_id[62].value <= threshold=0.5860016047954559
node_143: feature_name=cg14395060	feature_id[366].value > threshold=0.5881368517875671
node_161: feature_name=cg01579884	feature_id[63].value > threshold=0.5527909994125366
Class: negative class
Rules_65	passed counts:3
node_0: feature_name=cg02188223	feature_id[10].value > threshold=0.1943656951189041
node_46: feature_name=cg03054277	feature_id[4].value <= threshold=0.8088002502918243
node_47: feature_name=cg13294852	feature_id[18].value > threshold=0.6363027691841125
node_63: feature_name=cg09921385	feature_id[26].value <= threshold=0.5915739834308624
node_64: feature_name=cg24803517	feature_id[33].value <= threshold=0.714207649230957
node_65: feature_name=cg02988445	feature_id[140].value <= threshold=0.8397534489631653
node_66: feature_name=cg22976567	feature_id[234].value > threshold=0.27935080230236053
Class: negative class
Rules_66	passed counts:3
node_0: feature_name=cg02188223	feature_id[10].value <= threshold=0.1943656951189041
node_1: feature_name=cg15956680	feature_id[458].value > threshold=0.26073114573955536
node_23: feature_name=cg27589809	feature_id[493].value <= threshold=0.6508783996105194
node_24: feature_name=cg09809672	feature_id[446].value <= threshold=0.5717397630214691
node_25: feature_name=cg17445453	feature_id[730].value > threshold=0.8685549199581146
Class: negative class
Rules_67	passed counts:3
node_0: feature_name=cg02188223	feature_id[10].value <= threshold=0.1943656951189041
node_1: feature_name=cg15956680	feature_id[458].value > threshold=0.26073114573955536
node_23: feature_name=cg27589809	feature_id[493].value <= threshold=0.6508783996105194
node_24: feature_name=cg09809672	feature_id[446].value <= threshold=0.5717397630214691
node_25: feature_name=cg17445453	feature_id[730].value <= threshold=0.8685549199581146
node_26: feature_name=cg11146034	feature_id[655].value > threshold=0.44174450635910034
node_32: feature_name=cg00135497	feature_id[23].value <= threshold=0.8926721513271332
Class: negative class
Rules_68	passed counts:2
node_0: feature_name=cg02188223	feature_id[10].value > threshold=0.1943656951189041
node_46: feature_name=cg03054277	feature_id[4].value > threshold=0.8088002502918243
node_246: feature_name=cg09703123	feature_id[601].value > threshold=0.28345929086208344
node_258: feature_name=cg02991078	feature_id[445].value <= threshold=0.7702418267726898
node_259: feature_name=cg04209460	feature_id[48].value > threshold=0.35602061450481415
node_267: feature_name=cg03905413	feature_id[170].value <= threshold=0.049806080758571625
node_268: feature_name=cg00034101	feature_id[50].value <= threshold=0.8534641861915588
node_269: feature_name=cg22976567	feature_id[234].value > threshold=0.21017584949731827
node_271: feature_name=cg14180030	feature_id[252].value > threshold=0.35015080869197845
Class: positive class
Rules_69	passed counts:2
node_0: feature_name=cg02188223	feature_id[10].value > threshold=0.1943656951189041
node_46: feature_name=cg03054277	feature_id[4].value > threshold=0.8088002502918243
node_246: feature_name=cg09703123	feature_id[601].value > threshold=0.28345929086208344
node_258: feature_name=cg02991078	feature_id[445].value <= threshold=0.7702418267726898
node_259: feature_name=cg04209460	feature_id[48].value > threshold=0.35602061450481415
node_267: feature_name=cg03905413	feature_id[170].value <= threshold=0.049806080758571625
node_268: feature_name=cg00034101	feature_id[50].value <= threshold=0.8534641861915588
node_269: feature_name=cg22976567	feature_id[234].value > threshold=0.21017584949731827
node_271: feature_name=cg14180030	feature_id[252].value <= threshold=0.35015080869197845
node_272: feature_name=cg18880175	feature_id[371].value > threshold=0.10789494961500168
node_276: feature_name=cg21915811	feature_id[293].value <= threshold=0.19797925651073456
node_277: feature_name=cg03730703	feature_id[327].value <= threshold=0.8307092189788818
Class: positive class
Rules_70	passed counts:2
node_0: feature_name=cg02188223	feature_id[10].value > threshold=0.1943656951189041
node_46: feature_name=cg03054277	feature_id[4].value > threshold=0.8088002502918243
node_246: feature_name=cg09703123	feature_id[601].value > threshold=0.28345929086208344
node_258: feature_name=cg02991078	feature_id[445].value <= threshold=0.7702418267726898
node_259: feature_name=cg04209460	feature_id[48].value > threshold=0.35602061450481415
node_267: feature_name=cg03905413	feature_id[170].value <= threshold=0.049806080758571625
node_268: feature_name=cg00034101	feature_id[50].value <= threshold=0.8534641861915588
node_269: feature_name=cg22976567	feature_id[234].value > threshold=0.21017584949731827
node_271: feature_name=cg14180030	feature_id[252].value <= threshold=0.35015080869197845
node_272: feature_name=cg18880175	feature_id[371].value <= threshold=0.10789494961500168
node_273: feature_name=cg23310123	feature_id[685].value <= threshold=0.2744295001029968
Class: positive class
Rules_71	passed counts:2
node_0: feature_name=cg02188223	feature_id[10].value > threshold=0.1943656951189041
node_46: feature_name=cg03054277	feature_id[4].value > threshold=0.8088002502918243
node_246: feature_name=cg09703123	feature_id[601].value > threshold=0.28345929086208344
node_258: feature_name=cg02991078	feature_id[445].value <= threshold=0.7702418267726898
node_259: feature_name=cg04209460	feature_id[48].value > threshold=0.35602061450481415
node_267: feature_name=cg03905413	feature_id[170].value <= threshold=0.049806080758571625
node_268: feature_name=cg00034101	feature_id[50].value <= threshold=0.8534641861915588
node_269: feature_name=cg22976567	feature_id[234].value <= threshold=0.21017584949731827
Class: positive class
Rules_72	passed counts:2
node_0: feature_name=cg02188223	feature_id[10].value > threshold=0.1943656951189041
node_46: feature_name=cg03054277	feature_id[4].value > threshold=0.8088002502918243
node_246: feature_name=cg09703123	feature_id[601].value > threshold=0.28345929086208344
node_258: feature_name=cg02991078	feature_id[445].value <= threshold=0.7702418267726898
node_259: feature_name=cg04209460	feature_id[48].value <= threshold=0.35602061450481415
node_260: feature_name=cg17898760	feature_id[32].value <= threshold=0.24375339597463608
node_261: feature_name=cg12361228	feature_id[224].value > threshold=0.7081100642681122
Class: negative class
Rules_73	passed counts:2
node_0: feature_name=cg02188223	feature_id[10].value > threshold=0.1943656951189041
node_46: feature_name=cg03054277	feature_id[4].value <= threshold=0.8088002502918243
node_47: feature_name=cg13294852	feature_id[18].value > threshold=0.6363027691841125
node_63: feature_name=cg09921385	feature_id[26].value > threshold=0.5915739834308624
node_123: feature_name=cg21350909	feature_id[226].value > threshold=0.8311112225055695
node_125: feature_name=cg06863814	feature_id[100].value > threshold=0.7486633956432343
node_221: feature_name=cg08587685	feature_id[498].value <= threshold=0.5076422989368439
node_222: feature_name=cg23005227	feature_id[292].value > threshold=0.5159737169742584
node_226: feature_name=cg19556572	feature_id[442].value <= threshold=0.7972028255462646
Class: positive class
Rules_74	passed counts:2
node_0: feature_name=cg02188223	feature_id[10].value > threshold=0.1943656951189041
node_46: feature_name=cg03054277	feature_id[4].value <= threshold=0.8088002502918243
node_47: feature_name=cg13294852	feature_id[18].value > threshold=0.6363027691841125
node_63: feature_name=cg09921385	feature_id[26].value > threshold=0.5915739834308624
node_123: feature_name=cg21350909	feature_id[226].value > threshold=0.8311112225055695
node_125: feature_name=cg06863814	feature_id[100].value <= threshold=0.7486633956432343
node_126: feature_name=cg04367252	feature_id[93].value <= threshold=0.23994474858045578
node_127: feature_name=cg00218103	feature_id[607].value > threshold=0.11858294904232025
node_129: feature_name=cg13279476	feature_id[341].value > threshold=0.5332845151424408
Class: positive class
Rules_75	passed counts:2
node_0: feature_name=cg02188223	feature_id[10].value > threshold=0.1943656951189041
node_46: feature_name=cg03054277	feature_id[4].value <= threshold=0.8088002502918243
node_47: feature_name=cg13294852	feature_id[18].value > threshold=0.6363027691841125
node_63: feature_name=cg09921385	feature_id[26].value > threshold=0.5915739834308624
node_123: feature_name=cg21350909	feature_id[226].value > threshold=0.8311112225055695
node_125: feature_name=cg06863814	feature_id[100].value <= threshold=0.7486633956432343
node_126: feature_name=cg04367252	feature_id[93].value <= threshold=0.23994474858045578
node_127: feature_name=cg00218103	feature_id[607].value > threshold=0.11858294904232025
node_129: feature_name=cg13279476	feature_id[341].value <= threshold=0.5332845151424408
node_130: feature_name=cg16993186	feature_id[557].value > threshold=0.5916872024536133
Class: positive class
Rules_76	passed counts:2
node_0: feature_name=cg02188223	feature_id[10].value > threshold=0.1943656951189041
node_46: feature_name=cg03054277	feature_id[4].value <= threshold=0.8088002502918243
node_47: feature_name=cg13294852	feature_id[18].value > threshold=0.6363027691841125
node_63: feature_name=cg09921385	feature_id[26].value > threshold=0.5915739834308624
node_123: feature_name=cg21350909	feature_id[226].value > threshold=0.8311112225055695
node_125: feature_name=cg06863814	feature_id[100].value <= threshold=0.7486633956432343
node_126: feature_name=cg04367252	feature_id[93].value <= threshold=0.23994474858045578
node_127: feature_name=cg00218103	feature_id[607].value > threshold=0.11858294904232025
node_129: feature_name=cg13279476	feature_id[341].value <= threshold=0.5332845151424408
node_130: feature_name=cg16993186	feature_id[557].value <= threshold=0.5916872024536133
node_131: feature_name=cg12442513	feature_id[406].value > threshold=0.8106456995010376
node_133: feature_name=cg26910511	feature_id[66].value > threshold=0.9394970238208771
node_215: feature_name=cg01869007	feature_id[383].value > threshold=0.45845864713191986
Class: negative class
Rules_77	passed counts:2
node_0: feature_name=cg02188223	feature_id[10].value > threshold=0.1943656951189041
node_46: feature_name=cg03054277	feature_id[4].value <= threshold=0.8088002502918243
node_47: feature_name=cg13294852	feature_id[18].value > threshold=0.6363027691841125
node_63: feature_name=cg09921385	feature_id[26].value > threshold=0.5915739834308624
node_123: feature_name=cg21350909	feature_id[226].value > threshold=0.8311112225055695
node_125: feature_name=cg06863814	feature_id[100].value <= threshold=0.7486633956432343
node_126: feature_name=cg04367252	feature_id[93].value <= threshold=0.23994474858045578
node_127: feature_name=cg00218103	feature_id[607].value > threshold=0.11858294904232025
node_129: feature_name=cg13279476	feature_id[341].value <= threshold=0.5332845151424408
node_130: feature_name=cg16993186	feature_id[557].value <= threshold=0.5916872024536133
node_131: feature_name=cg12442513	feature_id[406].value > threshold=0.8106456995010376
node_133: feature_name=cg26910511	feature_id[66].value <= threshold=0.9394970238208771
node_134: feature_name=cg12597694	feature_id[196].value > threshold=0.14746350049972534
node_140: feature_name=cg23440095	feature_id[517].value > threshold=0.2886661887168884
node_170: feature_name=cg18186241	feature_id[92].value > threshold=0.6976044476032257
node_174: feature_name=cg02991078	feature_id[445].value > threshold=0.8028817176818848
node_212: feature_name=cg18932116	feature_id[90].value > threshold=0.6675409972667694
Class: positive class
Rules_78	passed counts:2
node_0: feature_name=cg02188223	feature_id[10].value > threshold=0.1943656951189041
node_46: feature_name=cg03054277	feature_id[4].value <= threshold=0.8088002502918243
node_47: feature_name=cg13294852	feature_id[18].value > threshold=0.6363027691841125
node_63: feature_name=cg09921385	feature_id[26].value > threshold=0.5915739834308624
node_123: feature_name=cg21350909	feature_id[226].value > threshold=0.8311112225055695
node_125: feature_name=cg06863814	feature_id[100].value <= threshold=0.7486633956432343
node_126: feature_name=cg04367252	feature_id[93].value <= threshold=0.23994474858045578
node_127: feature_name=cg00218103	feature_id[607].value > threshold=0.11858294904232025
node_129: feature_name=cg13279476	feature_id[341].value <= threshold=0.5332845151424408
node_130: feature_name=cg16993186	feature_id[557].value <= threshold=0.5916872024536133
node_131: feature_name=cg12442513	feature_id[406].value > threshold=0.8106456995010376
node_133: feature_name=cg26910511	feature_id[66].value <= threshold=0.9394970238208771
node_134: feature_name=cg12597694	feature_id[196].value > threshold=0.14746350049972534
node_140: feature_name=cg23440095	feature_id[517].value > threshold=0.2886661887168884
node_170: feature_name=cg18186241	feature_id[92].value > threshold=0.6976044476032257
node_174: feature_name=cg02991078	feature_id[445].value <= threshold=0.8028817176818848
node_175: feature_name=cg14171188	feature_id[121].value <= threshold=0.8862941861152649
node_176: feature_name=cg25714134	feature_id[76].value <= threshold=0.9257966578006744
node_177: feature_name=cg14104842	feature_id[246].value <= threshold=0.4050205498933792
node_178: feature_name=cg05912906	feature_id[385].value <= threshold=0.4000864624977112
node_179: feature_name=cg07428576	feature_id[454].value > threshold=0.23474670201539993
node_181: feature_name=cg06822697	feature_id[235].value > threshold=0.2951579988002777
node_183: feature_name=cg26015149	feature_id[450].value > threshold=0.11417390033602715
node_185: feature_name=cg13294852	feature_id[18].value <= threshold=0.8540107011795044
node_186: feature_name=cg18631913	feature_id[179].value > threshold=0.7559572160243988
node_190: feature_name=cg09703123	feature_id[601].value <= threshold=0.42409224808216095
node_191: feature_name=cg06777902	feature_id[20].value <= threshold=0.19057390093803406
node_192: feature_name=cg08178756	feature_id[514].value > threshold=0.28225310146808624
Class: negative class
Rules_79	passed counts:2
node_0: feature_name=cg02188223	feature_id[10].value > threshold=0.1943656951189041
node_46: feature_name=cg03054277	feature_id[4].value <= threshold=0.8088002502918243
node_47: feature_name=cg13294852	feature_id[18].value > threshold=0.6363027691841125
node_63: feature_name=cg09921385	feature_id[26].value > threshold=0.5915739834308624
node_123: feature_name=cg21350909	feature_id[226].value > threshold=0.8311112225055695
node_125: feature_name=cg06863814	feature_id[100].value <= threshold=0.7486633956432343
node_126: feature_name=cg04367252	feature_id[93].value <= threshold=0.23994474858045578
node_127: feature_name=cg00218103	feature_id[607].value > threshold=0.11858294904232025
node_129: feature_name=cg13279476	feature_id[341].value <= threshold=0.5332845151424408
node_130: feature_name=cg16993186	feature_id[557].value <= threshold=0.5916872024536133
node_131: feature_name=cg12442513	feature_id[406].value > threshold=0.8106456995010376
node_133: feature_name=cg26910511	feature_id[66].value <= threshold=0.9394970238208771
node_134: feature_name=cg12597694	feature_id[196].value > threshold=0.14746350049972534
node_140: feature_name=cg23440095	feature_id[517].value > threshold=0.2886661887168884
node_170: feature_name=cg18186241	feature_id[92].value <= threshold=0.6976044476032257
node_171: feature_name=cg18299634	feature_id[15].value > threshold=0.2841745465993881
Class: positive class
Rules_80	passed counts:2
node_0: feature_name=cg02188223	feature_id[10].value > threshold=0.1943656951189041
node_46: feature_name=cg03054277	feature_id[4].value <= threshold=0.8088002502918243
node_47: feature_name=cg13294852	feature_id[18].value > threshold=0.6363027691841125
node_63: feature_name=cg09921385	feature_id[26].value > threshold=0.5915739834308624
node_123: feature_name=cg21350909	feature_id[226].value > threshold=0.8311112225055695
node_125: feature_name=cg06863814	feature_id[100].value <= threshold=0.7486633956432343
node_126: feature_name=cg04367252	feature_id[93].value <= threshold=0.23994474858045578
node_127: feature_name=cg00218103	feature_id[607].value > threshold=0.11858294904232025
node_129: feature_name=cg13279476	feature_id[341].value <= threshold=0.5332845151424408
node_130: feature_name=cg16993186	feature_id[557].value <= threshold=0.5916872024536133
node_131: feature_name=cg12442513	feature_id[406].value > threshold=0.8106456995010376
node_133: feature_name=cg26910511	feature_id[66].value <= threshold=0.9394970238208771
node_134: feature_name=cg12597694	feature_id[196].value > threshold=0.14746350049972534
node_140: feature_name=cg23440095	feature_id[517].value <= threshold=0.2886661887168884
node_141: feature_name=cg12800962	feature_id[358].value <= threshold=0.7429888844490051
node_142: feature_name=cg08506127	feature_id[62].value > threshold=0.5860016047954559
node_164: feature_name=cg23776628	feature_id[98].value <= threshold=0.6738046109676361
node_165: feature_name=cg18299634	feature_id[15].value <= threshold=0.2349536493420601
Class: negative class
Rules_81	passed counts:2
node_0: feature_name=cg02188223	feature_id[10].value > threshold=0.1943656951189041
node_46: feature_name=cg03054277	feature_id[4].value <= threshold=0.8088002502918243
node_47: feature_name=cg13294852	feature_id[18].value > threshold=0.6363027691841125
node_63: feature_name=cg09921385	feature_id[26].value > threshold=0.5915739834308624
node_123: feature_name=cg21350909	feature_id[226].value > threshold=0.8311112225055695
node_125: feature_name=cg06863814	feature_id[100].value <= threshold=0.7486633956432343
node_126: feature_name=cg04367252	feature_id[93].value <= threshold=0.23994474858045578
node_127: feature_name=cg00218103	feature_id[607].value > threshold=0.11858294904232025
node_129: feature_name=cg13279476	feature_id[341].value <= threshold=0.5332845151424408
node_130: feature_name=cg16993186	feature_id[557].value <= threshold=0.5916872024536133
node_131: feature_name=cg12442513	feature_id[406].value <= threshold=0.8106456995010376
Class: positive class
Rules_82	passed counts:2
node_0: feature_name=cg02188223	feature_id[10].value > threshold=0.1943656951189041
node_46: feature_name=cg03054277	feature_id[4].value <= threshold=0.8088002502918243
node_47: feature_name=cg13294852	feature_id[18].value > threshold=0.6363027691841125
node_63: feature_name=cg09921385	feature_id[26].value > threshold=0.5915739834308624
node_123: feature_name=cg21350909	feature_id[226].value > threshold=0.8311112225055695
node_125: feature_name=cg06863814	feature_id[100].value <= threshold=0.7486633956432343
node_126: feature_name=cg04367252	feature_id[93].value <= threshold=0.23994474858045578
node_127: feature_name=cg00218103	feature_id[607].value <= threshold=0.11858294904232025
Class: positive class
Rules_83	passed counts:2
node_0: feature_name=cg02188223	feature_id[10].value > threshold=0.1943656951189041
node_46: feature_name=cg03054277	feature_id[4].value <= threshold=0.8088002502918243
node_47: feature_name=cg13294852	feature_id[18].value > threshold=0.6363027691841125
node_63: feature_name=cg09921385	feature_id[26].value <= threshold=0.5915739834308624
node_64: feature_name=cg24803517	feature_id[33].value <= threshold=0.714207649230957
node_65: feature_name=cg02988445	feature_id[140].value > threshold=0.8397534489631653
node_69: feature_name=cg17656939	feature_id[91].value <= threshold=0.7784661650657654
node_70: feature_name=cg15890546	feature_id[150].value > threshold=0.39194224774837494
node_74: feature_name=cg06016751	feature_id[496].value <= threshold=0.559468001127243
node_75: feature_name=cg26774981	feature_id[433].value > threshold=0.21715179830789566
node_77: feature_name=cg01511232	feature_id[61].value > threshold=0.8128357529640198
node_99: feature_name=cg08796299	feature_id[167].value <= threshold=0.7010740339756012
Class: positive class
Rules_84	passed counts:2
node_0: feature_name=cg02188223	feature_id[10].value > threshold=0.1943656951189041
node_46: feature_name=cg03054277	feature_id[4].value <= threshold=0.8088002502918243
node_47: feature_name=cg13294852	feature_id[18].value > threshold=0.6363027691841125
node_63: feature_name=cg09921385	feature_id[26].value <= threshold=0.5915739834308624
node_64: feature_name=cg24803517	feature_id[33].value <= threshold=0.714207649230957
node_65: feature_name=cg02988445	feature_id[140].value > threshold=0.8397534489631653
node_69: feature_name=cg17656939	feature_id[91].value <= threshold=0.7784661650657654
node_70: feature_name=cg15890546	feature_id[150].value > threshold=0.39194224774837494
node_74: feature_name=cg06016751	feature_id[496].value <= threshold=0.559468001127243
node_75: feature_name=cg26774981	feature_id[433].value > threshold=0.21715179830789566
node_77: feature_name=cg01511232	feature_id[61].value <= threshold=0.8128357529640198
node_78: feature_name=cg08420923	feature_id[24].value > threshold=0.8093789517879486
node_96: feature_name=cg22649201	feature_id[403].value > threshold=0.33802859485149384
Class: positive class
Rules_85	passed counts:2
node_0: feature_name=cg02188223	feature_id[10].value > threshold=0.1943656951189041
node_46: feature_name=cg03054277	feature_id[4].value <= threshold=0.8088002502918243
node_47: feature_name=cg13294852	feature_id[18].value > threshold=0.6363027691841125
node_63: feature_name=cg09921385	feature_id[26].value <= threshold=0.5915739834308624
node_64: feature_name=cg24803517	feature_id[33].value <= threshold=0.714207649230957
node_65: feature_name=cg02988445	feature_id[140].value > threshold=0.8397534489631653
node_69: feature_name=cg17656939	feature_id[91].value <= threshold=0.7784661650657654
node_70: feature_name=cg15890546	feature_id[150].value > threshold=0.39194224774837494
node_74: feature_name=cg06016751	feature_id[496].value <= threshold=0.559468001127243
node_75: feature_name=cg26774981	feature_id[433].value > threshold=0.21715179830789566
node_77: feature_name=cg01511232	feature_id[61].value <= threshold=0.8128357529640198
node_78: feature_name=cg08420923	feature_id[24].value <= threshold=0.8093789517879486
node_79: feature_name=cg19758958	feature_id[326].value > threshold=0.451770544052124
node_93: feature_name=cg06293209	feature_id[174].value > threshold=0.23997459560632706
Class: positive class
Rules_86	passed counts:2
node_0: feature_name=cg02188223	feature_id[10].value > threshold=0.1943656951189041
node_46: feature_name=cg03054277	feature_id[4].value <= threshold=0.8088002502918243
node_47: feature_name=cg13294852	feature_id[18].value > threshold=0.6363027691841125
node_63: feature_name=cg09921385	feature_id[26].value <= threshold=0.5915739834308624
node_64: feature_name=cg24803517	feature_id[33].value <= threshold=0.714207649230957
node_65: feature_name=cg02988445	feature_id[140].value > threshold=0.8397534489631653
node_69: feature_name=cg17656939	feature_id[91].value <= threshold=0.7784661650657654
node_70: feature_name=cg15890546	feature_id[150].value > threshold=0.39194224774837494
node_74: feature_name=cg06016751	feature_id[496].value <= threshold=0.559468001127243
node_75: feature_name=cg26774981	feature_id[433].value <= threshold=0.21715179830789566
Class: positive class
Rules_87	passed counts:2
node_0: feature_name=cg02188223	feature_id[10].value > threshold=0.1943656951189041
node_46: feature_name=cg03054277	feature_id[4].value <= threshold=0.8088002502918243
node_47: feature_name=cg13294852	feature_id[18].value > threshold=0.6363027691841125
node_63: feature_name=cg09921385	feature_id[26].value <= threshold=0.5915739834308624
node_64: feature_name=cg24803517	feature_id[33].value <= threshold=0.714207649230957
node_65: feature_name=cg02988445	feature_id[140].value > threshold=0.8397534489631653
node_69: feature_name=cg17656939	feature_id[91].value <= threshold=0.7784661650657654
node_70: feature_name=cg15890546	feature_id[150].value <= threshold=0.39194224774837494
node_71: feature_name=cg25861453	feature_id[523].value > threshold=0.6918682754039764
Class: negative class
Rules_88	passed counts:2
node_0: feature_name=cg02188223	feature_id[10].value > threshold=0.1943656951189041
node_46: feature_name=cg03054277	feature_id[4].value <= threshold=0.8088002502918243
node_47: feature_name=cg13294852	feature_id[18].value <= threshold=0.6363027691841125
node_48: feature_name=cg21524538	feature_id[264].value > threshold=0.7336010038852692
node_60: feature_name=cg15956680	feature_id[458].value > threshold=0.275232657790184
Class: positive class
Rules_89	passed counts:2
node_0: feature_name=cg02188223	feature_id[10].value > threshold=0.1943656951189041
node_46: feature_name=cg03054277	feature_id[4].value <= threshold=0.8088002502918243
node_47: feature_name=cg13294852	feature_id[18].value <= threshold=0.6363027691841125
node_48: feature_name=cg21524538	feature_id[264].value <= threshold=0.7336010038852692
node_49: feature_name=cg12378834	feature_id[139].value > threshold=0.5452709496021271
node_57: feature_name=cg14104842	feature_id[246].value <= threshold=0.22991300374269485
Class: positive class
Rules_90	passed counts:2
node_0: feature_name=cg02188223	feature_id[10].value > threshold=0.1943656951189041
node_46: feature_name=cg03054277	feature_id[4].value <= threshold=0.8088002502918243
node_47: feature_name=cg13294852	feature_id[18].value <= threshold=0.6363027691841125
node_48: feature_name=cg21524538	feature_id[264].value <= threshold=0.7336010038852692
node_49: feature_name=cg12378834	feature_id[139].value <= threshold=0.5452709496021271
node_50: feature_name=cg17730048	feature_id[75].value <= threshold=0.4508337378501892
node_51: feature_name=cg25439632	feature_id[312].value <= threshold=0.285384401679039
Class: positive class
Rules_91	passed counts:2
node_0: feature_name=cg02188223	feature_id[10].value <= threshold=0.1943656951189041
node_1: feature_name=cg15956680	feature_id[458].value > threshold=0.26073114573955536
node_23: feature_name=cg27589809	feature_id[493].value <= threshold=0.6508783996105194
node_24: feature_name=cg09809672	feature_id[446].value > threshold=0.5717397630214691
node_36: feature_name=cg01446044	feature_id[64].value <= threshold=0.5232063829898834
node_37: feature_name=cg13910395	feature_id[469].value <= threshold=0.18730999529361725
Class: negative class
Rules_92	passed counts:2
node_0: feature_name=cg02188223	feature_id[10].value <= threshold=0.1943656951189041
node_1: feature_name=cg15956680	feature_id[458].value > threshold=0.26073114573955536
node_23: feature_name=cg27589809	feature_id[493].value <= threshold=0.6508783996105194
node_24: feature_name=cg09809672	feature_id[446].value <= threshold=0.5717397630214691
node_25: feature_name=cg17445453	feature_id[730].value <= threshold=0.8685549199581146
node_26: feature_name=cg11146034	feature_id[655].value <= threshold=0.44174450635910034
node_27: feature_name=cg08176240	feature_id[645].value > threshold=0.6507687568664551
Class: negative class
Rules_93	passed counts:2
node_0: feature_name=cg02188223	feature_id[10].value <= threshold=0.1943656951189041
node_1: feature_name=cg15956680	feature_id[458].value <= threshold=0.26073114573955536
node_2: feature_name=cg23836155	feature_id[49].value <= threshold=0.19889739900827408
node_3: feature_name=cg06402858	feature_id[56].value <= threshold=0.4552275389432907
node_4: feature_name=cg02228185	feature_id[118].value <= threshold=0.6726748943328857
Class: positive class
Rules_94	passed counts:1
node_0: feature_name=cg02188223	feature_id[10].value > threshold=0.1943656951189041
node_46: feature_name=cg03054277	feature_id[4].value > threshold=0.8088002502918243
node_246: feature_name=cg09703123	feature_id[601].value > threshold=0.28345929086208344
node_258: feature_name=cg02991078	feature_id[445].value > threshold=0.7702418267726898
node_294: feature_name=cg21359950	feature_id[115].value <= threshold=0.785489410161972
node_295: feature_name=cg09158878	feature_id[491].value > threshold=0.16439464688301086
node_297: feature_name=cg08507975	feature_id[512].value > threshold=0.20248639583587646
Class: negative class
Rules_95	passed counts:1
node_0: feature_name=cg02188223	feature_id[10].value > threshold=0.1943656951189041
node_46: feature_name=cg03054277	feature_id[4].value > threshold=0.8088002502918243
node_246: feature_name=cg09703123	feature_id[601].value > threshold=0.28345929086208344
node_258: feature_name=cg02991078	feature_id[445].value <= threshold=0.7702418267726898
node_259: feature_name=cg04209460	feature_id[48].value > threshold=0.35602061450481415
node_267: feature_name=cg03905413	feature_id[170].value > threshold=0.049806080758571625
node_289: feature_name=cg10876297	feature_id[516].value > threshold=0.4852201044559479
node_291: feature_name=cg08176240	feature_id[645].value > threshold=0.6489290595054626
Class: negative class
Rules_96	passed counts:1
node_0: feature_name=cg02188223	feature_id[10].value > threshold=0.1943656951189041
node_46: feature_name=cg03054277	feature_id[4].value > threshold=0.8088002502918243
node_246: feature_name=cg09703123	feature_id[601].value > threshold=0.28345929086208344
node_258: feature_name=cg02991078	feature_id[445].value <= threshold=0.7702418267726898
node_259: feature_name=cg04209460	feature_id[48].value > threshold=0.35602061450481415
node_267: feature_name=cg03905413	feature_id[170].value <= threshold=0.049806080758571625
node_268: feature_name=cg00034101	feature_id[50].value <= threshold=0.8534641861915588
node_269: feature_name=cg22976567	feature_id[234].value > threshold=0.21017584949731827
node_271: feature_name=cg14180030	feature_id[252].value <= threshold=0.35015080869197845
node_272: feature_name=cg18880175	feature_id[371].value > threshold=0.10789494961500168
node_276: feature_name=cg21915811	feature_id[293].value > threshold=0.19797925651073456
node_280: feature_name=cg05912906	feature_id[385].value > threshold=0.38433995842933655
Class: positive class
Rules_97	passed counts:1
node_0: feature_name=cg02188223	feature_id[10].value > threshold=0.1943656951189041
node_46: feature_name=cg03054277	feature_id[4].value > threshold=0.8088002502918243
node_246: feature_name=cg09703123	feature_id[601].value > threshold=0.28345929086208344
node_258: feature_name=cg02991078	feature_id[445].value <= threshold=0.7702418267726898
node_259: feature_name=cg04209460	feature_id[48].value > threshold=0.35602061450481415
node_267: feature_name=cg03905413	feature_id[170].value <= threshold=0.049806080758571625
node_268: feature_name=cg00034101	feature_id[50].value <= threshold=0.8534641861915588
node_269: feature_name=cg22976567	feature_id[234].value > threshold=0.21017584949731827
node_271: feature_name=cg14180030	feature_id[252].value <= threshold=0.35015080869197845
node_272: feature_name=cg18880175	feature_id[371].value > threshold=0.10789494961500168
node_276: feature_name=cg21915811	feature_id[293].value <= threshold=0.19797925651073456
node_277: feature_name=cg03730703	feature_id[327].value > threshold=0.8307092189788818
Class: negative class
Rules_98	passed counts:1
node_0: feature_name=cg02188223	feature_id[10].value > threshold=0.1943656951189041
node_46: feature_name=cg03054277	feature_id[4].value > threshold=0.8088002502918243
node_246: feature_name=cg09703123	feature_id[601].value > threshold=0.28345929086208344
node_258: feature_name=cg02991078	feature_id[445].value <= threshold=0.7702418267726898
node_259: feature_name=cg04209460	feature_id[48].value > threshold=0.35602061450481415
node_267: feature_name=cg03905413	feature_id[170].value <= threshold=0.049806080758571625
node_268: feature_name=cg00034101	feature_id[50].value <= threshold=0.8534641861915588
node_269: feature_name=cg22976567	feature_id[234].value > threshold=0.21017584949731827
node_271: feature_name=cg14180030	feature_id[252].value <= threshold=0.35015080869197845
node_272: feature_name=cg18880175	feature_id[371].value <= threshold=0.10789494961500168
node_273: feature_name=cg23310123	feature_id[685].value > threshold=0.2744295001029968
Class: negative class
Rules_99	passed counts:1
node_0: feature_name=cg02188223	feature_id[10].value > threshold=0.1943656951189041
node_46: feature_name=cg03054277	feature_id[4].value > threshold=0.8088002502918243
node_246: feature_name=cg09703123	feature_id[601].value <= threshold=0.28345929086208344
node_247: feature_name=cg01446044	feature_id[64].value <= threshold=0.5567407310009003
node_248: feature_name=cg06112444	feature_id[166].value > threshold=0.05598201975226402
node_252: feature_name=cg04100595	feature_id[451].value > threshold=0.24876495450735092
node_254: feature_name=cg05331731	feature_id[328].value > threshold=0.8014164865016937
Class: positive class
Rules_100	passed counts:1
node_0: feature_name=cg02188223	feature_id[10].value > threshold=0.1943656951189041
node_46: feature_name=cg03054277	feature_id[4].value > threshold=0.8088002502918243
node_246: feature_name=cg09703123	feature_id[601].value <= threshold=0.28345929086208344
node_247: feature_name=cg01446044	feature_id[64].value <= threshold=0.5567407310009003
node_248: feature_name=cg06112444	feature_id[166].value <= threshold=0.05598201975226402
node_249: feature_name=cg00002033	feature_id[216].value <= threshold=0.7689225077629089
Class: positive class
Rules_101	passed counts:1
node_0: feature_name=cg02188223	feature_id[10].value > threshold=0.1943656951189041
node_46: feature_name=cg03054277	feature_id[4].value <= threshold=0.8088002502918243
node_47: feature_name=cg13294852	feature_id[18].value > threshold=0.6363027691841125
node_63: feature_name=cg09921385	feature_id[26].value > threshold=0.5915739834308624
node_123: feature_name=cg21350909	feature_id[226].value > threshold=0.8311112225055695
node_125: feature_name=cg06863814	feature_id[100].value > threshold=0.7486633956432343
node_221: feature_name=cg08587685	feature_id[498].value > threshold=0.5076422989368439
node_229: feature_name=cg19022697	feature_id[247].value > threshold=0.6828589737415314
node_235: feature_name=cg07547765	feature_id[431].value <= threshold=0.7612765431404114
node_236: feature_name=cg07861288	feature_id[630].value > threshold=0.3888802081346512
Class: positive class
Rules_102	passed counts:1
node_0: feature_name=cg02188223	feature_id[10].value > threshold=0.1943656951189041
node_46: feature_name=cg03054277	feature_id[4].value <= threshold=0.8088002502918243
node_47: feature_name=cg13294852	feature_id[18].value > threshold=0.6363027691841125
node_63: feature_name=cg09921385	feature_id[26].value > threshold=0.5915739834308624
node_123: feature_name=cg21350909	feature_id[226].value > threshold=0.8311112225055695
node_125: feature_name=cg06863814	feature_id[100].value > threshold=0.7486633956432343
node_221: feature_name=cg08587685	feature_id[498].value > threshold=0.5076422989368439
node_229: feature_name=cg19022697	feature_id[247].value > threshold=0.6828589737415314
node_235: feature_name=cg07547765	feature_id[431].value <= threshold=0.7612765431404114
node_236: feature_name=cg07861288	feature_id[630].value <= threshold=0.3888802081346512
node_237: feature_name=cg23954423	feature_id[95].value <= threshold=0.24847789853811264
node_238: feature_name=cg12795731	feature_id[192].value > threshold=0.6872004568576813
Class: positive class
Rules_103	passed counts:1
node_0: feature_name=cg02188223	feature_id[10].value > threshold=0.1943656951189041
node_46: feature_name=cg03054277	feature_id[4].value <= threshold=0.8088002502918243
node_47: feature_name=cg13294852	feature_id[18].value > threshold=0.6363027691841125
node_63: feature_name=cg09921385	feature_id[26].value > threshold=0.5915739834308624
node_123: feature_name=cg21350909	feature_id[226].value > threshold=0.8311112225055695
node_125: feature_name=cg06863814	feature_id[100].value > threshold=0.7486633956432343
node_221: feature_name=cg08587685	feature_id[498].value > threshold=0.5076422989368439
node_229: feature_name=cg19022697	feature_id[247].value > threshold=0.6828589737415314
node_235: feature_name=cg07547765	feature_id[431].value <= threshold=0.7612765431404114
node_236: feature_name=cg07861288	feature_id[630].value <= threshold=0.3888802081346512
node_237: feature_name=cg23954423	feature_id[95].value <= threshold=0.24847789853811264
node_238: feature_name=cg12795731	feature_id[192].value <= threshold=0.6872004568576813
Class: negative class
Rules_104	passed counts:1
node_0: feature_name=cg02188223	feature_id[10].value > threshold=0.1943656951189041
node_46: feature_name=cg03054277	feature_id[4].value <= threshold=0.8088002502918243
node_47: feature_name=cg13294852	feature_id[18].value > threshold=0.6363027691841125
node_63: feature_name=cg09921385	feature_id[26].value > threshold=0.5915739834308624
node_123: feature_name=cg21350909	feature_id[226].value > threshold=0.8311112225055695
node_125: feature_name=cg06863814	feature_id[100].value > threshold=0.7486633956432343
node_221: feature_name=cg08587685	feature_id[498].value > threshold=0.5076422989368439
node_229: feature_name=cg19022697	feature_id[247].value <= threshold=0.6828589737415314
node_230: feature_name=cg10300992	feature_id[622].value <= threshold=0.26523955166339874
node_231: feature_name=cg14562296	feature_id[41].value <= threshold=0.4753096103668213
Class: positive class
Rules_105	passed counts:1
node_0: feature_name=cg02188223	feature_id[10].value > threshold=0.1943656951189041
node_46: feature_name=cg03054277	feature_id[4].value <= threshold=0.8088002502918243
node_47: feature_name=cg13294852	feature_id[18].value > threshold=0.6363027691841125
node_63: feature_name=cg09921385	feature_id[26].value > threshold=0.5915739834308624
node_123: feature_name=cg21350909	feature_id[226].value > threshold=0.8311112225055695
node_125: feature_name=cg06863814	feature_id[100].value > threshold=0.7486633956432343
node_221: feature_name=cg08587685	feature_id[498].value <= threshold=0.5076422989368439
node_222: feature_name=cg23005227	feature_id[292].value <= threshold=0.5159737169742584
node_223: feature_name=cg10945555	feature_id[741].value <= threshold=0.659602701663971
Class: negative class
Rules_106	passed counts:1
node_0: feature_name=cg02188223	feature_id[10].value > threshold=0.1943656951189041
node_46: feature_name=cg03054277	feature_id[4].value <= threshold=0.8088002502918243
node_47: feature_name=cg13294852	feature_id[18].value > threshold=0.6363027691841125
node_63: feature_name=cg09921385	feature_id[26].value > threshold=0.5915739834308624
node_123: feature_name=cg21350909	feature_id[226].value > threshold=0.8311112225055695
node_125: feature_name=cg06863814	feature_id[100].value <= threshold=0.7486633956432343
node_126: feature_name=cg04367252	feature_id[93].value <= threshold=0.23994474858045578
node_127: feature_name=cg00218103	feature_id[607].value > threshold=0.11858294904232025
node_129: feature_name=cg13279476	feature_id[341].value <= threshold=0.5332845151424408
node_130: feature_name=cg16993186	feature_id[557].value <= threshold=0.5916872024536133
node_131: feature_name=cg12442513	feature_id[406].value > threshold=0.8106456995010376
node_133: feature_name=cg26910511	feature_id[66].value <= threshold=0.9394970238208771
node_134: feature_name=cg12597694	feature_id[196].value > threshold=0.14746350049972534
node_140: feature_name=cg23440095	feature_id[517].value > threshold=0.2886661887168884
node_170: feature_name=cg18186241	feature_id[92].value > threshold=0.6976044476032257
node_174: feature_name=cg02991078	feature_id[445].value > threshold=0.8028817176818848
node_212: feature_name=cg18932116	feature_id[90].value <= threshold=0.6675409972667694
Class: negative class
Rules_107	passed counts:1
node_0: feature_name=cg02188223	feature_id[10].value > threshold=0.1943656951189041
node_46: feature_name=cg03054277	feature_id[4].value <= threshold=0.8088002502918243
node_47: feature_name=cg13294852	feature_id[18].value > threshold=0.6363027691841125
node_63: feature_name=cg09921385	feature_id[26].value > threshold=0.5915739834308624
node_123: feature_name=cg21350909	feature_id[226].value > threshold=0.8311112225055695
node_125: feature_name=cg06863814	feature_id[100].value <= threshold=0.7486633956432343
node_126: feature_name=cg04367252	feature_id[93].value <= threshold=0.23994474858045578
node_127: feature_name=cg00218103	feature_id[607].value > threshold=0.11858294904232025
node_129: feature_name=cg13279476	feature_id[341].value <= threshold=0.5332845151424408
node_130: feature_name=cg16993186	feature_id[557].value <= threshold=0.5916872024536133
node_131: feature_name=cg12442513	feature_id[406].value > threshold=0.8106456995010376
node_133: feature_name=cg26910511	feature_id[66].value <= threshold=0.9394970238208771
node_134: feature_name=cg12597694	feature_id[196].value > threshold=0.14746350049972534
node_140: feature_name=cg23440095	feature_id[517].value > threshold=0.2886661887168884
node_170: feature_name=cg18186241	feature_id[92].value > threshold=0.6976044476032257
node_174: feature_name=cg02991078	feature_id[445].value <= threshold=0.8028817176818848
node_175: feature_name=cg14171188	feature_id[121].value > threshold=0.8862941861152649
Class: positive class
Rules_108	passed counts:1
node_0: feature_name=cg02188223	feature_id[10].value > threshold=0.1943656951189041
node_46: feature_name=cg03054277	feature_id[4].value <= threshold=0.8088002502918243
node_47: feature_name=cg13294852	feature_id[18].value > threshold=0.6363027691841125
node_63: feature_name=cg09921385	feature_id[26].value > threshold=0.5915739834308624
node_123: feature_name=cg21350909	feature_id[226].value > threshold=0.8311112225055695
node_125: feature_name=cg06863814	feature_id[100].value <= threshold=0.7486633956432343
node_126: feature_name=cg04367252	feature_id[93].value <= threshold=0.23994474858045578
node_127: feature_name=cg00218103	feature_id[607].value > threshold=0.11858294904232025
node_129: feature_name=cg13279476	feature_id[341].value <= threshold=0.5332845151424408
node_130: feature_name=cg16993186	feature_id[557].value <= threshold=0.5916872024536133
node_131: feature_name=cg12442513	feature_id[406].value > threshold=0.8106456995010376
node_133: feature_name=cg26910511	feature_id[66].value <= threshold=0.9394970238208771
node_134: feature_name=cg12597694	feature_id[196].value > threshold=0.14746350049972534
node_140: feature_name=cg23440095	feature_id[517].value > threshold=0.2886661887168884
node_170: feature_name=cg18186241	feature_id[92].value > threshold=0.6976044476032257
node_174: feature_name=cg02991078	feature_id[445].value <= threshold=0.8028817176818848
node_175: feature_name=cg14171188	feature_id[121].value <= threshold=0.8862941861152649
node_176: feature_name=cg25714134	feature_id[76].value > threshold=0.9257966578006744
Class: positive class
Rules_109	passed counts:1
node_0: feature_name=cg02188223	feature_id[10].value > threshold=0.1943656951189041
node_46: feature_name=cg03054277	feature_id[4].value <= threshold=0.8088002502918243
node_47: feature_name=cg13294852	feature_id[18].value > threshold=0.6363027691841125
node_63: feature_name=cg09921385	feature_id[26].value > threshold=0.5915739834308624
node_123: feature_name=cg21350909	feature_id[226].value > threshold=0.8311112225055695
node_125: feature_name=cg06863814	feature_id[100].value <= threshold=0.7486633956432343
node_126: feature_name=cg04367252	feature_id[93].value <= threshold=0.23994474858045578
node_127: feature_name=cg00218103	feature_id[607].value > threshold=0.11858294904232025
node_129: feature_name=cg13279476	feature_id[341].value <= threshold=0.5332845151424408
node_130: feature_name=cg16993186	feature_id[557].value <= threshold=0.5916872024536133
node_131: feature_name=cg12442513	feature_id[406].value > threshold=0.8106456995010376
node_133: feature_name=cg26910511	feature_id[66].value <= threshold=0.9394970238208771
node_134: feature_name=cg12597694	feature_id[196].value > threshold=0.14746350049972534
node_140: feature_name=cg23440095	feature_id[517].value > threshold=0.2886661887168884
node_170: feature_name=cg18186241	feature_id[92].value > threshold=0.6976044476032257
node_174: feature_name=cg02991078	feature_id[445].value <= threshold=0.8028817176818848
node_175: feature_name=cg14171188	feature_id[121].value <= threshold=0.8862941861152649
node_176: feature_name=cg25714134	feature_id[76].value <= threshold=0.9257966578006744
node_177: feature_name=cg14104842	feature_id[246].value > threshold=0.4050205498933792
Class: positive class
Rules_110	passed counts:1
node_0: feature_name=cg02188223	feature_id[10].value > threshold=0.1943656951189041
node_46: feature_name=cg03054277	feature_id[4].value <= threshold=0.8088002502918243
node_47: feature_name=cg13294852	feature_id[18].value > threshold=0.6363027691841125
node_63: feature_name=cg09921385	feature_id[26].value > threshold=0.5915739834308624
node_123: feature_name=cg21350909	feature_id[226].value > threshold=0.8311112225055695
node_125: feature_name=cg06863814	feature_id[100].value <= threshold=0.7486633956432343
node_126: feature_name=cg04367252	feature_id[93].value <= threshold=0.23994474858045578
node_127: feature_name=cg00218103	feature_id[607].value > threshold=0.11858294904232025
node_129: feature_name=cg13279476	feature_id[341].value <= threshold=0.5332845151424408
node_130: feature_name=cg16993186	feature_id[557].value <= threshold=0.5916872024536133
node_131: feature_name=cg12442513	feature_id[406].value > threshold=0.8106456995010376
node_133: feature_name=cg26910511	feature_id[66].value <= threshold=0.9394970238208771
node_134: feature_name=cg12597694	feature_id[196].value > threshold=0.14746350049972534
node_140: feature_name=cg23440095	feature_id[517].value > threshold=0.2886661887168884
node_170: feature_name=cg18186241	feature_id[92].value > threshold=0.6976044476032257
node_174: feature_name=cg02991078	feature_id[445].value <= threshold=0.8028817176818848
node_175: feature_name=cg14171188	feature_id[121].value <= threshold=0.8862941861152649
node_176: feature_name=cg25714134	feature_id[76].value <= threshold=0.9257966578006744
node_177: feature_name=cg14104842	feature_id[246].value <= threshold=0.4050205498933792
node_178: feature_name=cg05912906	feature_id[385].value > threshold=0.4000864624977112
Class: positive class
Rules_111	passed counts:1
node_0: feature_name=cg02188223	feature_id[10].value > threshold=0.1943656951189041
node_46: feature_name=cg03054277	feature_id[4].value <= threshold=0.8088002502918243
node_47: feature_name=cg13294852	feature_id[18].value > threshold=0.6363027691841125
node_63: feature_name=cg09921385	feature_id[26].value > threshold=0.5915739834308624
node_123: feature_name=cg21350909	feature_id[226].value > threshold=0.8311112225055695
node_125: feature_name=cg06863814	feature_id[100].value <= threshold=0.7486633956432343
node_126: feature_name=cg04367252	feature_id[93].value <= threshold=0.23994474858045578
node_127: feature_name=cg00218103	feature_id[607].value > threshold=0.11858294904232025
node_129: feature_name=cg13279476	feature_id[341].value <= threshold=0.5332845151424408
node_130: feature_name=cg16993186	feature_id[557].value <= threshold=0.5916872024536133
node_131: feature_name=cg12442513	feature_id[406].value > threshold=0.8106456995010376
node_133: feature_name=cg26910511	feature_id[66].value <= threshold=0.9394970238208771
node_134: feature_name=cg12597694	feature_id[196].value > threshold=0.14746350049972534
node_140: feature_name=cg23440095	feature_id[517].value > threshold=0.2886661887168884
node_170: feature_name=cg18186241	feature_id[92].value > threshold=0.6976044476032257
node_174: feature_name=cg02991078	feature_id[445].value <= threshold=0.8028817176818848
node_175: feature_name=cg14171188	feature_id[121].value <= threshold=0.8862941861152649
node_176: feature_name=cg25714134	feature_id[76].value <= threshold=0.9257966578006744
node_177: feature_name=cg14104842	feature_id[246].value <= threshold=0.4050205498933792
node_178: feature_name=cg05912906	feature_id[385].value <= threshold=0.4000864624977112
node_179: feature_name=cg07428576	feature_id[454].value > threshold=0.23474670201539993
node_181: feature_name=cg06822697	feature_id[235].value > threshold=0.2951579988002777
node_183: feature_name=cg26015149	feature_id[450].value > threshold=0.11417390033602715
node_185: feature_name=cg13294852	feature_id[18].value > threshold=0.8540107011795044
Class: positive class
Rules_112	passed counts:1
node_0: feature_name=cg02188223	feature_id[10].value > threshold=0.1943656951189041
node_46: feature_name=cg03054277	feature_id[4].value <= threshold=0.8088002502918243
node_47: feature_name=cg13294852	feature_id[18].value > threshold=0.6363027691841125
node_63: feature_name=cg09921385	feature_id[26].value > threshold=0.5915739834308624
node_123: feature_name=cg21350909	feature_id[226].value > threshold=0.8311112225055695
node_125: feature_name=cg06863814	feature_id[100].value <= threshold=0.7486633956432343
node_126: feature_name=cg04367252	feature_id[93].value <= threshold=0.23994474858045578
node_127: feature_name=cg00218103	feature_id[607].value > threshold=0.11858294904232025
node_129: feature_name=cg13279476	feature_id[341].value <= threshold=0.5332845151424408
node_130: feature_name=cg16993186	feature_id[557].value <= threshold=0.5916872024536133
node_131: feature_name=cg12442513	feature_id[406].value > threshold=0.8106456995010376
node_133: feature_name=cg26910511	feature_id[66].value <= threshold=0.9394970238208771
node_134: feature_name=cg12597694	feature_id[196].value > threshold=0.14746350049972534
node_140: feature_name=cg23440095	feature_id[517].value > threshold=0.2886661887168884
node_170: feature_name=cg18186241	feature_id[92].value > threshold=0.6976044476032257
node_174: feature_name=cg02991078	feature_id[445].value <= threshold=0.8028817176818848
node_175: feature_name=cg14171188	feature_id[121].value <= threshold=0.8862941861152649
node_176: feature_name=cg25714134	feature_id[76].value <= threshold=0.9257966578006744
node_177: feature_name=cg14104842	feature_id[246].value <= threshold=0.4050205498933792
node_178: feature_name=cg05912906	feature_id[385].value <= threshold=0.4000864624977112
node_179: feature_name=cg07428576	feature_id[454].value > threshold=0.23474670201539993
node_181: feature_name=cg06822697	feature_id[235].value > threshold=0.2951579988002777
node_183: feature_name=cg26015149	feature_id[450].value > threshold=0.11417390033602715
node_185: feature_name=cg13294852	feature_id[18].value <= threshold=0.8540107011795044
node_186: feature_name=cg18631913	feature_id[179].value > threshold=0.7559572160243988
node_190: feature_name=cg09703123	feature_id[601].value > threshold=0.42409224808216095
node_204: feature_name=cg14390644	feature_id[707].value > threshold=0.7703533470630646
Class: positive class
Rules_113	passed counts:1
node_0: feature_name=cg02188223	feature_id[10].value > threshold=0.1943656951189041
node_46: feature_name=cg03054277	feature_id[4].value <= threshold=0.8088002502918243
node_47: feature_name=cg13294852	feature_id[18].value > threshold=0.6363027691841125
node_63: feature_name=cg09921385	feature_id[26].value > threshold=0.5915739834308624
node_123: feature_name=cg21350909	feature_id[226].value > threshold=0.8311112225055695
node_125: feature_name=cg06863814	feature_id[100].value <= threshold=0.7486633956432343
node_126: feature_name=cg04367252	feature_id[93].value <= threshold=0.23994474858045578
node_127: feature_name=cg00218103	feature_id[607].value > threshold=0.11858294904232025
node_129: feature_name=cg13279476	feature_id[341].value <= threshold=0.5332845151424408
node_130: feature_name=cg16993186	feature_id[557].value <= threshold=0.5916872024536133
node_131: feature_name=cg12442513	feature_id[406].value > threshold=0.8106456995010376
node_133: feature_name=cg26910511	feature_id[66].value <= threshold=0.9394970238208771
node_134: feature_name=cg12597694	feature_id[196].value > threshold=0.14746350049972534
node_140: feature_name=cg23440095	feature_id[517].value > threshold=0.2886661887168884
node_170: feature_name=cg18186241	feature_id[92].value > threshold=0.6976044476032257
node_174: feature_name=cg02991078	feature_id[445].value <= threshold=0.8028817176818848
node_175: feature_name=cg14171188	feature_id[121].value <= threshold=0.8862941861152649
node_176: feature_name=cg25714134	feature_id[76].value <= threshold=0.9257966578006744
node_177: feature_name=cg14104842	feature_id[246].value <= threshold=0.4050205498933792
node_178: feature_name=cg05912906	feature_id[385].value <= threshold=0.4000864624977112
node_179: feature_name=cg07428576	feature_id[454].value > threshold=0.23474670201539993
node_181: feature_name=cg06822697	feature_id[235].value > threshold=0.2951579988002777
node_183: feature_name=cg26015149	feature_id[450].value > threshold=0.11417390033602715
node_185: feature_name=cg13294852	feature_id[18].value <= threshold=0.8540107011795044
node_186: feature_name=cg18631913	feature_id[179].value > threshold=0.7559572160243988
node_190: feature_name=cg09703123	feature_id[601].value > threshold=0.42409224808216095
node_204: feature_name=cg14390644	feature_id[707].value <= threshold=0.7703533470630646
Class: negative class
Rules_114	passed counts:1
node_0: feature_name=cg02188223	feature_id[10].value > threshold=0.1943656951189041
node_46: feature_name=cg03054277	feature_id[4].value <= threshold=0.8088002502918243
node_47: feature_name=cg13294852	feature_id[18].value > threshold=0.6363027691841125
node_63: feature_name=cg09921385	feature_id[26].value > threshold=0.5915739834308624
node_123: feature_name=cg21350909	feature_id[226].value > threshold=0.8311112225055695
node_125: feature_name=cg06863814	feature_id[100].value <= threshold=0.7486633956432343
node_126: feature_name=cg04367252	feature_id[93].value <= threshold=0.23994474858045578
node_127: feature_name=cg00218103	feature_id[607].value > threshold=0.11858294904232025
node_129: feature_name=cg13279476	feature_id[341].value <= threshold=0.5332845151424408
node_130: feature_name=cg16993186	feature_id[557].value <= threshold=0.5916872024536133
node_131: feature_name=cg12442513	feature_id[406].value > threshold=0.8106456995010376
node_133: feature_name=cg26910511	feature_id[66].value <= threshold=0.9394970238208771
node_134: feature_name=cg12597694	feature_id[196].value > threshold=0.14746350049972534
node_140: feature_name=cg23440095	feature_id[517].value > threshold=0.2886661887168884
node_170: feature_name=cg18186241	feature_id[92].value > threshold=0.6976044476032257
node_174: feature_name=cg02991078	feature_id[445].value <= threshold=0.8028817176818848
node_175: feature_name=cg14171188	feature_id[121].value <= threshold=0.8862941861152649
node_176: feature_name=cg25714134	feature_id[76].value <= threshold=0.9257966578006744
node_177: feature_name=cg14104842	feature_id[246].value <= threshold=0.4050205498933792
node_178: feature_name=cg05912906	feature_id[385].value <= threshold=0.4000864624977112
node_179: feature_name=cg07428576	feature_id[454].value > threshold=0.23474670201539993
node_181: feature_name=cg06822697	feature_id[235].value > threshold=0.2951579988002777
node_183: feature_name=cg26015149	feature_id[450].value > threshold=0.11417390033602715
node_185: feature_name=cg13294852	feature_id[18].value <= threshold=0.8540107011795044
node_186: feature_name=cg18631913	feature_id[179].value > threshold=0.7559572160243988
node_190: feature_name=cg09703123	feature_id[601].value <= threshold=0.42409224808216095
node_191: feature_name=cg06777902	feature_id[20].value > threshold=0.19057390093803406
node_195: feature_name=cg04024688	feature_id[217].value > threshold=0.14024490118026733
node_199: feature_name=cg22460123	feature_id[570].value <= threshold=0.2965988516807556
node_200: feature_name=cg07266431	feature_id[176].value <= threshold=0.3047090917825699
Class: positive class
Rules_115	passed counts:1
node_0: feature_name=cg02188223	feature_id[10].value > threshold=0.1943656951189041
node_46: feature_name=cg03054277	feature_id[4].value <= threshold=0.8088002502918243
node_47: feature_name=cg13294852	feature_id[18].value > threshold=0.6363027691841125
node_63: feature_name=cg09921385	feature_id[26].value > threshold=0.5915739834308624
node_123: feature_name=cg21350909	feature_id[226].value > threshold=0.8311112225055695
node_125: feature_name=cg06863814	feature_id[100].value <= threshold=0.7486633956432343
node_126: feature_name=cg04367252	feature_id[93].value <= threshold=0.23994474858045578
node_127: feature_name=cg00218103	feature_id[607].value > threshold=0.11858294904232025
node_129: feature_name=cg13279476	feature_id[341].value <= threshold=0.5332845151424408
node_130: feature_name=cg16993186	feature_id[557].value <= threshold=0.5916872024536133
node_131: feature_name=cg12442513	feature_id[406].value > threshold=0.8106456995010376
node_133: feature_name=cg26910511	feature_id[66].value <= threshold=0.9394970238208771
node_134: feature_name=cg12597694	feature_id[196].value > threshold=0.14746350049972534
node_140: feature_name=cg23440095	feature_id[517].value > threshold=0.2886661887168884
node_170: feature_name=cg18186241	feature_id[92].value > threshold=0.6976044476032257
node_174: feature_name=cg02991078	feature_id[445].value <= threshold=0.8028817176818848
node_175: feature_name=cg14171188	feature_id[121].value <= threshold=0.8862941861152649
node_176: feature_name=cg25714134	feature_id[76].value <= threshold=0.9257966578006744
node_177: feature_name=cg14104842	feature_id[246].value <= threshold=0.4050205498933792
node_178: feature_name=cg05912906	feature_id[385].value <= threshold=0.4000864624977112
node_179: feature_name=cg07428576	feature_id[454].value > threshold=0.23474670201539993
node_181: feature_name=cg06822697	feature_id[235].value > threshold=0.2951579988002777
node_183: feature_name=cg26015149	feature_id[450].value > threshold=0.11417390033602715
node_185: feature_name=cg13294852	feature_id[18].value <= threshold=0.8540107011795044
node_186: feature_name=cg18631913	feature_id[179].value > threshold=0.7559572160243988
node_190: feature_name=cg09703123	feature_id[601].value <= threshold=0.42409224808216095
node_191: feature_name=cg06777902	feature_id[20].value > threshold=0.19057390093803406
node_195: feature_name=cg04024688	feature_id[217].value <= threshold=0.14024490118026733
node_196: feature_name=ch.4.194519R	feature_id[408].value > threshold=0.09389710053801537
Class: positive class
Rules_116	passed counts:1
node_0: feature_name=cg02188223	feature_id[10].value > threshold=0.1943656951189041
node_46: feature_name=cg03054277	feature_id[4].value <= threshold=0.8088002502918243
node_47: feature_name=cg13294852	feature_id[18].value > threshold=0.6363027691841125
node_63: feature_name=cg09921385	feature_id[26].value > threshold=0.5915739834308624
node_123: feature_name=cg21350909	feature_id[226].value > threshold=0.8311112225055695
node_125: feature_name=cg06863814	feature_id[100].value <= threshold=0.7486633956432343
node_126: feature_name=cg04367252	feature_id[93].value <= threshold=0.23994474858045578
node_127: feature_name=cg00218103	feature_id[607].value > threshold=0.11858294904232025
node_129: feature_name=cg13279476	feature_id[341].value <= threshold=0.5332845151424408
node_130: feature_name=cg16993186	feature_id[557].value <= threshold=0.5916872024536133
node_131: feature_name=cg12442513	feature_id[406].value > threshold=0.8106456995010376
node_133: feature_name=cg26910511	feature_id[66].value <= threshold=0.9394970238208771
node_134: feature_name=cg12597694	feature_id[196].value > threshold=0.14746350049972534
node_140: feature_name=cg23440095	feature_id[517].value > threshold=0.2886661887168884
node_170: feature_name=cg18186241	feature_id[92].value > threshold=0.6976044476032257
node_174: feature_name=cg02991078	feature_id[445].value <= threshold=0.8028817176818848
node_175: feature_name=cg14171188	feature_id[121].value <= threshold=0.8862941861152649
node_176: feature_name=cg25714134	feature_id[76].value <= threshold=0.9257966578006744
node_177: feature_name=cg14104842	feature_id[246].value <= threshold=0.4050205498933792
node_178: feature_name=cg05912906	feature_id[385].value <= threshold=0.4000864624977112
node_179: feature_name=cg07428576	feature_id[454].value > threshold=0.23474670201539993
node_181: feature_name=cg06822697	feature_id[235].value > threshold=0.2951579988002777
node_183: feature_name=cg26015149	feature_id[450].value > threshold=0.11417390033602715
node_185: feature_name=cg13294852	feature_id[18].value <= threshold=0.8540107011795044
node_186: feature_name=cg18631913	feature_id[179].value > threshold=0.7559572160243988
node_190: feature_name=cg09703123	feature_id[601].value <= threshold=0.42409224808216095
node_191: feature_name=cg06777902	feature_id[20].value <= threshold=0.19057390093803406
node_192: feature_name=cg08178756	feature_id[514].value <= threshold=0.28225310146808624
Class: positive class
Rules_117	passed counts:1
node_0: feature_name=cg02188223	feature_id[10].value > threshold=0.1943656951189041
node_46: feature_name=cg03054277	feature_id[4].value <= threshold=0.8088002502918243
node_47: feature_name=cg13294852	feature_id[18].value > threshold=0.6363027691841125
node_63: feature_name=cg09921385	feature_id[26].value > threshold=0.5915739834308624
node_123: feature_name=cg21350909	feature_id[226].value > threshold=0.8311112225055695
node_125: feature_name=cg06863814	feature_id[100].value <= threshold=0.7486633956432343
node_126: feature_name=cg04367252	feature_id[93].value <= threshold=0.23994474858045578
node_127: feature_name=cg00218103	feature_id[607].value > threshold=0.11858294904232025
node_129: feature_name=cg13279476	feature_id[341].value <= threshold=0.5332845151424408
node_130: feature_name=cg16993186	feature_id[557].value <= threshold=0.5916872024536133
node_131: feature_name=cg12442513	feature_id[406].value > threshold=0.8106456995010376
node_133: feature_name=cg26910511	feature_id[66].value <= threshold=0.9394970238208771
node_134: feature_name=cg12597694	feature_id[196].value > threshold=0.14746350049972534
node_140: feature_name=cg23440095	feature_id[517].value > threshold=0.2886661887168884
node_170: feature_name=cg18186241	feature_id[92].value > threshold=0.6976044476032257
node_174: feature_name=cg02991078	feature_id[445].value <= threshold=0.8028817176818848
node_175: feature_name=cg14171188	feature_id[121].value <= threshold=0.8862941861152649
node_176: feature_name=cg25714134	feature_id[76].value <= threshold=0.9257966578006744
node_177: feature_name=cg14104842	feature_id[246].value <= threshold=0.4050205498933792
node_178: feature_name=cg05912906	feature_id[385].value <= threshold=0.4000864624977112
node_179: feature_name=cg07428576	feature_id[454].value > threshold=0.23474670201539993
node_181: feature_name=cg06822697	feature_id[235].value > threshold=0.2951579988002777
node_183: feature_name=cg26015149	feature_id[450].value > threshold=0.11417390033602715
node_185: feature_name=cg13294852	feature_id[18].value <= threshold=0.8540107011795044
node_186: feature_name=cg18631913	feature_id[179].value <= threshold=0.7559572160243988
node_187: feature_name=cg08892600	feature_id[178].value > threshold=0.09306218102574348
Class: positive class
Rules_118	passed counts:1
node_0: feature_name=cg02188223	feature_id[10].value > threshold=0.1943656951189041
node_46: feature_name=cg03054277	feature_id[4].value <= threshold=0.8088002502918243
node_47: feature_name=cg13294852	feature_id[18].value > threshold=0.6363027691841125
node_63: feature_name=cg09921385	feature_id[26].value > threshold=0.5915739834308624
node_123: feature_name=cg21350909	feature_id[226].value > threshold=0.8311112225055695
node_125: feature_name=cg06863814	feature_id[100].value <= threshold=0.7486633956432343
node_126: feature_name=cg04367252	feature_id[93].value <= threshold=0.23994474858045578
node_127: feature_name=cg00218103	feature_id[607].value > threshold=0.11858294904232025
node_129: feature_name=cg13279476	feature_id[341].value <= threshold=0.5332845151424408
node_130: feature_name=cg16993186	feature_id[557].value <= threshold=0.5916872024536133
node_131: feature_name=cg12442513	feature_id[406].value > threshold=0.8106456995010376
node_133: feature_name=cg26910511	feature_id[66].value <= threshold=0.9394970238208771
node_134: feature_name=cg12597694	feature_id[196].value > threshold=0.14746350049972534
node_140: feature_name=cg23440095	feature_id[517].value > threshold=0.2886661887168884
node_170: feature_name=cg18186241	feature_id[92].value > threshold=0.6976044476032257
node_174: feature_name=cg02991078	feature_id[445].value <= threshold=0.8028817176818848
node_175: feature_name=cg14171188	feature_id[121].value <= threshold=0.8862941861152649
node_176: feature_name=cg25714134	feature_id[76].value <= threshold=0.9257966578006744
node_177: feature_name=cg14104842	feature_id[246].value <= threshold=0.4050205498933792
node_178: feature_name=cg05912906	feature_id[385].value <= threshold=0.4000864624977112
node_179: feature_name=cg07428576	feature_id[454].value > threshold=0.23474670201539993
node_181: feature_name=cg06822697	feature_id[235].value > threshold=0.2951579988002777
node_183: feature_name=cg26015149	feature_id[450].value > threshold=0.11417390033602715
node_185: feature_name=cg13294852	feature_id[18].value <= threshold=0.8540107011795044
node_186: feature_name=cg18631913	feature_id[179].value <= threshold=0.7559572160243988
node_187: feature_name=cg08892600	feature_id[178].value <= threshold=0.09306218102574348
Class: negative class
Rules_119	passed counts:1
node_0: feature_name=cg02188223	feature_id[10].value > threshold=0.1943656951189041
node_46: feature_name=cg03054277	feature_id[4].value <= threshold=0.8088002502918243
node_47: feature_name=cg13294852	feature_id[18].value > threshold=0.6363027691841125
node_63: feature_name=cg09921385	feature_id[26].value > threshold=0.5915739834308624
node_123: feature_name=cg21350909	feature_id[226].value > threshold=0.8311112225055695
node_125: feature_name=cg06863814	feature_id[100].value <= threshold=0.7486633956432343
node_126: feature_name=cg04367252	feature_id[93].value <= threshold=0.23994474858045578
node_127: feature_name=cg00218103	feature_id[607].value > threshold=0.11858294904232025
node_129: feature_name=cg13279476	feature_id[341].value <= threshold=0.5332845151424408
node_130: feature_name=cg16993186	feature_id[557].value <= threshold=0.5916872024536133
node_131: feature_name=cg12442513	feature_id[406].value > threshold=0.8106456995010376
node_133: feature_name=cg26910511	feature_id[66].value <= threshold=0.9394970238208771
node_134: feature_name=cg12597694	feature_id[196].value > threshold=0.14746350049972534
node_140: feature_name=cg23440095	feature_id[517].value > threshold=0.2886661887168884
node_170: feature_name=cg18186241	feature_id[92].value > threshold=0.6976044476032257
node_174: feature_name=cg02991078	feature_id[445].value <= threshold=0.8028817176818848
node_175: feature_name=cg14171188	feature_id[121].value <= threshold=0.8862941861152649
node_176: feature_name=cg25714134	feature_id[76].value <= threshold=0.9257966578006744
node_177: feature_name=cg14104842	feature_id[246].value <= threshold=0.4050205498933792
node_178: feature_name=cg05912906	feature_id[385].value <= threshold=0.4000864624977112
node_179: feature_name=cg07428576	feature_id[454].value > threshold=0.23474670201539993
node_181: feature_name=cg06822697	feature_id[235].value > threshold=0.2951579988002777
node_183: feature_name=cg26015149	feature_id[450].value <= threshold=0.11417390033602715
Class: positive class
Rules_120	passed counts:1
node_0: feature_name=cg02188223	feature_id[10].value > threshold=0.1943656951189041
node_46: feature_name=cg03054277	feature_id[4].value <= threshold=0.8088002502918243
node_47: feature_name=cg13294852	feature_id[18].value > threshold=0.6363027691841125
node_63: feature_name=cg09921385	feature_id[26].value > threshold=0.5915739834308624
node_123: feature_name=cg21350909	feature_id[226].value > threshold=0.8311112225055695
node_125: feature_name=cg06863814	feature_id[100].value <= threshold=0.7486633956432343
node_126: feature_name=cg04367252	feature_id[93].value <= threshold=0.23994474858045578
node_127: feature_name=cg00218103	feature_id[607].value > threshold=0.11858294904232025
node_129: feature_name=cg13279476	feature_id[341].value <= threshold=0.5332845151424408
node_130: feature_name=cg16993186	feature_id[557].value <= threshold=0.5916872024536133
node_131: feature_name=cg12442513	feature_id[406].value > threshold=0.8106456995010376
node_133: feature_name=cg26910511	feature_id[66].value <= threshold=0.9394970238208771
node_134: feature_name=cg12597694	feature_id[196].value > threshold=0.14746350049972534
node_140: feature_name=cg23440095	feature_id[517].value > threshold=0.2886661887168884
node_170: feature_name=cg18186241	feature_id[92].value > threshold=0.6976044476032257
node_174: feature_name=cg02991078	feature_id[445].value <= threshold=0.8028817176818848
node_175: feature_name=cg14171188	feature_id[121].value <= threshold=0.8862941861152649
node_176: feature_name=cg25714134	feature_id[76].value <= threshold=0.9257966578006744
node_177: feature_name=cg14104842	feature_id[246].value <= threshold=0.4050205498933792
node_178: feature_name=cg05912906	feature_id[385].value <= threshold=0.4000864624977112
node_179: feature_name=cg07428576	feature_id[454].value > threshold=0.23474670201539993
node_181: feature_name=cg06822697	feature_id[235].value <= threshold=0.2951579988002777
Class: positive class
Rules_121	passed counts:1
node_0: feature_name=cg02188223	feature_id[10].value > threshold=0.1943656951189041
node_46: feature_name=cg03054277	feature_id[4].value <= threshold=0.8088002502918243
node_47: feature_name=cg13294852	feature_id[18].value > threshold=0.6363027691841125
node_63: feature_name=cg09921385	feature_id[26].value > threshold=0.5915739834308624
node_123: feature_name=cg21350909	feature_id[226].value > threshold=0.8311112225055695
node_125: feature_name=cg06863814	feature_id[100].value <= threshold=0.7486633956432343
node_126: feature_name=cg04367252	feature_id[93].value <= threshold=0.23994474858045578
node_127: feature_name=cg00218103	feature_id[607].value > threshold=0.11858294904232025
node_129: feature_name=cg13279476	feature_id[341].value <= threshold=0.5332845151424408
node_130: feature_name=cg16993186	feature_id[557].value <= threshold=0.5916872024536133
node_131: feature_name=cg12442513	feature_id[406].value > threshold=0.8106456995010376
node_133: feature_name=cg26910511	feature_id[66].value <= threshold=0.9394970238208771
node_134: feature_name=cg12597694	feature_id[196].value > threshold=0.14746350049972534
node_140: feature_name=cg23440095	feature_id[517].value > threshold=0.2886661887168884
node_170: feature_name=cg18186241	feature_id[92].value > threshold=0.6976044476032257
node_174: feature_name=cg02991078	feature_id[445].value <= threshold=0.8028817176818848
node_175: feature_name=cg14171188	feature_id[121].value <= threshold=0.8862941861152649
node_176: feature_name=cg25714134	feature_id[76].value <= threshold=0.9257966578006744
node_177: feature_name=cg14104842	feature_id[246].value <= threshold=0.4050205498933792
node_178: feature_name=cg05912906	feature_id[385].value <= threshold=0.4000864624977112
node_179: feature_name=cg07428576	feature_id[454].value <= threshold=0.23474670201539993
Class: positive class
Rules_122	passed counts:1
node_0: feature_name=cg02188223	feature_id[10].value > threshold=0.1943656951189041
node_46: feature_name=cg03054277	feature_id[4].value <= threshold=0.8088002502918243
node_47: feature_name=cg13294852	feature_id[18].value > threshold=0.6363027691841125
node_63: feature_name=cg09921385	feature_id[26].value > threshold=0.5915739834308624
node_123: feature_name=cg21350909	feature_id[226].value > threshold=0.8311112225055695
node_125: feature_name=cg06863814	feature_id[100].value <= threshold=0.7486633956432343
node_126: feature_name=cg04367252	feature_id[93].value <= threshold=0.23994474858045578
node_127: feature_name=cg00218103	feature_id[607].value > threshold=0.11858294904232025
node_129: feature_name=cg13279476	feature_id[341].value <= threshold=0.5332845151424408
node_130: feature_name=cg16993186	feature_id[557].value <= threshold=0.5916872024536133
node_131: feature_name=cg12442513	feature_id[406].value > threshold=0.8106456995010376
node_133: feature_name=cg26910511	feature_id[66].value <= threshold=0.9394970238208771
node_134: feature_name=cg12597694	feature_id[196].value > threshold=0.14746350049972534
node_140: feature_name=cg23440095	feature_id[517].value > threshold=0.2886661887168884
node_170: feature_name=cg18186241	feature_id[92].value <= threshold=0.6976044476032257
node_171: feature_name=cg18299634	feature_id[15].value <= threshold=0.2841745465993881
Class: negative class
Rules_123	passed counts:1
node_0: feature_name=cg02188223	feature_id[10].value > threshold=0.1943656951189041
node_46: feature_name=cg03054277	feature_id[4].value <= threshold=0.8088002502918243
node_47: feature_name=cg13294852	feature_id[18].value > threshold=0.6363027691841125
node_63: feature_name=cg09921385	feature_id[26].value > threshold=0.5915739834308624
node_123: feature_name=cg21350909	feature_id[226].value > threshold=0.8311112225055695
node_125: feature_name=cg06863814	feature_id[100].value <= threshold=0.7486633956432343
node_126: feature_name=cg04367252	feature_id[93].value <= threshold=0.23994474858045578
node_127: feature_name=cg00218103	feature_id[607].value > threshold=0.11858294904232025
node_129: feature_name=cg13279476	feature_id[341].value <= threshold=0.5332845151424408
node_130: feature_name=cg16993186	feature_id[557].value <= threshold=0.5916872024536133
node_131: feature_name=cg12442513	feature_id[406].value > threshold=0.8106456995010376
node_133: feature_name=cg26910511	feature_id[66].value <= threshold=0.9394970238208771
node_134: feature_name=cg12597694	feature_id[196].value > threshold=0.14746350049972534
node_140: feature_name=cg23440095	feature_id[517].value <= threshold=0.2886661887168884
node_141: feature_name=cg12800962	feature_id[358].value <= threshold=0.7429888844490051
node_142: feature_name=cg08506127	feature_id[62].value <= threshold=0.5860016047954559
node_143: feature_name=cg14395060	feature_id[366].value <= threshold=0.5881368517875671
node_144: feature_name=cg03246461	feature_id[538].value <= threshold=0.15320629626512527
node_145: feature_name=cg20112376	feature_id[191].value > threshold=0.5725919306278229
node_147: feature_name=cg03905413	feature_id[170].value > threshold=0.009378483053296804
node_149: feature_name=cg14285050	feature_id[652].value > threshold=0.15290234982967377
node_151: feature_name=cg23440095	feature_id[517].value > threshold=0.2886292487382889
Class: positive class
Rules_124	passed counts:1
node_0: feature_name=cg02188223	feature_id[10].value > threshold=0.1943656951189041
node_46: feature_name=cg03054277	feature_id[4].value <= threshold=0.8088002502918243
node_47: feature_name=cg13294852	feature_id[18].value > threshold=0.6363027691841125
node_63: feature_name=cg09921385	feature_id[26].value > threshold=0.5915739834308624
node_123: feature_name=cg21350909	feature_id[226].value > threshold=0.8311112225055695
node_125: feature_name=cg06863814	feature_id[100].value <= threshold=0.7486633956432343
node_126: feature_name=cg04367252	feature_id[93].value <= threshold=0.23994474858045578
node_127: feature_name=cg00218103	feature_id[607].value > threshold=0.11858294904232025
node_129: feature_name=cg13279476	feature_id[341].value <= threshold=0.5332845151424408
node_130: feature_name=cg16993186	feature_id[557].value <= threshold=0.5916872024536133
node_131: feature_name=cg12442513	feature_id[406].value > threshold=0.8106456995010376
node_133: feature_name=cg26910511	feature_id[66].value <= threshold=0.9394970238208771
node_134: feature_name=cg12597694	feature_id[196].value > threshold=0.14746350049972534
node_140: feature_name=cg23440095	feature_id[517].value <= threshold=0.2886661887168884
node_141: feature_name=cg12800962	feature_id[358].value <= threshold=0.7429888844490051
node_142: feature_name=cg08506127	feature_id[62].value <= threshold=0.5860016047954559
node_143: feature_name=cg14395060	feature_id[366].value <= threshold=0.5881368517875671
node_144: feature_name=cg03246461	feature_id[538].value <= threshold=0.15320629626512527
node_145: feature_name=cg20112376	feature_id[191].value > threshold=0.5725919306278229
node_147: feature_name=cg03905413	feature_id[170].value > threshold=0.009378483053296804
node_149: feature_name=cg14285050	feature_id[652].value > threshold=0.15290234982967377
node_151: feature_name=cg23440095	feature_id[517].value <= threshold=0.2886292487382889
node_152: feature_name=cg08066673	feature_id[101].value <= threshold=0.7931635677814484
node_153: feature_name=cg19152802	feature_id[204].value > threshold=0.1463494449853897
Class: positive class
Rules_125	passed counts:1
node_0: feature_name=cg02188223	feature_id[10].value > threshold=0.1943656951189041
node_46: feature_name=cg03054277	feature_id[4].value <= threshold=0.8088002502918243
node_47: feature_name=cg13294852	feature_id[18].value > threshold=0.6363027691841125
node_63: feature_name=cg09921385	feature_id[26].value > threshold=0.5915739834308624
node_123: feature_name=cg21350909	feature_id[226].value > threshold=0.8311112225055695
node_125: feature_name=cg06863814	feature_id[100].value <= threshold=0.7486633956432343
node_126: feature_name=cg04367252	feature_id[93].value <= threshold=0.23994474858045578
node_127: feature_name=cg00218103	feature_id[607].value > threshold=0.11858294904232025
node_129: feature_name=cg13279476	feature_id[341].value <= threshold=0.5332845151424408
node_130: feature_name=cg16993186	feature_id[557].value <= threshold=0.5916872024536133
node_131: feature_name=cg12442513	feature_id[406].value > threshold=0.8106456995010376
node_133: feature_name=cg26910511	feature_id[66].value <= threshold=0.9394970238208771
node_134: feature_name=cg12597694	feature_id[196].value > threshold=0.14746350049972534
node_140: feature_name=cg23440095	feature_id[517].value <= threshold=0.2886661887168884
node_141: feature_name=cg12800962	feature_id[358].value <= threshold=0.7429888844490051
node_142: feature_name=cg08506127	feature_id[62].value <= threshold=0.5860016047954559
node_143: feature_name=cg14395060	feature_id[366].value <= threshold=0.5881368517875671
node_144: feature_name=cg03246461	feature_id[538].value <= threshold=0.15320629626512527
node_145: feature_name=cg20112376	feature_id[191].value > threshold=0.5725919306278229
node_147: feature_name=cg03905413	feature_id[170].value > threshold=0.009378483053296804
node_149: feature_name=cg14285050	feature_id[652].value > threshold=0.15290234982967377
node_151: feature_name=cg23440095	feature_id[517].value <= threshold=0.2886292487382889
node_152: feature_name=cg08066673	feature_id[101].value <= threshold=0.7931635677814484
node_153: feature_name=cg19152802	feature_id[204].value <= threshold=0.1463494449853897
Class: negative class
Rules_126	passed counts:1
node_0: feature_name=cg02188223	feature_id[10].value > threshold=0.1943656951189041
node_46: feature_name=cg03054277	feature_id[4].value <= threshold=0.8088002502918243
node_47: feature_name=cg13294852	feature_id[18].value > threshold=0.6363027691841125
node_63: feature_name=cg09921385	feature_id[26].value > threshold=0.5915739834308624
node_123: feature_name=cg21350909	feature_id[226].value > threshold=0.8311112225055695
node_125: feature_name=cg06863814	feature_id[100].value <= threshold=0.7486633956432343
node_126: feature_name=cg04367252	feature_id[93].value <= threshold=0.23994474858045578
node_127: feature_name=cg00218103	feature_id[607].value > threshold=0.11858294904232025
node_129: feature_name=cg13279476	feature_id[341].value <= threshold=0.5332845151424408
node_130: feature_name=cg16993186	feature_id[557].value <= threshold=0.5916872024536133
node_131: feature_name=cg12442513	feature_id[406].value > threshold=0.8106456995010376
node_133: feature_name=cg26910511	feature_id[66].value <= threshold=0.9394970238208771
node_134: feature_name=cg12597694	feature_id[196].value > threshold=0.14746350049972534
node_140: feature_name=cg23440095	feature_id[517].value <= threshold=0.2886661887168884
node_141: feature_name=cg12800962	feature_id[358].value <= threshold=0.7429888844490051
node_142: feature_name=cg08506127	feature_id[62].value <= threshold=0.5860016047954559
node_143: feature_name=cg14395060	feature_id[366].value <= threshold=0.5881368517875671
node_144: feature_name=cg03246461	feature_id[538].value <= threshold=0.15320629626512527
node_145: feature_name=cg20112376	feature_id[191].value > threshold=0.5725919306278229
node_147: feature_name=cg03905413	feature_id[170].value > threshold=0.009378483053296804
node_149: feature_name=cg14285050	feature_id[652].value <= threshold=0.15290234982967377
Class: positive class
Rules_127	passed counts:1
node_0: feature_name=cg02188223	feature_id[10].value > threshold=0.1943656951189041
node_46: feature_name=cg03054277	feature_id[4].value <= threshold=0.8088002502918243
node_47: feature_name=cg13294852	feature_id[18].value > threshold=0.6363027691841125
node_63: feature_name=cg09921385	feature_id[26].value > threshold=0.5915739834308624
node_123: feature_name=cg21350909	feature_id[226].value > threshold=0.8311112225055695
node_125: feature_name=cg06863814	feature_id[100].value <= threshold=0.7486633956432343
node_126: feature_name=cg04367252	feature_id[93].value <= threshold=0.23994474858045578
node_127: feature_name=cg00218103	feature_id[607].value > threshold=0.11858294904232025
node_129: feature_name=cg13279476	feature_id[341].value <= threshold=0.5332845151424408
node_130: feature_name=cg16993186	feature_id[557].value <= threshold=0.5916872024536133
node_131: feature_name=cg12442513	feature_id[406].value > threshold=0.8106456995010376
node_133: feature_name=cg26910511	feature_id[66].value <= threshold=0.9394970238208771
node_134: feature_name=cg12597694	feature_id[196].value > threshold=0.14746350049972534
node_140: feature_name=cg23440095	feature_id[517].value <= threshold=0.2886661887168884
node_141: feature_name=cg12800962	feature_id[358].value <= threshold=0.7429888844490051
node_142: feature_name=cg08506127	feature_id[62].value <= threshold=0.5860016047954559
node_143: feature_name=cg14395060	feature_id[366].value <= threshold=0.5881368517875671
node_144: feature_name=cg03246461	feature_id[538].value <= threshold=0.15320629626512527
node_145: feature_name=cg20112376	feature_id[191].value > threshold=0.5725919306278229
node_147: feature_name=cg03905413	feature_id[170].value <= threshold=0.009378483053296804
Class: positive class
Rules_128	passed counts:1
node_0: feature_name=cg02188223	feature_id[10].value > threshold=0.1943656951189041
node_46: feature_name=cg03054277	feature_id[4].value <= threshold=0.8088002502918243
node_47: feature_name=cg13294852	feature_id[18].value > threshold=0.6363027691841125
node_63: feature_name=cg09921385	feature_id[26].value > threshold=0.5915739834308624
node_123: feature_name=cg21350909	feature_id[226].value > threshold=0.8311112225055695
node_125: feature_name=cg06863814	feature_id[100].value <= threshold=0.7486633956432343
node_126: feature_name=cg04367252	feature_id[93].value <= threshold=0.23994474858045578
node_127: feature_name=cg00218103	feature_id[607].value > threshold=0.11858294904232025
node_129: feature_name=cg13279476	feature_id[341].value <= threshold=0.5332845151424408
node_130: feature_name=cg16993186	feature_id[557].value <= threshold=0.5916872024536133
node_131: feature_name=cg12442513	feature_id[406].value > threshold=0.8106456995010376
node_133: feature_name=cg26910511	feature_id[66].value <= threshold=0.9394970238208771
node_134: feature_name=cg12597694	feature_id[196].value > threshold=0.14746350049972534
node_140: feature_name=cg23440095	feature_id[517].value <= threshold=0.2886661887168884
node_141: feature_name=cg12800962	feature_id[358].value <= threshold=0.7429888844490051
node_142: feature_name=cg08506127	feature_id[62].value <= threshold=0.5860016047954559
node_143: feature_name=cg14395060	feature_id[366].value <= threshold=0.5881368517875671
node_144: feature_name=cg03246461	feature_id[538].value <= threshold=0.15320629626512527
node_145: feature_name=cg20112376	feature_id[191].value <= threshold=0.5725919306278229
Class: positive class
Rules_129	passed counts:1
node_0: feature_name=cg02188223	feature_id[10].value > threshold=0.1943656951189041
node_46: feature_name=cg03054277	feature_id[4].value <= threshold=0.8088002502918243
node_47: feature_name=cg13294852	feature_id[18].value > threshold=0.6363027691841125
node_63: feature_name=cg09921385	feature_id[26].value > threshold=0.5915739834308624
node_123: feature_name=cg21350909	feature_id[226].value > threshold=0.8311112225055695
node_125: feature_name=cg06863814	feature_id[100].value <= threshold=0.7486633956432343
node_126: feature_name=cg04367252	feature_id[93].value <= threshold=0.23994474858045578
node_127: feature_name=cg00218103	feature_id[607].value > threshold=0.11858294904232025
node_129: feature_name=cg13279476	feature_id[341].value <= threshold=0.5332845151424408
node_130: feature_name=cg16993186	feature_id[557].value <= threshold=0.5916872024536133
node_131: feature_name=cg12442513	feature_id[406].value > threshold=0.8106456995010376
node_133: feature_name=cg26910511	feature_id[66].value <= threshold=0.9394970238208771
node_134: feature_name=cg12597694	feature_id[196].value <= threshold=0.14746350049972534
node_135: feature_name=cg18307442	feature_id[574].value > threshold=0.7325333654880524
node_137: feature_name=cg27235148	feature_id[194].value > threshold=0.12246084958314896
Class: positive class
Rules_130	passed counts:1
node_0: feature_name=cg02188223	feature_id[10].value > threshold=0.1943656951189041
node_46: feature_name=cg03054277	feature_id[4].value <= threshold=0.8088002502918243
node_47: feature_name=cg13294852	feature_id[18].value > threshold=0.6363027691841125
node_63: feature_name=cg09921385	feature_id[26].value <= threshold=0.5915739834308624
node_64: feature_name=cg24803517	feature_id[33].value > threshold=0.714207649230957
node_110: feature_name=cg27495424	feature_id[558].value > threshold=0.673573762178421
node_118: feature_name=cg11135072	feature_id[227].value > threshold=0.23611539602279663
node_120: feature_name=cg04731810	feature_id[241].value > threshold=0.7764257490634918
Class: positive class
Rules_131	passed counts:1
node_0: feature_name=cg02188223	feature_id[10].value > threshold=0.1943656951189041
node_46: feature_name=cg03054277	feature_id[4].value <= threshold=0.8088002502918243
node_47: feature_name=cg13294852	feature_id[18].value > threshold=0.6363027691841125
node_63: feature_name=cg09921385	feature_id[26].value <= threshold=0.5915739834308624
node_64: feature_name=cg24803517	feature_id[33].value > threshold=0.714207649230957
node_110: feature_name=cg27495424	feature_id[558].value <= threshold=0.673573762178421
node_111: feature_name=cg26986438	feature_id[89].value <= threshold=0.7548349797725677
node_112: feature_name=cg13924715	feature_id[35].value > threshold=0.9055137634277344
node_114: feature_name=cg18186241	feature_id[92].value > threshold=0.797410249710083
Class: positive class
Rules_132	passed counts:1
node_0: feature_name=cg02188223	feature_id[10].value > threshold=0.1943656951189041
node_46: feature_name=cg03054277	feature_id[4].value <= threshold=0.8088002502918243
node_47: feature_name=cg13294852	feature_id[18].value > threshold=0.6363027691841125
node_63: feature_name=cg09921385	feature_id[26].value <= threshold=0.5915739834308624
node_64: feature_name=cg24803517	feature_id[33].value <= threshold=0.714207649230957
node_65: feature_name=cg02988445	feature_id[140].value > threshold=0.8397534489631653
node_69: feature_name=cg17656939	feature_id[91].value > threshold=0.7784661650657654
node_107: feature_name=cg01063461	feature_id[604].value <= threshold=0.4588916003704071
Class: negative class
Rules_133	passed counts:1
node_0: feature_name=cg02188223	feature_id[10].value > threshold=0.1943656951189041
node_46: feature_name=cg03054277	feature_id[4].value <= threshold=0.8088002502918243
node_47: feature_name=cg13294852	feature_id[18].value > threshold=0.6363027691841125
node_63: feature_name=cg09921385	feature_id[26].value <= threshold=0.5915739834308624
node_64: feature_name=cg24803517	feature_id[33].value <= threshold=0.714207649230957
node_65: feature_name=cg02988445	feature_id[140].value > threshold=0.8397534489631653
node_69: feature_name=cg17656939	feature_id[91].value <= threshold=0.7784661650657654
node_70: feature_name=cg15890546	feature_id[150].value > threshold=0.39194224774837494
node_74: feature_name=cg06016751	feature_id[496].value > threshold=0.559468001127243
node_102: feature_name=cg06016751	feature_id[496].value > threshold=0.5682928264141083
node_104: feature_name=cg12499872	feature_id[169].value > threshold=0.8372837007045746
Class: positive class
Rules_134	passed counts:1
node_0: feature_name=cg02188223	feature_id[10].value > threshold=0.1943656951189041
node_46: feature_name=cg03054277	feature_id[4].value <= threshold=0.8088002502918243
node_47: feature_name=cg13294852	feature_id[18].value > threshold=0.6363027691841125
node_63: feature_name=cg09921385	feature_id[26].value <= threshold=0.5915739834308624
node_64: feature_name=cg24803517	feature_id[33].value <= threshold=0.714207649230957
node_65: feature_name=cg02988445	feature_id[140].value > threshold=0.8397534489631653
node_69: feature_name=cg17656939	feature_id[91].value <= threshold=0.7784661650657654
node_70: feature_name=cg15890546	feature_id[150].value > threshold=0.39194224774837494
node_74: feature_name=cg06016751	feature_id[496].value <= threshold=0.559468001127243
node_75: feature_name=cg26774981	feature_id[433].value > threshold=0.21715179830789566
node_77: feature_name=cg01511232	feature_id[61].value > threshold=0.8128357529640198
node_99: feature_name=cg08796299	feature_id[167].value > threshold=0.7010740339756012
Class: negative class
Rules_135	passed counts:1
node_0: feature_name=cg02188223	feature_id[10].value > threshold=0.1943656951189041
node_46: feature_name=cg03054277	feature_id[4].value <= threshold=0.8088002502918243
node_47: feature_name=cg13294852	feature_id[18].value > threshold=0.6363027691841125
node_63: feature_name=cg09921385	feature_id[26].value <= threshold=0.5915739834308624
node_64: feature_name=cg24803517	feature_id[33].value <= threshold=0.714207649230957
node_65: feature_name=cg02988445	feature_id[140].value > threshold=0.8397534489631653
node_69: feature_name=cg17656939	feature_id[91].value <= threshold=0.7784661650657654
node_70: feature_name=cg15890546	feature_id[150].value > threshold=0.39194224774837494
node_74: feature_name=cg06016751	feature_id[496].value <= threshold=0.559468001127243
node_75: feature_name=cg26774981	feature_id[433].value > threshold=0.21715179830789566
node_77: feature_name=cg01511232	feature_id[61].value <= threshold=0.8128357529640198
node_78: feature_name=cg08420923	feature_id[24].value > threshold=0.8093789517879486
node_96: feature_name=cg22649201	feature_id[403].value <= threshold=0.33802859485149384
Class: negative class
Rules_136	passed counts:1
node_0: feature_name=cg02188223	feature_id[10].value > threshold=0.1943656951189041
node_46: feature_name=cg03054277	feature_id[4].value <= threshold=0.8088002502918243
node_47: feature_name=cg13294852	feature_id[18].value > threshold=0.6363027691841125
node_63: feature_name=cg09921385	feature_id[26].value <= threshold=0.5915739834308624
node_64: feature_name=cg24803517	feature_id[33].value <= threshold=0.714207649230957
node_65: feature_name=cg02988445	feature_id[140].value > threshold=0.8397534489631653
node_69: feature_name=cg17656939	feature_id[91].value <= threshold=0.7784661650657654
node_70: feature_name=cg15890546	feature_id[150].value > threshold=0.39194224774837494
node_74: feature_name=cg06016751	feature_id[496].value <= threshold=0.559468001127243
node_75: feature_name=cg26774981	feature_id[433].value > threshold=0.21715179830789566
node_77: feature_name=cg01511232	feature_id[61].value <= threshold=0.8128357529640198
node_78: feature_name=cg08420923	feature_id[24].value <= threshold=0.8093789517879486
node_79: feature_name=cg19758958	feature_id[326].value > threshold=0.451770544052124
node_93: feature_name=cg06293209	feature_id[174].value <= threshold=0.23997459560632706
Class: negative class
Rules_137	passed counts:1
node_0: feature_name=cg02188223	feature_id[10].value > threshold=0.1943656951189041
node_46: feature_name=cg03054277	feature_id[4].value <= threshold=0.8088002502918243
node_47: feature_name=cg13294852	feature_id[18].value > threshold=0.6363027691841125
node_63: feature_name=cg09921385	feature_id[26].value <= threshold=0.5915739834308624
node_64: feature_name=cg24803517	feature_id[33].value <= threshold=0.714207649230957
node_65: feature_name=cg02988445	feature_id[140].value > threshold=0.8397534489631653
node_69: feature_name=cg17656939	feature_id[91].value <= threshold=0.7784661650657654
node_70: feature_name=cg15890546	feature_id[150].value > threshold=0.39194224774837494
node_74: feature_name=cg06016751	feature_id[496].value <= threshold=0.559468001127243
node_75: feature_name=cg26774981	feature_id[433].value > threshold=0.21715179830789566
node_77: feature_name=cg01511232	feature_id[61].value <= threshold=0.8128357529640198
node_78: feature_name=cg08420923	feature_id[24].value <= threshold=0.8093789517879486
node_79: feature_name=cg19758958	feature_id[326].value <= threshold=0.451770544052124
node_80: feature_name=cg03290400	feature_id[148].value > threshold=0.21751289814710617
Class: positive class
Rules_138	passed counts:1
node_0: feature_name=cg02188223	feature_id[10].value > threshold=0.1943656951189041
node_46: feature_name=cg03054277	feature_id[4].value <= threshold=0.8088002502918243
node_47: feature_name=cg13294852	feature_id[18].value > threshold=0.6363027691841125
node_63: feature_name=cg09921385	feature_id[26].value <= threshold=0.5915739834308624
node_64: feature_name=cg24803517	feature_id[33].value <= threshold=0.714207649230957
node_65: feature_name=cg02988445	feature_id[140].value > threshold=0.8397534489631653
node_69: feature_name=cg17656939	feature_id[91].value <= threshold=0.7784661650657654
node_70: feature_name=cg15890546	feature_id[150].value > threshold=0.39194224774837494
node_74: feature_name=cg06016751	feature_id[496].value <= threshold=0.559468001127243
node_75: feature_name=cg26774981	feature_id[433].value > threshold=0.21715179830789566
node_77: feature_name=cg01511232	feature_id[61].value <= threshold=0.8128357529640198
node_78: feature_name=cg08420923	feature_id[24].value <= threshold=0.8093789517879486
node_79: feature_name=cg19758958	feature_id[326].value <= threshold=0.451770544052124
node_80: feature_name=cg03290400	feature_id[148].value <= threshold=0.21751289814710617
node_81: feature_name=cg19281135	feature_id[80].value > threshold=0.24775104969739914
Class: positive class
Rules_139	passed counts:1
node_0: feature_name=cg02188223	feature_id[10].value > threshold=0.1943656951189041
node_46: feature_name=cg03054277	feature_id[4].value <= threshold=0.8088002502918243
node_47: feature_name=cg13294852	feature_id[18].value > threshold=0.6363027691841125
node_63: feature_name=cg09921385	feature_id[26].value <= threshold=0.5915739834308624
node_64: feature_name=cg24803517	feature_id[33].value <= threshold=0.714207649230957
node_65: feature_name=cg02988445	feature_id[140].value > threshold=0.8397534489631653
node_69: feature_name=cg17656939	feature_id[91].value <= threshold=0.7784661650657654
[truncated: 137 more rows]

## Sheet: Brain-RT
Rules_0	passed counts:238
node_0: feature_name=cg08866213	feature_id[0].value <= threshold=0.2800765037536621
node_1: feature_name=cg18973101	feature_id[3].value <= threshold=0.19313544780015945
node_2: feature_name=cg00124375	feature_id[132].value <= threshold=0.3366125524044037
node_3: feature_name=cg19229702	feature_id[18].value > threshold=0.13627894967794418
node_17: feature_name=cg01863392	feature_id[69].value <= threshold=0.4052303433418274
node_18: feature_name=cg10874168	feature_id[34].value <= threshold=0.5048694014549255
node_19: feature_name=cg16498647	feature_id[13].value > threshold=0.17842455208301544
node_37: feature_name=cg16615337	feature_id[51].value <= threshold=0.8510414958000183
node_38: feature_name=cg20784259	feature_id[112].value > threshold=0.23732940107584
node_48: feature_name=cg10846368	feature_id[31].value <= threshold=0.5367132127285004
node_49: feature_name=cg20010253	feature_id[35].value > threshold=0.8965197205543518
node_51: feature_name=cg23900774	feature_id[49].value > threshold=0.037019774317741394
node_53: feature_name=cg10283108	feature_id[80].value <= threshold=0.4385513961315155
node_54: feature_name=cg18438515	feature_id[124].value <= threshold=0.26094844937324524
node_55: feature_name=cg07737558	feature_id[38].value <= threshold=0.5751740038394928
node_56: feature_name=cg16498647	feature_id[13].value > threshold=0.17859385162591934
node_58: feature_name=cg08057120	feature_id[14].value <= threshold=0.544362485408783
node_59: feature_name=cg26878947	feature_id[141].value > threshold=0.32651369273662567
node_61: feature_name=cg23525355	feature_id[98].value <= threshold=0.1582699492573738
node_62: feature_name=cg08057120	feature_id[14].value <= threshold=0.3926956057548523
node_63: feature_name=cg20446947	feature_id[63].value <= threshold=0.18492399901151657
node_64: feature_name=cg23204398	feature_id[113].value > threshold=0.25331905484199524
node_68: feature_name=cg09076329	feature_id[102].value <= threshold=0.40755830705165863
node_69: feature_name=cg20010253	feature_id[35].value > threshold=0.9153806567192078
Class: negative class
Rules_1	passed counts:172
node_0: feature_name=cg08866213	feature_id[0].value <= threshold=0.2800765037536621
node_1: feature_name=cg18973101	feature_id[3].value <= threshold=0.19313544780015945
node_2: feature_name=cg00124375	feature_id[132].value <= threshold=0.3366125524044037
node_3: feature_name=cg19229702	feature_id[18].value > threshold=0.13627894967794418
node_17: feature_name=cg01863392	feature_id[69].value <= threshold=0.4052303433418274
node_18: feature_name=cg10874168	feature_id[34].value <= threshold=0.5048694014549255
node_19: feature_name=cg16498647	feature_id[13].value <= threshold=0.17842455208301544
node_20: feature_name=cg01815538	feature_id[64].value > threshold=0.12991749495267868
node_22: feature_name=cg24765859	feature_id[59].value <= threshold=0.25354069471359253
node_23: feature_name=cg14252661	feature_id[32].value <= threshold=0.3826497495174408
node_24: feature_name=cg25012795	feature_id[27].value > threshold=0.8448219001293182
node_26: feature_name=cg12785694	feature_id[111].value <= threshold=0.5896344184875488
node_27: feature_name=cg24765859	feature_id[59].value > threshold=0.060965344309806824
Class: negative class
Rules_2	passed counts:130
node_0: feature_name=cg08866213	feature_id[0].value <= threshold=0.2800765037536621
node_1: feature_name=cg18973101	feature_id[3].value <= threshold=0.19313544780015945
node_2: feature_name=cg00124375	feature_id[132].value > threshold=0.3366125524044037
node_128: feature_name=cg09127607	feature_id[61].value <= threshold=0.36536209285259247
node_129: feature_name=cg05315082	feature_id[100].value <= threshold=0.30915865302085876
node_130: feature_name=cg25012795	feature_id[27].value > threshold=0.8604759275913239
node_136: feature_name=cg07215298	feature_id[29].value <= threshold=0.9837405383586884
node_137: feature_name=cg23525355	feature_id[98].value > threshold=0.09107295796275139
node_143: feature_name=cg16615337	feature_id[51].value <= threshold=0.8657653629779816
node_144: feature_name=cg22452343	feature_id[17].value > threshold=0.789987713098526
node_146: feature_name=cg20784259	feature_id[112].value <= threshold=0.39710620045661926
node_147: feature_name=cg01252633	feature_id[21].value <= threshold=0.7253486812114716
node_148: feature_name=cg19810173	feature_id[52].value > threshold=0.8335316479206085
node_152: feature_name=cg15159069	feature_id[56].value <= threshold=0.21600905060768127
node_153: feature_name=cg21687610	feature_id[95].value <= threshold=0.3982778489589691
node_154: feature_name=cg07989312	feature_id[92].value > threshold=0.13886160403490067
Class: negative class
Rules_3	passed counts:121
node_0: feature_name=cg08866213	feature_id[0].value <= threshold=0.2800765037536621
node_1: feature_name=cg18973101	feature_id[3].value > threshold=0.19313544780015945
node_207: feature_name=cg08057120	feature_id[14].value > threshold=0.33179405331611633
node_301: feature_name=cg18718397	feature_id[50].value <= threshold=0.40893130004405975
node_302: feature_name=cg13928309	feature_id[104].value > threshold=0.20687715709209442
node_304: feature_name=cg01863392	feature_id[69].value <= threshold=0.395259752869606
node_305: feature_name=cg02783270	feature_id[58].value > threshold=0.6243247091770172
node_307: feature_name=cg08005122	feature_id[33].value <= threshold=0.20377430319786072
node_308: feature_name=cg12197836	feature_id[109].value > threshold=0.10121684893965721
node_312: feature_name=cg10283108	feature_id[80].value <= threshold=0.4513508975505829
node_313: feature_name=cg07058377	feature_id[118].value <= threshold=0.48599590361118317
node_314: feature_name=cg15732498	feature_id[36].value > threshold=0.2338937520980835
node_316: feature_name=cg21687610	feature_id[95].value <= threshold=0.3818944990634918
Class: negative class
Rules_4	passed counts:98
node_0: feature_name=cg08866213	feature_id[0].value <= threshold=0.2800765037536621
node_1: feature_name=cg18973101	feature_id[3].value > threshold=0.19313544780015945
node_207: feature_name=cg08057120	feature_id[14].value <= threshold=0.33179405331611633
node_208: feature_name=cg00403955	feature_id[11].value > threshold=0.11881530284881592
node_250: feature_name=cg21583440	feature_id[23].value <= threshold=0.4111683517694473
node_251: feature_name=cg13928309	feature_id[104].value <= threshold=0.33633506298065186
node_252: feature_name=cg23900774	feature_id[49].value <= threshold=0.09128998219966888
node_253: feature_name=cg17360854	feature_id[103].value > threshold=0.20139234513044357
node_257: feature_name=cg02783270	feature_id[58].value <= threshold=0.7521338760852814
node_258: feature_name=cg20010253	feature_id[35].value > threshold=0.9186352491378784
node_262: feature_name=cg14252661	feature_id[32].value <= threshold=0.3601924926042557
node_263: feature_name=cg15159069	feature_id[56].value <= threshold=0.2080414518713951
node_264: feature_name=cg15732498	feature_id[36].value > threshold=0.24313189089298248
node_266: feature_name=cg06127003	feature_id[54].value > threshold=0.6582046449184418
node_268: feature_name=cg07200038	feature_id[57].value > threshold=0.13170910626649857
node_270: feature_name=cg23927275	feature_id[117].value <= threshold=0.23908545076847076
node_271: feature_name=cg19229702	feature_id[18].value > threshold=0.12743185460567474
Class: negative class
Rules_5	passed counts:68
node_0: feature_name=cg08866213	feature_id[0].value > threshold=0.2800765037536621
node_338: feature_name=cg03646131	feature_id[147].value > threshold=0.3580305427312851
node_402: feature_name=cg19112952	feature_id[101].value <= threshold=0.2928236424922943
node_403: feature_name=cg25173404	feature_id[12].value > threshold=0.06420470029115677
node_441: feature_name=cg09076329	feature_id[102].value > threshold=0.3071646988391876
node_445: feature_name=cg21583440	feature_id[23].value > threshold=0.30219610035419464
node_449: feature_name=cg09334399	feature_id[43].value <= threshold=0.8241147100925446
node_450: feature_name=cg12609829	feature_id[47].value > threshold=0.06689289584755898
node_454: feature_name=cg09702859	feature_id[16].value <= threshold=0.6710492670536041
node_455: feature_name=cg00124375	feature_id[132].value <= threshold=0.5138576477766037
node_456: feature_name=cg02642565	feature_id[79].value > threshold=0.5917797386646271
Class: positive class
Rules_6	passed counts:63
node_0: feature_name=cg08866213	feature_id[0].value > threshold=0.2800765037536621
node_338: feature_name=cg03646131	feature_id[147].value <= threshold=0.3580305427312851
node_339: feature_name=cg12785694	feature_id[111].value > threshold=0.4055033475160599
node_349: feature_name=cg24685998	feature_id[26].value <= threshold=0.08780757710337639
node_350: feature_name=cg15732498	feature_id[36].value <= threshold=0.37392064929008484
node_351: feature_name=cg05315082	feature_id[100].value <= threshold=0.3049273043870926
node_352: feature_name=cg08463775	feature_id[4].value > threshold=0.7944507002830505
node_354: feature_name=cg04080920	feature_id[96].value <= threshold=0.4736545979976654
node_355: feature_name=cg09076329	feature_id[102].value <= threshold=0.4235366880893707
node_356: feature_name=cg16654102	feature_id[146].value <= threshold=0.4250957518815994
node_357: feature_name=cg13928309	feature_id[104].value > threshold=0.24175330251455307
node_359: feature_name=cg26408927	feature_id[86].value > threshold=0.39805521070957184
node_361: feature_name=cg27294582	feature_id[8].value <= threshold=0.2692885547876358
Class: negative class
Rules_7	passed counts:50
node_0: feature_name=cg08866213	feature_id[0].value <= threshold=0.2800765037536621
node_1: feature_name=cg18973101	feature_id[3].value <= threshold=0.19313544780015945
node_2: feature_name=cg00124375	feature_id[132].value <= threshold=0.3366125524044037
node_3: feature_name=cg19229702	feature_id[18].value > threshold=0.13627894967794418
node_17: feature_name=cg01863392	feature_id[69].value <= threshold=0.4052303433418274
node_18: feature_name=cg10874168	feature_id[34].value <= threshold=0.5048694014549255
node_19: feature_name=cg16498647	feature_id[13].value > threshold=0.17842455208301544
node_37: feature_name=cg16615337	feature_id[51].value <= threshold=0.8510414958000183
node_38: feature_name=cg20784259	feature_id[112].value > threshold=0.23732940107584
node_48: feature_name=cg10846368	feature_id[31].value <= threshold=0.5367132127285004
node_49: feature_name=cg20010253	feature_id[35].value > threshold=0.8965197205543518
node_51: feature_name=cg23900774	feature_id[49].value > threshold=0.037019774317741394
node_53: feature_name=cg10283108	feature_id[80].value <= threshold=0.4385513961315155
node_54: feature_name=cg18438515	feature_id[124].value <= threshold=0.26094844937324524
node_55: feature_name=cg07737558	feature_id[38].value <= threshold=0.5751740038394928
node_56: feature_name=cg16498647	feature_id[13].value > threshold=0.17859385162591934
node_58: feature_name=cg08057120	feature_id[14].value <= threshold=0.544362485408783
node_59: feature_name=cg26878947	feature_id[141].value > threshold=0.32651369273662567
node_61: feature_name=cg23525355	feature_id[98].value <= threshold=0.1582699492573738
node_62: feature_name=cg08057120	feature_id[14].value > threshold=0.3926956057548523
node_80: feature_name=cg07200038	feature_id[57].value > threshold=0.18401315063238144
node_84: feature_name=cg08057120	feature_id[14].value > threshold=0.39375829696655273
node_86: feature_name=cg07989312	feature_id[92].value > threshold=0.13252249732613564
Class: negative class
Rules_8	passed counts:42
node_0: feature_name=cg08866213	feature_id[0].value > threshold=0.2800765037536621
node_338: feature_name=cg03646131	feature_id[147].value <= threshold=0.3580305427312851
node_339: feature_name=cg12785694	feature_id[111].value <= threshold=0.4055033475160599
node_340: feature_name=cg24685998	feature_id[26].value > threshold=0.037354130297899246
node_342: feature_name=cg16861964	feature_id[139].value > threshold=0.32849155366420746
Class: negative class
Rules_9	passed counts:40
node_0: feature_name=cg08866213	feature_id[0].value > threshold=0.2800765037536621
node_338: feature_name=cg03646131	feature_id[147].value > threshold=0.3580305427312851
node_402: feature_name=cg19112952	feature_id[101].value <= threshold=0.2928236424922943
node_403: feature_name=cg25173404	feature_id[12].value <= threshold=0.06420470029115677
node_404: feature_name=cg27294582	feature_id[8].value > threshold=0.21982984989881516
node_424: feature_name=cg05315082	feature_id[100].value <= threshold=0.3196554034948349
node_425: feature_name=cg13552692	feature_id[66].value <= threshold=0.4492770582437515
node_426: feature_name=cg16861964	feature_id[139].value <= threshold=0.4481744021177292
node_427: feature_name=cg18306374	feature_id[9].value <= threshold=0.8530053198337555
node_428: feature_name=cg10283108	feature_id[80].value > threshold=0.2616083025932312
Class: positive class
Rules_10	passed counts:37
node_0: feature_name=cg08866213	feature_id[0].value <= threshold=0.2800765037536621
node_1: feature_name=cg18973101	feature_id[3].value > threshold=0.19313544780015945
node_207: feature_name=cg08057120	feature_id[14].value <= threshold=0.33179405331611633
node_208: feature_name=cg00403955	feature_id[11].value <= threshold=0.11881530284881592
node_209: feature_name=cg01543150	feature_id[107].value > threshold=0.24004369974136353
node_229: feature_name=cg03190891	feature_id[46].value > threshold=0.24661169946193695
node_233: feature_name=cg16615337	feature_id[51].value > threshold=0.8240616023540497
node_243: feature_name=cg09410453	feature_id[30].value > threshold=0.8789011836051941
node_247: feature_name=cg08005122	feature_id[33].value > threshold=0.16204199939966202
Class: positive class
Rules_11	passed counts:32
node_0: feature_name=cg08866213	feature_id[0].value <= threshold=0.2800765037536621
node_1: feature_name=cg18973101	feature_id[3].value <= threshold=0.19313544780015945
node_2: feature_name=cg00124375	feature_id[132].value <= threshold=0.3366125524044037
node_3: feature_name=cg19229702	feature_id[18].value > threshold=0.13627894967794418
node_17: feature_name=cg01863392	feature_id[69].value <= threshold=0.4052303433418274
node_18: feature_name=cg10874168	feature_id[34].value <= threshold=0.5048694014549255
node_19: feature_name=cg16498647	feature_id[13].value > threshold=0.17842455208301544
node_37: feature_name=cg16615337	feature_id[51].value > threshold=0.8510414958000183
node_109: feature_name=cg06765124	feature_id[39].value > threshold=0.8802613019943237
node_119: feature_name=cg17360854	feature_id[103].value > threshold=0.18864139914512634
node_121: feature_name=cg06486093	feature_id[121].value <= threshold=0.16843679547309875
Class: negative class
Rules_12	passed counts:29
node_0: feature_name=cg08866213	feature_id[0].value <= threshold=0.2800765037536621
node_1: feature_name=cg18973101	feature_id[3].value <= threshold=0.19313544780015945
node_2: feature_name=cg00124375	feature_id[132].value > threshold=0.3366125524044037
node_128: feature_name=cg09127607	feature_id[61].value > threshold=0.36536209285259247
node_182: feature_name=cg07215298	feature_id[29].value > threshold=0.9589123725891113
node_190: feature_name=cg07915293	feature_id[74].value > threshold=0.7432635426521301
node_198: feature_name=cg02642565	feature_id[79].value <= threshold=0.7104096114635468
node_199: feature_name=cg06765124	feature_id[39].value <= threshold=0.8855145871639252
node_200: feature_name=cg14227558	feature_id[142].value <= threshold=0.3553745448589325
Class: positive class
Rules_13	passed counts:24
node_0: feature_name=cg08866213	feature_id[0].value <= threshold=0.2800765037536621
node_1: feature_name=cg18973101	feature_id[3].value > threshold=0.19313544780015945
node_207: feature_name=cg08057120	feature_id[14].value <= threshold=0.33179405331611633
node_208: feature_name=cg00403955	feature_id[11].value <= threshold=0.11881530284881592
node_209: feature_name=cg01543150	feature_id[107].value <= threshold=0.24004369974136353
node_210: feature_name=cg23900774	feature_id[49].value <= threshold=0.07481521368026733
node_211: feature_name=cg22995867	feature_id[85].value > threshold=0.32434600591659546
node_217: feature_name=cg00403955	feature_id[11].value <= threshold=0.11228179931640625
Class: negative class
Rules_14	passed counts:22
node_0: feature_name=cg08866213	feature_id[0].value > threshold=0.2800765037536621
node_338: feature_name=cg03646131	feature_id[147].value <= threshold=0.3580305427312851
node_339: feature_name=cg12785694	feature_id[111].value > threshold=0.4055033475160599
node_349: feature_name=cg24685998	feature_id[26].value <= threshold=0.08780757710337639
node_350: feature_name=cg15732498	feature_id[36].value > threshold=0.37392064929008484
node_376: feature_name=cg21794683	feature_id[135].value > threshold=0.4383150041103363
node_384: feature_name=cg23094569	feature_id[60].value <= threshold=0.7531260848045349
node_385: feature_name=cg12144776	feature_id[67].value <= threshold=0.7227035462856293
node_386: feature_name=cg13035650	feature_id[10].value > threshold=0.07569953426718712
node_390: feature_name=cg22675726	feature_id[42].value <= threshold=0.6376352906227112
Class: negative class
Rules_15	passed counts:21
node_0: feature_name=cg08866213	feature_id[0].value > threshold=0.2800765037536621
node_338: feature_name=cg03646131	feature_id[147].value > threshold=0.3580305427312851
node_402: feature_name=cg19112952	feature_id[101].value > threshold=0.2928236424922943
node_466: feature_name=cg00991639	feature_id[28].value <= threshold=0.25998570024967194
node_467: feature_name=cg02783270	feature_id[58].value <= threshold=0.772060751914978
Class: negative class
Rules_16	passed counts:21
node_0: feature_name=cg08866213	feature_id[0].value <= threshold=0.2800765037536621
node_1: feature_name=cg18973101	feature_id[3].value <= threshold=0.19313544780015945
node_2: feature_name=cg00124375	feature_id[132].value <= threshold=0.3366125524044037
node_3: feature_name=cg19229702	feature_id[18].value > threshold=0.13627894967794418
node_17: feature_name=cg01863392	feature_id[69].value <= threshold=0.4052303433418274
node_18: feature_name=cg10874168	feature_id[34].value <= threshold=0.5048694014549255
node_19: feature_name=cg16498647	feature_id[13].value > threshold=0.17842455208301544
node_37: feature_name=cg16615337	feature_id[51].value <= threshold=0.8510414958000183
node_38: feature_name=cg20784259	feature_id[112].value <= threshold=0.23732940107584
node_39: feature_name=cg12785694	feature_id[111].value <= threshold=0.43016164004802704
node_40: feature_name=cg13552692	feature_id[66].value <= threshold=0.43137510120868683
Class: negative class
Rules_17	passed counts:20
node_0: feature_name=cg08866213	feature_id[0].value <= threshold=0.2800765037536621
node_1: feature_name=cg18973101	feature_id[3].value <= threshold=0.19313544780015945
node_2: feature_name=cg00124375	feature_id[132].value > threshold=0.3366125524044037
node_128: feature_name=cg09127607	feature_id[61].value > threshold=0.36536209285259247
node_182: feature_name=cg07215298	feature_id[29].value <= threshold=0.9589123725891113
node_183: feature_name=cg07989312	feature_id[92].value <= threshold=0.1761336475610733
node_184: feature_name=cg15732498	feature_id[36].value > threshold=0.30895355343818665
Class: negative class
Rules_18	passed counts:18
node_0: feature_name=cg08866213	feature_id[0].value > threshold=0.2800765037536621
node_338: feature_name=cg03646131	feature_id[147].value <= threshold=0.3580305427312851
node_339: feature_name=cg12785694	feature_id[111].value > threshold=0.4055033475160599
node_349: feature_name=cg24685998	feature_id[26].value <= threshold=0.08780757710337639
node_350: feature_name=cg15732498	feature_id[36].value > threshold=0.37392064929008484
node_376: feature_name=cg21794683	feature_id[135].value <= threshold=0.4383150041103363
node_377: feature_name=cg26408927	feature_id[86].value <= threshold=0.5629976987838745
node_378: feature_name=cg21244322	feature_id[76].value > threshold=0.07012508064508438
Class: positive class
Rules_19	passed counts:16
node_0: feature_name=cg08866213	feature_id[0].value > threshold=0.2800765037536621
node_338: feature_name=cg03646131	feature_id[147].value > threshold=0.3580305427312851
node_402: feature_name=cg19112952	feature_id[101].value <= threshold=0.2928236424922943
node_403: feature_name=cg25173404	feature_id[12].value <= threshold=0.06420470029115677
node_404: feature_name=cg27294582	feature_id[8].value <= threshold=0.21982984989881516
node_405: feature_name=cg15619756	feature_id[122].value > threshold=0.3115154951810837
node_409: feature_name=cg00129811	feature_id[90].value > threshold=0.43736234307289124
node_421: feature_name=cg13693600	feature_id[75].value <= threshold=0.9090925455093384
Class: positive class
Rules_20	passed counts:16
node_0: feature_name=cg08866213	feature_id[0].value > threshold=0.2800765037536621
node_338: feature_name=cg03646131	feature_id[147].value > threshold=0.3580305427312851
node_402: feature_name=cg19112952	feature_id[101].value <= threshold=0.2928236424922943
node_403: feature_name=cg25173404	feature_id[12].value <= threshold=0.06420470029115677
node_404: feature_name=cg27294582	feature_id[8].value <= threshold=0.21982984989881516
node_405: feature_name=cg15619756	feature_id[122].value > threshold=0.3115154951810837
node_409: feature_name=cg00129811	feature_id[90].value <= threshold=0.43736234307289124
node_410: feature_name=cg26878947	feature_id[141].value > threshold=0.533632755279541
node_416: feature_name=cg25173404	feature_id[12].value <= threshold=0.05933577939867973
Class: negative class
Rules_21	passed counts:16
node_0: feature_name=cg08866213	feature_id[0].value > threshold=0.2800765037536621
node_338: feature_name=cg03646131	feature_id[147].value > threshold=0.3580305427312851
node_402: feature_name=cg19112952	feature_id[101].value <= threshold=0.2928236424922943
node_403: feature_name=cg25173404	feature_id[12].value <= threshold=0.06420470029115677
node_404: feature_name=cg27294582	feature_id[8].value <= threshold=0.21982984989881516
node_405: feature_name=cg15619756	feature_id[122].value <= threshold=0.3115154951810837
node_406: feature_name=cg20010253	feature_id[35].value <= threshold=0.9577463269233704
Class: negative class
Rules_22	passed counts:16
node_0: feature_name=cg08866213	feature_id[0].value <= threshold=0.2800765037536621
node_1: feature_name=cg18973101	feature_id[3].value <= threshold=0.19313544780015945
node_2: feature_name=cg00124375	feature_id[132].value <= threshold=0.3366125524044037
node_3: feature_name=cg19229702	feature_id[18].value > threshold=0.13627894967794418
node_17: feature_name=cg01863392	feature_id[69].value <= threshold=0.4052303433418274
node_18: feature_name=cg10874168	feature_id[34].value <= threshold=0.5048694014549255
node_19: feature_name=cg16498647	feature_id[13].value > threshold=0.17842455208301544
node_37: feature_name=cg16615337	feature_id[51].value <= threshold=0.8510414958000183
node_38: feature_name=cg20784259	feature_id[112].value > threshold=0.23732940107584
node_48: feature_name=cg10846368	feature_id[31].value <= threshold=0.5367132127285004
node_49: feature_name=cg20010253	feature_id[35].value > threshold=0.8965197205543518
node_51: feature_name=cg23900774	feature_id[49].value > threshold=0.037019774317741394
node_53: feature_name=cg10283108	feature_id[80].value <= threshold=0.4385513961315155
node_54: feature_name=cg18438515	feature_id[124].value <= threshold=0.26094844937324524
node_55: feature_name=cg07737558	feature_id[38].value > threshold=0.5751740038394928
node_95: feature_name=cg15732498	feature_id[36].value <= threshold=0.39804545044898987
node_96: feature_name=cg19018985	feature_id[149].value <= threshold=0.4956117868423462
Class: negative class
Rules_23	passed counts:15
node_0: feature_name=cg08866213	feature_id[0].value <= threshold=0.2800765037536621
node_1: feature_name=cg18973101	feature_id[3].value > threshold=0.19313544780015945
node_207: feature_name=cg08057120	feature_id[14].value <= threshold=0.33179405331611633
node_208: feature_name=cg00403955	feature_id[11].value > threshold=0.11881530284881592
node_250: feature_name=cg21583440	feature_id[23].value > threshold=0.4111683517694473
node_296: feature_name=cg08866213	feature_id[0].value <= threshold=0.24910849332809448
Class: positive class
Rules_24	passed counts:15
node_0: feature_name=cg08866213	feature_id[0].value <= threshold=0.2800765037536621
node_1: feature_name=cg18973101	feature_id[3].value > threshold=0.19313544780015945
node_207: feature_name=cg08057120	feature_id[14].value <= threshold=0.33179405331611633
node_208: feature_name=cg00403955	feature_id[11].value <= threshold=0.11881530284881592
node_209: feature_name=cg01543150	feature_id[107].value <= threshold=0.24004369974136353
node_210: feature_name=cg23900774	feature_id[49].value > threshold=0.07481521368026733
node_222: feature_name=cg14509967	feature_id[20].value > threshold=0.14700929820537567
node_224: feature_name=cg12197836	feature_id[109].value > threshold=0.12051844969391823
Class: positive class
Rules_25	passed counts:15
node_0: feature_name=cg08866213	feature_id[0].value <= threshold=0.2800765037536621
node_1: feature_name=cg18973101	feature_id[3].value <= threshold=0.19313544780015945
node_2: feature_name=cg00124375	feature_id[132].value > threshold=0.3366125524044037
node_128: feature_name=cg09127607	feature_id[61].value > threshold=0.36536209285259247
node_182: feature_name=cg07215298	feature_id[29].value > threshold=0.9589123725891113
node_190: feature_name=cg07915293	feature_id[74].value <= threshold=0.7432635426521301
node_191: feature_name=cg16654102	feature_id[146].value > threshold=0.41139569878578186
node_195: feature_name=cg22315684	feature_id[143].value <= threshold=0.4583551585674286
Class: negative class
Rules_26	passed counts:14
node_0: feature_name=cg08866213	feature_id[0].value <= threshold=0.2800765037536621
node_1: feature_name=cg18973101	feature_id[3].value > threshold=0.19313544780015945
node_207: feature_name=cg08057120	feature_id[14].value <= threshold=0.33179405331611633
node_208: feature_name=cg00403955	feature_id[11].value <= threshold=0.11881530284881592
node_209: feature_name=cg01543150	feature_id[107].value > threshold=0.24004369974136353
node_229: feature_name=cg03190891	feature_id[46].value > threshold=0.24661169946193695
node_233: feature_name=cg16615337	feature_id[51].value <= threshold=0.8240616023540497
node_234: feature_name=cg11470619	feature_id[88].value <= threshold=0.467506542801857
node_235: feature_name=cg25012795	feature_id[27].value <= threshold=0.8788408935070038
Class: positive class
Rules_27	passed counts:14
node_0: feature_name=cg08866213	feature_id[0].value <= threshold=0.2800765037536621
node_1: feature_name=cg18973101	feature_id[3].value <= threshold=0.19313544780015945
node_2: feature_name=cg00124375	feature_id[132].value > threshold=0.3366125524044037
node_128: feature_name=cg09127607	feature_id[61].value <= threshold=0.36536209285259247
node_129: feature_name=cg05315082	feature_id[100].value <= threshold=0.30915865302085876
node_130: feature_name=cg25012795	feature_id[27].value > threshold=0.8604759275913239
node_136: feature_name=cg07215298	feature_id[29].value <= threshold=0.9837405383586884
node_137: feature_name=cg23525355	feature_id[98].value > threshold=0.09107295796275139
node_143: feature_name=cg16615337	feature_id[51].value <= threshold=0.8657653629779816
node_144: feature_name=cg22452343	feature_id[17].value > threshold=0.789987713098526
node_146: feature_name=cg20784259	feature_id[112].value <= threshold=0.39710620045661926
node_147: feature_name=cg01252633	feature_id[21].value <= threshold=0.7253486812114716
node_148: feature_name=cg19810173	feature_id[52].value > threshold=0.8335316479206085
node_152: feature_name=cg15159069	feature_id[56].value <= threshold=0.21600905060768127
node_153: feature_name=cg21687610	feature_id[95].value <= threshold=0.3982778489589691
node_154: feature_name=cg07989312	feature_id[92].value <= threshold=0.13886160403490067
node_155: feature_name=cg23534492	feature_id[25].value <= threshold=0.13127975165843964
Class: negative class
Rules_28	passed counts:14
node_0: feature_name=cg08866213	feature_id[0].value <= threshold=0.2800765037536621
node_1: feature_name=cg18973101	feature_id[3].value <= threshold=0.19313544780015945
node_2: feature_name=cg00124375	feature_id[132].value <= threshold=0.3366125524044037
node_3: feature_name=cg19229702	feature_id[18].value > threshold=0.13627894967794418
node_17: feature_name=cg01863392	feature_id[69].value <= threshold=0.4052303433418274
node_18: feature_name=cg10874168	feature_id[34].value <= threshold=0.5048694014549255
node_19: feature_name=cg16498647	feature_id[13].value > threshold=0.17842455208301544
node_37: feature_name=cg16615337	feature_id[51].value > threshold=0.8510414958000183
node_109: feature_name=cg06765124	feature_id[39].value <= threshold=0.8802613019943237
node_110: feature_name=cg19640090	feature_id[41].value > threshold=0.3620733469724655
node_114: feature_name=cg23525355	feature_id[98].value <= threshold=0.12264959886670113
Class: positive class
Rules_29	passed counts:14
node_0: feature_name=cg08866213	feature_id[0].value <= threshold=0.2800765037536621
node_1: feature_name=cg18973101	feature_id[3].value <= threshold=0.19313544780015945
node_2: feature_name=cg00124375	feature_id[132].value <= threshold=0.3366125524044037
node_3: feature_name=cg19229702	feature_id[18].value <= threshold=0.13627894967794418
node_4: feature_name=cg10114348	feature_id[105].value <= threshold=0.8172173500061035
node_5: feature_name=cg07948875	feature_id[148].value > threshold=0.42067159712314606
node_7: feature_name=cg11918799	feature_id[138].value <= threshold=0.18979109823703766
Class: negative class
Rules_30	passed counts:13
node_0: feature_name=cg08866213	feature_id[0].value <= threshold=0.2800765037536621
node_1: feature_name=cg18973101	feature_id[3].value > threshold=0.19313544780015945
node_207: feature_name=cg08057120	feature_id[14].value <= threshold=0.33179405331611633
node_208: feature_name=cg00403955	feature_id[11].value > threshold=0.11881530284881592
node_250: feature_name=cg21583440	feature_id[23].value <= threshold=0.4111683517694473
node_251: feature_name=cg13928309	feature_id[104].value > threshold=0.33633506298065186
node_289: feature_name=cg10114348	feature_id[105].value > threshold=0.8174635469913483
node_293: feature_name=cg15195816	feature_id[99].value > threshold=0.5282711386680603
Class: positive class
Rules_31	passed counts:12
node_0: feature_name=cg08866213	feature_id[0].value > threshold=0.2800765037536621
node_338: feature_name=cg03646131	feature_id[147].value <= threshold=0.3580305427312851
node_339: feature_name=cg12785694	feature_id[111].value > threshold=0.4055033475160599
node_349: feature_name=cg24685998	feature_id[26].value > threshold=0.08780757710337639
node_399: feature_name=cg06127003	feature_id[54].value > threshold=0.7274335026741028
Class: positive class
Rules_32	passed counts:12
node_0: feature_name=cg08866213	feature_id[0].value <= threshold=0.2800765037536621
node_1: feature_name=cg18973101	feature_id[3].value <= threshold=0.19313544780015945
node_2: feature_name=cg00124375	feature_id[132].value <= threshold=0.3366125524044037
node_3: feature_name=cg19229702	feature_id[18].value <= threshold=0.13627894967794418
node_4: feature_name=cg10114348	feature_id[105].value > threshold=0.8172173500061035
node_10: feature_name=cg10687730	feature_id[123].value <= threshold=0.3329630047082901
node_11: feature_name=cg21687610	feature_id[95].value > threshold=0.2643478512763977
Class: positive class
Rules_33	passed counts:11
node_0: feature_name=cg08866213	feature_id[0].value > threshold=0.2800765037536621
node_338: feature_name=cg03646131	feature_id[147].value > threshold=0.3580305427312851
node_402: feature_name=cg19112952	feature_id[101].value > threshold=0.2928236424922943
node_466: feature_name=cg00991639	feature_id[28].value > threshold=0.25998570024967194
node_470: feature_name=cg21687610	feature_id[95].value <= threshold=0.3895025998353958
node_471: feature_name=cg21244322	feature_id[76].value > threshold=0.09300022572278976
Class: positive class
Rules_34	passed counts:11
node_0: feature_name=cg08866213	feature_id[0].value <= threshold=0.2800765037536621
node_1: feature_name=cg18973101	feature_id[3].value > threshold=0.19313544780015945
node_207: feature_name=cg08057120	feature_id[14].value > threshold=0.33179405331611633
node_301: feature_name=cg18718397	feature_id[50].value <= threshold=0.40893130004405975
node_302: feature_name=cg13928309	feature_id[104].value > threshold=0.20687715709209442
node_304: feature_name=cg01863392	feature_id[69].value <= threshold=0.395259752869606
node_305: feature_name=cg02783270	feature_id[58].value > threshold=0.6243247091770172
node_307: feature_name=cg08005122	feature_id[33].value > threshold=0.20377430319786072
node_323: feature_name=cg12109958	feature_id[15].value > threshold=0.19547425210475922
node_325: feature_name=cg03872157	feature_id[65].value > threshold=0.5371087491512299
Class: negative class
Rules_35	passed counts:10
node_0: feature_name=cg08866213	feature_id[0].value > threshold=0.2800765037536621
node_338: feature_name=cg03646131	feature_id[147].value <= threshold=0.3580305427312851
node_339: feature_name=cg12785694	feature_id[111].value <= threshold=0.4055033475160599
node_340: feature_name=cg24685998	feature_id[26].value > threshold=0.037354130297899246
node_342: feature_name=cg16861964	feature_id[139].value <= threshold=0.32849155366420746
node_343: feature_name=cg09654199	feature_id[126].value <= threshold=0.1327105015516281
node_344: feature_name=cg12785694	feature_id[111].value <= threshold=0.3914235532283783
Class: negative class
Rules_36	passed counts:10
node_0: feature_name=cg08866213	feature_id[0].value <= threshold=0.2800765037536621
node_1: feature_name=cg18973101	feature_id[3].value > threshold=0.19313544780015945
node_207: feature_name=cg08057120	feature_id[14].value > threshold=0.33179405331611633
node_301: feature_name=cg18718397	feature_id[50].value > threshold=0.40893130004405975
node_329: feature_name=cg21687610	feature_id[95].value <= threshold=0.3373735100030899
node_330: feature_name=cg21348406	feature_id[73].value > threshold=0.06461211293935776
Class: positive class
Rules_37	passed counts:9
node_0: feature_name=cg08866213	feature_id[0].value > threshold=0.2800765037536621
node_338: feature_name=cg03646131	feature_id[147].value <= threshold=0.3580305427312851
node_339: feature_name=cg12785694	feature_id[111].value > threshold=0.4055033475160599
node_349: feature_name=cg24685998	feature_id[26].value <= threshold=0.08780757710337639
node_350: feature_name=cg15732498	feature_id[36].value <= threshold=0.37392064929008484
node_351: feature_name=cg05315082	feature_id[100].value <= threshold=0.3049273043870926
node_352: feature_name=cg08463775	feature_id[4].value > threshold=0.7944507002830505
node_354: feature_name=cg04080920	feature_id[96].value > threshold=0.4736545979976654
node_368: feature_name=cg20010253	feature_id[35].value <= threshold=0.95879927277565
node_369: feature_name=cg22995867	feature_id[85].value > threshold=0.3749939501285553
Class: positive class
Rules_38	passed counts:9
node_0: feature_name=cg08866213	feature_id[0].value <= threshold=0.2800765037536621
node_1: feature_name=cg18973101	feature_id[3].value <= threshold=0.19313544780015945
node_2: feature_name=cg00124375	feature_id[132].value > threshold=0.3366125524044037
node_128: feature_name=cg09127607	feature_id[61].value <= threshold=0.36536209285259247
node_129: feature_name=cg05315082	feature_id[100].value > threshold=0.30915865302085876
node_177: feature_name=cg03295596	feature_id[91].value <= threshold=0.49728620052337646
node_178: feature_name=cg05315082	feature_id[100].value <= threshold=0.32777033746242523
Class: positive class
Rules_39	passed counts:8
node_0: feature_name=cg08866213	feature_id[0].value > threshold=0.2800765037536621
node_338: feature_name=cg03646131	feature_id[147].value > threshold=0.3580305427312851
node_402: feature_name=cg19112952	feature_id[101].value <= threshold=0.2928236424922943
node_403: feature_name=cg25173404	feature_id[12].value <= threshold=0.06420470029115677
node_404: feature_name=cg27294582	feature_id[8].value > threshold=0.21982984989881516
node_424: feature_name=cg05315082	feature_id[100].value > threshold=0.3196554034948349
node_438: feature_name=cg05315082	feature_id[100].value <= threshold=0.33944959938526154
Class: negative class
Rules_40	passed counts:8
node_0: feature_name=cg08866213	feature_id[0].value <= threshold=0.2800765037536621
node_1: feature_name=cg18973101	feature_id[3].value > threshold=0.19313544780015945
node_207: feature_name=cg08057120	feature_id[14].value > threshold=0.33179405331611633
node_301: feature_name=cg18718397	feature_id[50].value > threshold=0.40893130004405975
node_329: feature_name=cg21687610	feature_id[95].value > threshold=0.3373735100030899
node_335: feature_name=cg14227558	feature_id[142].value <= threshold=0.27695515751838684
Class: negative class
Rules_41	passed counts:8
node_0: feature_name=cg08866213	feature_id[0].value <= threshold=0.2800765037536621
node_1: feature_name=cg18973101	feature_id[3].value > threshold=0.19313544780015945
node_207: feature_name=cg08057120	feature_id[14].value <= threshold=0.33179405331611633
node_208: feature_name=cg00403955	feature_id[11].value <= threshold=0.11881530284881592
node_209: feature_name=cg01543150	feature_id[107].value > threshold=0.24004369974136353
node_229: feature_name=cg03190891	feature_id[46].value > threshold=0.24661169946193695
node_233: feature_name=cg16615337	feature_id[51].value <= threshold=0.8240616023540497
node_234: feature_name=cg11470619	feature_id[88].value > threshold=0.467506542801857
node_240: feature_name=cg06486093	feature_id[121].value <= threshold=0.15379569679498672
Class: negative class
Rules_42	passed counts:8
node_0: feature_name=cg08866213	feature_id[0].value <= threshold=0.2800765037536621
node_1: feature_name=cg18973101	feature_id[3].value <= threshold=0.19313544780015945
node_2: feature_name=cg00124375	feature_id[132].value > threshold=0.3366125524044037
node_128: feature_name=cg09127607	feature_id[61].value > threshold=0.36536209285259247
node_182: feature_name=cg07215298	feature_id[29].value > threshold=0.9589123725891113
node_190: feature_name=cg07915293	feature_id[74].value <= threshold=0.7432635426521301
node_191: feature_name=cg16654102	feature_id[146].value <= threshold=0.41139569878578186
node_192: feature_name=cg22675726	feature_id[42].value > threshold=0.6124697625637054
Class: positive class
Rules_43	passed counts:8
node_0: feature_name=cg08866213	feature_id[0].value <= threshold=0.2800765037536621
node_1: feature_name=cg18973101	feature_id[3].value <= threshold=0.19313544780015945
node_2: feature_name=cg00124375	feature_id[132].value > threshold=0.3366125524044037
node_128: feature_name=cg09127607	feature_id[61].value <= threshold=0.36536209285259247
node_129: feature_name=cg05315082	feature_id[100].value <= threshold=0.30915865302085876
node_130: feature_name=cg25012795	feature_id[27].value > threshold=0.8604759275913239
node_136: feature_name=cg07215298	feature_id[29].value <= threshold=0.9837405383586884
node_137: feature_name=cg23525355	feature_id[98].value > threshold=0.09107295796275139
node_143: feature_name=cg16615337	feature_id[51].value <= threshold=0.8657653629779816
node_144: feature_name=cg22452343	feature_id[17].value > threshold=0.789987713098526
node_146: feature_name=cg20784259	feature_id[112].value > threshold=0.39710620045661926
node_166: feature_name=cg00124375	feature_id[132].value > threshold=0.38633523881435394
Class: negative class
Rules_44	passed counts:8
node_0: feature_name=cg08866213	feature_id[0].value <= threshold=0.2800765037536621
node_1: feature_name=cg18973101	feature_id[3].value <= threshold=0.19313544780015945
node_2: feature_name=cg00124375	feature_id[132].value <= threshold=0.3366125524044037
node_3: feature_name=cg19229702	feature_id[18].value > threshold=0.13627894967794418
node_17: feature_name=cg01863392	feature_id[69].value <= threshold=0.4052303433418274
node_18: feature_name=cg10874168	feature_id[34].value <= threshold=0.5048694014549255
node_19: feature_name=cg16498647	feature_id[13].value > threshold=0.17842455208301544
node_37: feature_name=cg16615337	feature_id[51].value <= threshold=0.8510414958000183
node_38: feature_name=cg20784259	feature_id[112].value <= threshold=0.23732940107584
node_39: feature_name=cg12785694	feature_id[111].value > threshold=0.43016164004802704
node_45: feature_name=cg12109958	feature_id[15].value > threshold=0.17746464908123016
Class: positive class
Rules_45	passed counts:7
node_0: feature_name=cg08866213	feature_id[0].value > threshold=0.2800765037536621
node_338: feature_name=cg03646131	feature_id[147].value > threshold=0.3580305427312851
node_402: feature_name=cg19112952	feature_id[101].value <= threshold=0.2928236424922943
node_403: feature_name=cg25173404	feature_id[12].value <= threshold=0.06420470029115677
node_404: feature_name=cg27294582	feature_id[8].value <= threshold=0.21982984989881516
node_405: feature_name=cg15619756	feature_id[122].value > threshold=0.3115154951810837
node_409: feature_name=cg00129811	feature_id[90].value <= threshold=0.43736234307289124
node_410: feature_name=cg26878947	feature_id[141].value <= threshold=0.533632755279541
node_411: feature_name=cg19018985	feature_id[149].value > threshold=0.4085002988576889
Class: positive class
Rules_46	passed counts:7
node_0: feature_name=cg08866213	feature_id[0].value > threshold=0.2800765037536621
node_338: feature_name=cg03646131	feature_id[147].value <= threshold=0.3580305427312851
node_339: feature_name=cg12785694	feature_id[111].value > threshold=0.4055033475160599
node_349: feature_name=cg24685998	feature_id[26].value <= threshold=0.08780757710337639
node_350: feature_name=cg15732498	feature_id[36].value > threshold=0.37392064929008484
node_376: feature_name=cg21794683	feature_id[135].value > threshold=0.4383150041103363
node_384: feature_name=cg23094569	feature_id[60].value > threshold=0.7531260848045349
node_396: feature_name=cg08057120	feature_id[14].value > threshold=0.21749170124530792
Class: positive class
Rules_47	passed counts:7
node_0: feature_name=cg08866213	feature_id[0].value > threshold=0.2800765037536621
node_338: feature_name=cg03646131	feature_id[147].value <= threshold=0.3580305427312851
node_339: feature_name=cg12785694	feature_id[111].value > threshold=0.4055033475160599
node_349: feature_name=cg24685998	feature_id[26].value <= threshold=0.08780757710337639
node_350: feature_name=cg15732498	feature_id[36].value <= threshold=0.37392064929008484
node_351: feature_name=cg05315082	feature_id[100].value > threshold=0.3049273043870926
node_373: feature_name=cg11470619	feature_id[88].value <= threshold=0.5429007411003113
Class: positive class
Rules_48	passed counts:7
node_0: feature_name=cg08866213	feature_id[0].value <= threshold=0.2800765037536621
node_1: feature_name=cg18973101	feature_id[3].value > threshold=0.19313544780015945
node_207: feature_name=cg08057120	feature_id[14].value <= threshold=0.33179405331611633
node_208: feature_name=cg00403955	feature_id[11].value > threshold=0.11881530284881592
node_250: feature_name=cg21583440	feature_id[23].value > threshold=0.4111683517694473
node_296: feature_name=cg08866213	feature_id[0].value > threshold=0.24910849332809448
node_298: feature_name=cg14509967	feature_id[20].value > threshold=0.1383782997727394
Class: negative class
Rules_49	passed counts:7
node_0: feature_name=cg08866213	feature_id[0].value <= threshold=0.2800765037536621
node_1: feature_name=cg18973101	feature_id[3].value > threshold=0.19313544780015945
node_207: feature_name=cg08057120	feature_id[14].value <= threshold=0.33179405331611633
node_208: feature_name=cg00403955	feature_id[11].value > threshold=0.11881530284881592
node_250: feature_name=cg21583440	feature_id[23].value <= threshold=0.4111683517694473
node_251: feature_name=cg13928309	feature_id[104].value > threshold=0.33633506298065186
node_289: feature_name=cg10114348	feature_id[105].value <= threshold=0.8174635469913483
node_290: feature_name=cg14509967	feature_id[20].value <= threshold=0.2988578528165817
Class: negative class
Rules_50	passed counts:7
node_0: feature_name=cg08866213	feature_id[0].value <= threshold=0.2800765037536621
node_1: feature_name=cg18973101	feature_id[3].value > threshold=0.19313544780015945
node_207: feature_name=cg08057120	feature_id[14].value <= threshold=0.33179405331611633
node_208: feature_name=cg00403955	feature_id[11].value > threshold=0.11881530284881592
node_250: feature_name=cg21583440	feature_id[23].value <= threshold=0.4111683517694473
node_251: feature_name=cg13928309	feature_id[104].value <= threshold=0.33633506298065186
node_252: feature_name=cg23900774	feature_id[49].value > threshold=0.09128998219966888
node_286: feature_name=cg07948875	feature_id[148].value <= threshold=0.5528846979141235
Class: positive class
Rules_51	passed counts:7
node_0: feature_name=cg08866213	feature_id[0].value <= threshold=0.2800765037536621
node_1: feature_name=cg18973101	feature_id[3].value <= threshold=0.19313544780015945
node_2: feature_name=cg00124375	feature_id[132].value > threshold=0.3366125524044037
node_128: feature_name=cg09127607	feature_id[61].value <= threshold=0.36536209285259247
node_129: feature_name=cg05315082	feature_id[100].value <= threshold=0.30915865302085876
node_130: feature_name=cg25012795	feature_id[27].value <= threshold=0.8604759275913239
node_131: feature_name=cg16510070	feature_id[6].value > threshold=0.8319355547428131
Class: positive class
Rules_52	passed counts:7
node_0: feature_name=cg08866213	feature_id[0].value <= threshold=0.2800765037536621
node_1: feature_name=cg18973101	feature_id[3].value <= threshold=0.19313544780015945
node_2: feature_name=cg00124375	feature_id[132].value > threshold=0.3366125524044037
node_128: feature_name=cg09127607	feature_id[61].value <= threshold=0.36536209285259247
node_129: feature_name=cg05315082	feature_id[100].value <= threshold=0.30915865302085876
node_130: feature_name=cg25012795	feature_id[27].value <= threshold=0.8604759275913239
node_131: feature_name=cg16510070	feature_id[6].value <= threshold=0.8319355547428131
node_132: feature_name=cg02783270	feature_id[58].value <= threshold=0.734622985124588
Class: negative class
Rules_53	passed counts:7
node_0: feature_name=cg08866213	feature_id[0].value <= threshold=0.2800765037536621
node_1: feature_name=cg18973101	feature_id[3].value <= threshold=0.19313544780015945
node_2: feature_name=cg00124375	feature_id[132].value <= threshold=0.3366125524044037
node_3: feature_name=cg19229702	feature_id[18].value > threshold=0.13627894967794418
node_17: feature_name=cg01863392	feature_id[69].value <= threshold=0.4052303433418274
node_18: feature_name=cg10874168	feature_id[34].value <= threshold=0.5048694014549255
node_19: feature_name=cg16498647	feature_id[13].value > threshold=0.17842455208301544
node_37: feature_name=cg16615337	feature_id[51].value > threshold=0.8510414958000183
node_109: feature_name=cg06765124	feature_id[39].value <= threshold=0.8802613019943237
node_110: feature_name=cg19640090	feature_id[41].value <= threshold=0.3620733469724655
node_111: feature_name=cg18718397	feature_id[50].value > threshold=0.29466140270233154
Class: negative class
Rules_54	passed counts:6
node_0: feature_name=cg08866213	feature_id[0].value > threshold=0.2800765037536621
node_338: feature_name=cg03646131	feature_id[147].value > threshold=0.3580305427312851
node_402: feature_name=cg19112952	feature_id[101].value <= threshold=0.2928236424922943
node_403: feature_name=cg25173404	feature_id[12].value > threshold=0.06420470029115677
node_441: feature_name=cg09076329	feature_id[102].value <= threshold=0.3071646988391876
node_442: feature_name=cg23094569	feature_id[60].value > threshold=0.7328583896160126
Class: negative class
Rules_55	passed counts:6
node_0: feature_name=cg08866213	feature_id[0].value <= threshold=0.2800765037536621
node_1: feature_name=cg18973101	feature_id[3].value > threshold=0.19313544780015945
node_207: feature_name=cg08057120	feature_id[14].value <= threshold=0.33179405331611633
node_208: feature_name=cg00403955	feature_id[11].value > threshold=0.11881530284881592
node_250: feature_name=cg21583440	feature_id[23].value <= threshold=0.4111683517694473
node_251: feature_name=cg13928309	feature_id[104].value <= threshold=0.33633506298065186
node_252: feature_name=cg23900774	feature_id[49].value <= threshold=0.09128998219966888
node_253: feature_name=cg17360854	feature_id[103].value <= threshold=0.20139234513044357
node_254: feature_name=cg15159069	feature_id[56].value <= threshold=0.12518350407481194
Class: positive class
Rules_56	passed counts:6
node_0: feature_name=cg08866213	feature_id[0].value <= threshold=0.2800765037536621
node_1: feature_name=cg18973101	feature_id[3].value <= threshold=0.19313544780015945
node_2: feature_name=cg00124375	feature_id[132].value > threshold=0.3366125524044037
node_128: feature_name=cg09127607	feature_id[61].value <= threshold=0.36536209285259247
node_129: feature_name=cg05315082	feature_id[100].value <= threshold=0.30915865302085876
node_130: feature_name=cg25012795	feature_id[27].value > threshold=0.8604759275913239
node_136: feature_name=cg07215298	feature_id[29].value <= threshold=0.9837405383586884
node_137: feature_name=cg23525355	feature_id[98].value > threshold=0.09107295796275139
node_143: feature_name=cg16615337	feature_id[51].value > threshold=0.8657653629779816
node_171: feature_name=cg13552692	feature_id[66].value > threshold=0.38791869580745697
Class: positive class
Rules_57	passed counts:6
node_0: feature_name=cg08866213	feature_id[0].value <= threshold=0.2800765037536621
node_1: feature_name=cg18973101	feature_id[3].value <= threshold=0.19313544780015945
node_2: feature_name=cg00124375	feature_id[132].value > threshold=0.3366125524044037
node_128: feature_name=cg09127607	feature_id[61].value <= threshold=0.36536209285259247
node_129: feature_name=cg05315082	feature_id[100].value <= threshold=0.30915865302085876
node_130: feature_name=cg25012795	feature_id[27].value > threshold=0.8604759275913239
node_136: feature_name=cg07215298	feature_id[29].value <= threshold=0.9837405383586884
node_137: feature_name=cg23525355	feature_id[98].value > threshold=0.09107295796275139
node_143: feature_name=cg16615337	feature_id[51].value > threshold=0.8657653629779816
node_171: feature_name=cg13552692	feature_id[66].value <= threshold=0.38791869580745697
Class: negative class
Rules_58	passed counts:6
node_0: feature_name=cg08866213	feature_id[0].value <= threshold=0.2800765037536621
node_1: feature_name=cg18973101	feature_id[3].value <= threshold=0.19313544780015945
node_2: feature_name=cg00124375	feature_id[132].value > threshold=0.3366125524044037
node_128: feature_name=cg09127607	feature_id[61].value <= threshold=0.36536209285259247
node_129: feature_name=cg05315082	feature_id[100].value <= threshold=0.30915865302085876
node_130: feature_name=cg25012795	feature_id[27].value > threshold=0.8604759275913239
node_136: feature_name=cg07215298	feature_id[29].value <= threshold=0.9837405383586884
node_137: feature_name=cg23525355	feature_id[98].value > threshold=0.09107295796275139
node_143: feature_name=cg16615337	feature_id[51].value <= threshold=0.8657653629779816
node_144: feature_name=cg22452343	feature_id[17].value > threshold=0.789987713098526
node_146: feature_name=cg20784259	feature_id[112].value > threshold=0.39710620045661926
node_166: feature_name=cg00124375	feature_id[132].value <= threshold=0.38633523881435394
node_167: feature_name=cg15732498	feature_id[36].value > threshold=0.32452379167079926
Class: positive class
Rules_59	passed counts:6
node_0: feature_name=cg08866213	feature_id[0].value <= threshold=0.2800765037536621
node_1: feature_name=cg18973101	feature_id[3].value <= threshold=0.19313544780015945
node_2: feature_name=cg00124375	feature_id[132].value <= threshold=0.3366125524044037
node_3: feature_name=cg19229702	feature_id[18].value > threshold=0.13627894967794418
node_17: feature_name=cg01863392	feature_id[69].value <= threshold=0.4052303433418274
node_18: feature_name=cg10874168	feature_id[34].value <= threshold=0.5048694014549255
node_19: feature_name=cg16498647	feature_id[13].value > threshold=0.17842455208301544
node_37: feature_name=cg16615337	feature_id[51].value <= threshold=0.8510414958000183
node_38: feature_name=cg20784259	feature_id[112].value > threshold=0.23732940107584
node_48: feature_name=cg10846368	feature_id[31].value <= threshold=0.5367132127285004
node_49: feature_name=cg20010253	feature_id[35].value > threshold=0.8965197205543518
node_51: feature_name=cg23900774	feature_id[49].value > threshold=0.037019774317741394
node_53: feature_name=cg10283108	feature_id[80].value <= threshold=0.4385513961315155
node_54: feature_name=cg18438515	feature_id[124].value > threshold=0.26094844937324524
node_102: feature_name=cg23534492	feature_id[25].value > threshold=0.11908084899187088
Class: negative class
Rules_60	passed counts:6
node_0: feature_name=cg08866213	feature_id[0].value <= threshold=0.2800765037536621
node_1: feature_name=cg18973101	feature_id[3].value <= threshold=0.19313544780015945
node_2: feature_name=cg00124375	feature_id[132].value <= threshold=0.3366125524044037
node_3: feature_name=cg19229702	feature_id[18].value > threshold=0.13627894967794418
node_17: feature_name=cg01863392	feature_id[69].value <= threshold=0.4052303433418274
node_18: feature_name=cg10874168	feature_id[34].value <= threshold=0.5048694014549255
node_19: feature_name=cg16498647	feature_id[13].value > threshold=0.17842455208301544
node_37: feature_name=cg16615337	feature_id[51].value <= threshold=0.8510414958000183
node_38: feature_name=cg20784259	feature_id[112].value > threshold=0.23732940107584
node_48: feature_name=cg10846368	feature_id[31].value <= threshold=0.5367132127285004
node_49: feature_name=cg20010253	feature_id[35].value > threshold=0.8965197205543518
node_51: feature_name=cg23900774	feature_id[49].value > threshold=0.037019774317741394
node_53: feature_name=cg10283108	feature_id[80].value <= threshold=0.4385513961315155
node_54: feature_name=cg18438515	feature_id[124].value <= threshold=0.26094844937324524
node_55: feature_name=cg07737558	feature_id[38].value > threshold=0.5751740038394928
node_95: feature_name=cg15732498	feature_id[36].value > threshold=0.39804545044898987
node_99: feature_name=cg07737558	feature_id[38].value <= threshold=0.6311217546463013
Class: positive class
Rules_61	passed counts:5
node_0: feature_name=cg08866213	feature_id[0].value > threshold=0.2800765037536621
node_338: feature_name=cg03646131	feature_id[147].value > threshold=0.3580305427312851
node_402: feature_name=cg19112952	feature_id[101].value > threshold=0.2928236424922943
node_466: feature_name=cg00991639	feature_id[28].value > threshold=0.25998570024967194
node_470: feature_name=cg21687610	feature_id[95].value > threshold=0.3895025998353958
Class: negative class
Rules_62	passed counts:5
node_0: feature_name=cg08866213	feature_id[0].value > threshold=0.2800765037536621
node_338: feature_name=cg03646131	feature_id[147].value <= threshold=0.3580305427312851
node_339: feature_name=cg12785694	feature_id[111].value > threshold=0.4055033475160599
node_349: feature_name=cg24685998	feature_id[26].value <= threshold=0.08780757710337639
node_350: feature_name=cg15732498	feature_id[36].value <= threshold=0.37392064929008484
node_351: feature_name=cg05315082	feature_id[100].value <= threshold=0.3049273043870926
node_352: feature_name=cg08463775	feature_id[4].value > threshold=0.7944507002830505
node_354: feature_name=cg04080920	feature_id[96].value > threshold=0.4736545979976654
node_368: feature_name=cg20010253	feature_id[35].value > threshold=0.95879927277565
Class: negative class
Rules_63	passed counts:5
node_0: feature_name=cg08866213	feature_id[0].value <= threshold=0.2800765037536621
node_1: feature_name=cg18973101	feature_id[3].value > threshold=0.19313544780015945
node_207: feature_name=cg08057120	feature_id[14].value > threshold=0.33179405331611633
node_301: feature_name=cg18718397	feature_id[50].value <= threshold=0.40893130004405975
node_302: feature_name=cg13928309	feature_id[104].value > threshold=0.20687715709209442
node_304: feature_name=cg01863392	feature_id[69].value <= threshold=0.395259752869606
node_305: feature_name=cg02783270	feature_id[58].value > threshold=0.6243247091770172
node_307: feature_name=cg08005122	feature_id[33].value <= threshold=0.20377430319786072
node_308: feature_name=cg12197836	feature_id[109].value > threshold=0.10121684893965721
node_312: feature_name=cg10283108	feature_id[80].value <= threshold=0.4513508975505829
node_313: feature_name=cg07058377	feature_id[118].value <= threshold=0.48599590361118317
node_314: feature_name=cg15732498	feature_id[36].value > threshold=0.2338937520980835
node_316: feature_name=cg21687610	feature_id[95].value > threshold=0.3818944990634918
node_318: feature_name=cg26878947	feature_id[141].value > threshold=0.5349819958209991
Class: negative class
Rules_64	passed counts:5
node_0: feature_name=cg08866213	feature_id[0].value <= threshold=0.2800765037536621
node_1: feature_name=cg18973101	feature_id[3].value > threshold=0.19313544780015945
node_207: feature_name=cg08057120	feature_id[14].value > threshold=0.33179405331611633
node_301: feature_name=cg18718397	feature_id[50].value <= threshold=0.40893130004405975
node_302: feature_name=cg13928309	feature_id[104].value > threshold=0.20687715709209442
node_304: feature_name=cg01863392	feature_id[69].value <= threshold=0.395259752869606
node_305: feature_name=cg02783270	feature_id[58].value > threshold=0.6243247091770172
node_307: feature_name=cg08005122	feature_id[33].value <= threshold=0.20377430319786072
node_308: feature_name=cg12197836	feature_id[109].value <= threshold=0.10121684893965721
node_309: feature_name=cg23204398	feature_id[113].value <= threshold=0.3224762976169586
Class: negative class
Rules_65	passed counts:5
node_0: feature_name=cg08866213	feature_id[0].value <= threshold=0.2800765037536621
node_1: feature_name=cg18973101	feature_id[3].value > threshold=0.19313544780015945
node_207: feature_name=cg08057120	feature_id[14].value <= threshold=0.33179405331611633
node_208: feature_name=cg00403955	feature_id[11].value <= threshold=0.11881530284881592
node_209: feature_name=cg01543150	feature_id[107].value > threshold=0.24004369974136353
node_229: feature_name=cg03190891	feature_id[46].value <= threshold=0.24661169946193695
node_230: feature_name=cg23900774	feature_id[49].value > threshold=0.056315649300813675
Class: negative class
Rules_66	passed counts:5
node_0: feature_name=cg08866213	feature_id[0].value <= threshold=0.2800765037536621
node_1: feature_name=cg18973101	feature_id[3].value > threshold=0.19313544780015945
node_207: feature_name=cg08057120	feature_id[14].value <= threshold=0.33179405331611633
node_208: feature_name=cg00403955	feature_id[11].value <= threshold=0.11881530284881592
node_209: feature_name=cg01543150	feature_id[107].value <= threshold=0.24004369974136353
node_210: feature_name=cg23900774	feature_id[49].value <= threshold=0.07481521368026733
node_211: feature_name=cg22995867	feature_id[85].value <= threshold=0.32434600591659546
node_212: feature_name=cg23534492	feature_id[25].value > threshold=0.08778491243720055
Class: positive class
Rules_67	passed counts:5
node_0: feature_name=cg08866213	feature_id[0].value <= threshold=0.2800765037536621
node_1: feature_name=cg18973101	feature_id[3].value <= threshold=0.19313544780015945
node_2: feature_name=cg00124375	feature_id[132].value > threshold=0.3366125524044037
node_128: feature_name=cg09127607	feature_id[61].value > threshold=0.36536209285259247
node_182: feature_name=cg07215298	feature_id[29].value > threshold=0.9589123725891113
node_190: feature_name=cg07915293	feature_id[74].value > threshold=0.7432635426521301
node_198: feature_name=cg02642565	feature_id[79].value > threshold=0.7104096114635468
node_204: feature_name=cg08057120	feature_id[14].value > threshold=0.28045039623975754
Class: negative class
Rules_68	passed counts:5
node_0: feature_name=cg08866213	feature_id[0].value <= threshold=0.2800765037536621
node_1: feature_name=cg18973101	feature_id[3].value <= threshold=0.19313544780015945
node_2: feature_name=cg00124375	feature_id[132].value > threshold=0.3366125524044037
node_128: feature_name=cg09127607	feature_id[61].value > threshold=0.36536209285259247
node_182: feature_name=cg07215298	feature_id[29].value <= threshold=0.9589123725891113
node_183: feature_name=cg07989312	feature_id[92].value > threshold=0.1761336475610733
node_187: feature_name=cg06127003	feature_id[54].value <= threshold=0.7439907491207123
Class: positive class
Rules_69	passed counts:5
node_0: feature_name=cg08866213	feature_id[0].value <= threshold=0.2800765037536621
node_1: feature_name=cg18973101	feature_id[3].value <= threshold=0.19313544780015945
node_2: feature_name=cg00124375	feature_id[132].value > threshold=0.3366125524044037
node_128: feature_name=cg09127607	feature_id[61].value <= threshold=0.36536209285259247
node_129: feature_name=cg05315082	feature_id[100].value <= threshold=0.30915865302085876
node_130: feature_name=cg25012795	feature_id[27].value > threshold=0.8604759275913239
node_136: feature_name=cg07215298	feature_id[29].value <= threshold=0.9837405383586884
node_137: feature_name=cg23525355	feature_id[98].value <= threshold=0.09107295796275139
node_138: feature_name=cg03295596	feature_id[91].value <= threshold=0.44195540249347687
Class: positive class
Rules_70	passed counts:5
node_0: feature_name=cg08866213	feature_id[0].value <= threshold=0.2800765037536621
node_1: feature_name=cg18973101	feature_id[3].value <= threshold=0.19313544780015945
node_2: feature_name=cg00124375	feature_id[132].value <= threshold=0.3366125524044037
node_3: feature_name=cg19229702	feature_id[18].value > threshold=0.13627894967794418
node_17: feature_name=cg01863392	feature_id[69].value <= threshold=0.4052303433418274
node_18: feature_name=cg10874168	feature_id[34].value > threshold=0.5048694014549255
node_124: feature_name=cg13552692	feature_id[66].value > threshold=0.34843674302101135
Class: positive class
Rules_71	passed counts:5
node_0: feature_name=cg08866213	feature_id[0].value <= threshold=0.2800765037536621
node_1: feature_name=cg18973101	feature_id[3].value <= threshold=0.19313544780015945
node_2: feature_name=cg00124375	feature_id[132].value <= threshold=0.3366125524044037
node_3: feature_name=cg19229702	feature_id[18].value > threshold=0.13627894967794418
node_17: feature_name=cg01863392	feature_id[69].value <= threshold=0.4052303433418274
node_18: feature_name=cg10874168	feature_id[34].value <= threshold=0.5048694014549255
node_19: feature_name=cg16498647	feature_id[13].value > threshold=0.17842455208301544
node_37: feature_name=cg16615337	feature_id[51].value <= threshold=0.8510414958000183
node_38: feature_name=cg20784259	feature_id[112].value > threshold=0.23732940107584
node_48: feature_name=cg10846368	feature_id[31].value <= threshold=0.5367132127285004
node_49: feature_name=cg20010253	feature_id[35].value > threshold=0.8965197205543518
node_51: feature_name=cg23900774	feature_id[49].value > threshold=0.037019774317741394
node_53: feature_name=cg10283108	feature_id[80].value <= threshold=0.4385513961315155
node_54: feature_name=cg18438515	feature_id[124].value <= threshold=0.26094844937324524
node_55: feature_name=cg07737558	feature_id[38].value <= threshold=0.5751740038394928
node_56: feature_name=cg16498647	feature_id[13].value > threshold=0.17859385162591934
node_58: feature_name=cg08057120	feature_id[14].value <= threshold=0.544362485408783
node_59: feature_name=cg26878947	feature_id[141].value > threshold=0.32651369273662567
node_61: feature_name=cg23525355	feature_id[98].value <= threshold=0.1582699492573738
node_62: feature_name=cg08057120	feature_id[14].value > threshold=0.3926956057548523
node_80: feature_name=cg07200038	feature_id[57].value <= threshold=0.18401315063238144
node_81: feature_name=cg18973101	feature_id[3].value <= threshold=0.18128499388694763
Class: positive class
Rules_72	passed counts:4
node_0: feature_name=cg08866213	feature_id[0].value > threshold=0.2800765037536621
node_338: feature_name=cg03646131	feature_id[147].value > threshold=0.3580305427312851
node_402: feature_name=cg19112952	feature_id[101].value > threshold=0.2928236424922943
node_466: feature_name=cg00991639	feature_id[28].value > threshold=0.25998570024967194
node_470: feature_name=cg21687610	feature_id[95].value <= threshold=0.3895025998353958
node_471: feature_name=cg21244322	feature_id[76].value <= threshold=0.09300022572278976
node_472: feature_name=cg22675726	feature_id[42].value > threshold=0.5402517318725586
Class: negative class
Rules_73	passed counts:4
node_0: feature_name=cg08866213	feature_id[0].value > threshold=0.2800765037536621
node_338: feature_name=cg03646131	feature_id[147].value > threshold=0.3580305427312851
node_402: feature_name=cg19112952	feature_id[101].value <= threshold=0.2928236424922943
node_403: feature_name=cg25173404	feature_id[12].value > threshold=0.06420470029115677
node_441: feature_name=cg09076329	feature_id[102].value > threshold=0.3071646988391876
node_445: feature_name=cg21583440	feature_id[23].value <= threshold=0.30219610035419464
node_446: feature_name=cg12377591	feature_id[108].value > threshold=0.35213275253772736
Class: negative class
Rules_74	passed counts:4
node_0: feature_name=cg08866213	feature_id[0].value > threshold=0.2800765037536621
node_338: feature_name=cg03646131	feature_id[147].value > threshold=0.3580305427312851
node_402: feature_name=cg19112952	feature_id[101].value <= threshold=0.2928236424922943
node_403: feature_name=cg25173404	feature_id[12].value <= threshold=0.06420470029115677
node_404: feature_name=cg27294582	feature_id[8].value > threshold=0.21982984989881516
node_424: feature_name=cg05315082	feature_id[100].value <= threshold=0.3196554034948349
node_425: feature_name=cg13552692	feature_id[66].value <= threshold=0.4492770582437515
node_426: feature_name=cg16861964	feature_id[139].value > threshold=0.4481744021177292
node_434: feature_name=cg11918799	feature_id[138].value > threshold=0.20888040214776993
Class: negative class
Rules_75	passed counts:4
node_0: feature_name=cg08866213	feature_id[0].value > threshold=0.2800765037536621
node_338: feature_name=cg03646131	feature_id[147].value <= threshold=0.3580305427312851
node_339: feature_name=cg12785694	feature_id[111].value > threshold=0.4055033475160599
node_349: feature_name=cg24685998	feature_id[26].value <= threshold=0.08780757710337639
node_350: feature_name=cg15732498	feature_id[36].value > threshold=0.37392064929008484
node_376: feature_name=cg21794683	feature_id[135].value > threshold=0.4383150041103363
node_384: feature_name=cg23094569	feature_id[60].value <= threshold=0.7531260848045349
node_385: feature_name=cg12144776	feature_id[67].value > threshold=0.7227035462856293
Class: positive class
Rules_76	passed counts:4
node_0: feature_name=cg08866213	feature_id[0].value > threshold=0.2800765037536621
node_338: feature_name=cg03646131	feature_id[147].value <= threshold=0.3580305427312851
node_339: feature_name=cg12785694	feature_id[111].value > threshold=0.4055033475160599
node_349: feature_name=cg24685998	feature_id[26].value <= threshold=0.08780757710337639
node_350: feature_name=cg15732498	feature_id[36].value > threshold=0.37392064929008484
node_376: feature_name=cg21794683	feature_id[135].value > threshold=0.4383150041103363
node_384: feature_name=cg23094569	feature_id[60].value <= threshold=0.7531260848045349
node_385: feature_name=cg12144776	feature_id[67].value <= threshold=0.7227035462856293
node_386: feature_name=cg13035650	feature_id[10].value <= threshold=0.07569953426718712
node_387: feature_name=cg04055843	feature_id[137].value <= threshold=0.4393489956855774
Class: positive class
Rules_77	passed counts:4
node_0: feature_name=cg08866213	feature_id[0].value > threshold=0.2800765037536621
node_338: feature_name=cg03646131	feature_id[147].value <= threshold=0.3580305427312851
node_339: feature_name=cg12785694	feature_id[111].value > threshold=0.4055033475160599
node_349: feature_name=cg24685998	feature_id[26].value <= threshold=0.08780757710337639
node_350: feature_name=cg15732498	feature_id[36].value <= threshold=0.37392064929008484
node_351: feature_name=cg05315082	feature_id[100].value <= threshold=0.3049273043870926
node_352: feature_name=cg08463775	feature_id[4].value > threshold=0.7944507002830505
node_354: feature_name=cg04080920	feature_id[96].value <= threshold=0.4736545979976654
node_355: feature_name=cg09076329	feature_id[102].value <= threshold=0.4235366880893707
node_356: feature_name=cg16654102	feature_id[146].value > threshold=0.4250957518815994
node_364: feature_name=cg17360854	feature_id[103].value > threshold=0.2820128947496414
Class: positive class
Rules_78	passed counts:4
node_0: feature_name=cg08866213	feature_id[0].value > threshold=0.2800765037536621
node_338: feature_name=cg03646131	feature_id[147].value <= threshold=0.3580305427312851
node_339: feature_name=cg12785694	feature_id[111].value > threshold=0.4055033475160599
node_349: feature_name=cg24685998	feature_id[26].value <= threshold=0.08780757710337639
node_350: feature_name=cg15732498	feature_id[36].value <= threshold=0.37392064929008484
node_351: feature_name=cg05315082	feature_id[100].value <= threshold=0.3049273043870926
node_352: feature_name=cg08463775	feature_id[4].value <= threshold=0.7944507002830505
Class: positive class
Rules_79	passed counts:4
node_0: feature_name=cg08866213	feature_id[0].value > threshold=0.2800765037536621
node_338: feature_name=cg03646131	feature_id[147].value <= threshold=0.3580305427312851
node_339: feature_name=cg12785694	feature_id[111].value <= threshold=0.4055033475160599
node_340: feature_name=cg24685998	feature_id[26].value > threshold=0.037354130297899246
node_342: feature_name=cg16861964	feature_id[139].value <= threshold=0.32849155366420746
node_343: feature_name=cg09654199	feature_id[126].value > threshold=0.1327105015516281
Class: positive class
Rules_80	passed counts:4
node_0: feature_name=cg08866213	feature_id[0].value <= threshold=0.2800765037536621
node_1: feature_name=cg18973101	feature_id[3].value > threshold=0.19313544780015945
node_207: feature_name=cg08057120	feature_id[14].value > threshold=0.33179405331611633
node_301: feature_name=cg18718397	feature_id[50].value <= threshold=0.40893130004405975
node_302: feature_name=cg13928309	feature_id[104].value > threshold=0.20687715709209442
node_304: feature_name=cg01863392	feature_id[69].value <= threshold=0.395259752869606
node_305: feature_name=cg02783270	feature_id[58].value > threshold=0.6243247091770172
node_307: feature_name=cg08005122	feature_id[33].value > threshold=0.20377430319786072
node_323: feature_name=cg12109958	feature_id[15].value <= threshold=0.19547425210475922
Class: positive class
Rules_81	passed counts:4
node_0: feature_name=cg08866213	feature_id[0].value <= threshold=0.2800765037536621
node_1: feature_name=cg18973101	feature_id[3].value > threshold=0.19313544780015945
node_207: feature_name=cg08057120	feature_id[14].value > threshold=0.33179405331611633
node_301: feature_name=cg18718397	feature_id[50].value <= threshold=0.40893130004405975
node_302: feature_name=cg13928309	feature_id[104].value > threshold=0.20687715709209442
node_304: feature_name=cg01863392	feature_id[69].value <= threshold=0.395259752869606
node_305: feature_name=cg02783270	feature_id[58].value > threshold=0.6243247091770172
node_307: feature_name=cg08005122	feature_id[33].value <= threshold=0.20377430319786072
node_308: feature_name=cg12197836	feature_id[109].value <= threshold=0.10121684893965721
node_309: feature_name=cg23204398	feature_id[113].value > threshold=0.3224762976169586
Class: positive class
Rules_82	passed counts:4
node_0: feature_name=cg08866213	feature_id[0].value <= threshold=0.2800765037536621
node_1: feature_name=cg18973101	feature_id[3].value > threshold=0.19313544780015945
node_207: feature_name=cg08057120	feature_id[14].value > threshold=0.33179405331611633
node_301: feature_name=cg18718397	feature_id[50].value <= threshold=0.40893130004405975
node_302: feature_name=cg13928309	feature_id[104].value <= threshold=0.20687715709209442
Class: positive class
Rules_83	passed counts:4
node_0: feature_name=cg08866213	feature_id[0].value <= threshold=0.2800765037536621
node_1: feature_name=cg18973101	feature_id[3].value > threshold=0.19313544780015945
node_207: feature_name=cg08057120	feature_id[14].value <= threshold=0.33179405331611633
node_208: feature_name=cg00403955	feature_id[11].value > threshold=0.11881530284881592
node_250: feature_name=cg21583440	feature_id[23].value <= threshold=0.4111683517694473
node_251: feature_name=cg13928309	feature_id[104].value <= threshold=0.33633506298065186
node_252: feature_name=cg23900774	feature_id[49].value <= threshold=0.09128998219966888
node_253: feature_name=cg17360854	feature_id[103].value > threshold=0.20139234513044357
node_257: feature_name=cg02783270	feature_id[58].value > threshold=0.7521338760852814
node_283: feature_name=cg22315684	feature_id[143].value <= threshold=0.4155666381120682
Class: positive class
Rules_84	passed counts:4
node_0: feature_name=cg08866213	feature_id[0].value <= threshold=0.2800765037536621
node_1: feature_name=cg18973101	feature_id[3].value > threshold=0.19313544780015945
node_207: feature_name=cg08057120	feature_id[14].value <= threshold=0.33179405331611633
node_208: feature_name=cg00403955	feature_id[11].value > threshold=0.11881530284881592
node_250: feature_name=cg21583440	feature_id[23].value <= threshold=0.4111683517694473
node_251: feature_name=cg13928309	feature_id[104].value <= threshold=0.33633506298065186
node_252: feature_name=cg23900774	feature_id[49].value <= threshold=0.09128998219966888
node_253: feature_name=cg17360854	feature_id[103].value > threshold=0.20139234513044357
node_257: feature_name=cg02783270	feature_id[58].value <= threshold=0.7521338760852814
node_258: feature_name=cg20010253	feature_id[35].value <= threshold=0.9186352491378784
node_259: feature_name=cg09702859	feature_id[16].value > threshold=0.4512057453393936
Class: positive class
Rules_85	passed counts:4
node_0: feature_name=cg08866213	feature_id[0].value <= threshold=0.2800765037536621
node_1: feature_name=cg18973101	feature_id[3].value > threshold=0.19313544780015945
node_207: feature_name=cg08057120	feature_id[14].value <= threshold=0.33179405331611633
node_208: feature_name=cg00403955	feature_id[11].value <= threshold=0.11881530284881592
node_209: feature_name=cg01543150	feature_id[107].value > threshold=0.24004369974136353
node_229: feature_name=cg03190891	feature_id[46].value > threshold=0.24661169946193695
node_233: feature_name=cg16615337	feature_id[51].value <= threshold=0.8240616023540497
node_234: feature_name=cg11470619	feature_id[88].value <= threshold=0.467506542801857
node_235: feature_name=cg25012795	feature_id[27].value > threshold=0.8788408935070038
node_237: feature_name=cg26408927	feature_id[86].value > threshold=0.4433010518550873
Class: negative class
Rules_86	passed counts:4
node_0: feature_name=cg08866213	feature_id[0].value <= threshold=0.2800765037536621
node_1: feature_name=cg18973101	feature_id[3].value > threshold=0.19313544780015945
node_207: feature_name=cg08057120	feature_id[14].value <= threshold=0.33179405331611633
node_208: feature_name=cg00403955	feature_id[11].value <= threshold=0.11881530284881592
node_209: feature_name=cg01543150	feature_id[107].value <= threshold=0.24004369974136353
node_210: feature_name=cg23900774	feature_id[49].value <= threshold=0.07481521368026733
node_211: feature_name=cg22995867	feature_id[85].value <= threshold=0.32434600591659546
node_212: feature_name=cg23534492	feature_id[25].value <= threshold=0.08778491243720055
node_213: feature_name=cg12609829	feature_id[47].value > threshold=0.049215128645300865
Class: negative class
Rules_87	passed counts:4
node_0: feature_name=cg08866213	feature_id[0].value <= threshold=0.2800765037536621
node_1: feature_name=cg18973101	feature_id[3].value <= threshold=0.19313544780015945
node_2: feature_name=cg00124375	feature_id[132].value > threshold=0.3366125524044037
node_128: feature_name=cg09127607	feature_id[61].value <= threshold=0.36536209285259247
node_129: feature_name=cg05315082	feature_id[100].value > threshold=0.30915865302085876
node_177: feature_name=cg03295596	feature_id[91].value > threshold=0.49728620052337646
Class: negative class
Rules_88	passed counts:4
node_0: feature_name=cg08866213	feature_id[0].value <= threshold=0.2800765037536621
node_1: feature_name=cg18973101	feature_id[3].value <= threshold=0.19313544780015945
node_2: feature_name=cg00124375	feature_id[132].value > threshold=0.3366125524044037
node_128: feature_name=cg09127607	feature_id[61].value <= threshold=0.36536209285259247
node_129: feature_name=cg05315082	feature_id[100].value <= threshold=0.30915865302085876
node_130: feature_name=cg25012795	feature_id[27].value > threshold=0.8604759275913239
node_136: feature_name=cg07215298	feature_id[29].value > threshold=0.9837405383586884
node_174: feature_name=cg19018985	feature_id[149].value > threshold=0.44246596097946167
Class: positive class
Rules_89	passed counts:4
node_0: feature_name=cg08866213	feature_id[0].value <= threshold=0.2800765037536621
node_1: feature_name=cg18973101	feature_id[3].value <= threshold=0.19313544780015945
node_2: feature_name=cg00124375	feature_id[132].value > threshold=0.3366125524044037
node_128: feature_name=cg09127607	feature_id[61].value <= threshold=0.36536209285259247
node_129: feature_name=cg05315082	feature_id[100].value <= threshold=0.30915865302085876
node_130: feature_name=cg25012795	feature_id[27].value > threshold=0.8604759275913239
node_136: feature_name=cg07215298	feature_id[29].value <= threshold=0.9837405383586884
node_137: feature_name=cg23525355	feature_id[98].value <= threshold=0.09107295796275139
node_138: feature_name=cg03295596	feature_id[91].value > threshold=0.44195540249347687
node_140: feature_name=cg20446947	feature_id[63].value > threshold=0.12339289486408234
Class: negative class
Rules_90	passed counts:4
node_0: feature_name=cg08866213	feature_id[0].value <= threshold=0.2800765037536621
node_1: feature_name=cg18973101	feature_id[3].value <= threshold=0.19313544780015945
node_2: feature_name=cg00124375	feature_id[132].value <= threshold=0.3366125524044037
node_3: feature_name=cg19229702	feature_id[18].value > threshold=0.13627894967794418
node_17: feature_name=cg01863392	feature_id[69].value > threshold=0.4052303433418274
Class: positive class
Rules_91	passed counts:4
node_0: feature_name=cg08866213	feature_id[0].value <= threshold=0.2800765037536621
node_1: feature_name=cg18973101	feature_id[3].value <= threshold=0.19313544780015945
node_2: feature_name=cg00124375	feature_id[132].value <= threshold=0.3366125524044037
node_3: feature_name=cg19229702	feature_id[18].value > threshold=0.13627894967794418
node_17: feature_name=cg01863392	feature_id[69].value <= threshold=0.4052303433418274
node_18: feature_name=cg10874168	feature_id[34].value <= threshold=0.5048694014549255
node_19: feature_name=cg16498647	feature_id[13].value > threshold=0.17842455208301544
node_37: feature_name=cg16615337	feature_id[51].value <= threshold=0.8510414958000183
node_38: feature_name=cg20784259	feature_id[112].value > threshold=0.23732940107584
node_48: feature_name=cg10846368	feature_id[31].value <= threshold=0.5367132127285004
node_49: feature_name=cg20010253	feature_id[35].value > threshold=0.8965197205543518
node_51: feature_name=cg23900774	feature_id[49].value > threshold=0.037019774317741394
node_53: feature_name=cg10283108	feature_id[80].value <= threshold=0.4385513961315155
node_54: feature_name=cg18438515	feature_id[124].value > threshold=0.26094844937324524
node_102: feature_name=cg23534492	feature_id[25].value <= threshold=0.11908084899187088
Class: positive class
Rules_92	passed counts:4
node_0: feature_name=cg08866213	feature_id[0].value <= threshold=0.2800765037536621
node_1: feature_name=cg18973101	feature_id[3].value <= threshold=0.19313544780015945
node_2: feature_name=cg00124375	feature_id[132].value <= threshold=0.3366125524044037
node_3: feature_name=cg19229702	feature_id[18].value > threshold=0.13627894967794418
node_17: feature_name=cg01863392	feature_id[69].value <= threshold=0.4052303433418274
node_18: feature_name=cg10874168	feature_id[34].value <= threshold=0.5048694014549255
node_19: feature_name=cg16498647	feature_id[13].value > threshold=0.17842455208301544
node_37: feature_name=cg16615337	feature_id[51].value <= threshold=0.8510414958000183
node_38: feature_name=cg20784259	feature_id[112].value > threshold=0.23732940107584
node_48: feature_name=cg10846368	feature_id[31].value <= threshold=0.5367132127285004
node_49: feature_name=cg20010253	feature_id[35].value > threshold=0.8965197205543518
node_51: feature_name=cg23900774	feature_id[49].value > threshold=0.037019774317741394
node_53: feature_name=cg10283108	feature_id[80].value <= threshold=0.4385513961315155
node_54: feature_name=cg18438515	feature_id[124].value <= threshold=0.26094844937324524
node_55: feature_name=cg07737558	feature_id[38].value <= threshold=0.5751740038394928
node_56: feature_name=cg16498647	feature_id[13].value > threshold=0.17859385162591934
node_58: feature_name=cg08057120	feature_id[14].value <= threshold=0.544362485408783
node_59: feature_name=cg26878947	feature_id[141].value > threshold=0.32651369273662567
node_61: feature_name=cg23525355	feature_id[98].value <= threshold=0.1582699492573738
node_62: feature_name=cg08057120	feature_id[14].value > threshold=0.3926956057548523
node_80: feature_name=cg07200038	feature_id[57].value <= threshold=0.18401315063238144
node_81: feature_name=cg18973101	feature_id[3].value > threshold=0.18128499388694763
Class: negative class
Rules_93	passed counts:4
node_0: feature_name=cg08866213	feature_id[0].value <= threshold=0.2800765037536621
node_1: feature_name=cg18973101	feature_id[3].value <= threshold=0.19313544780015945
node_2: feature_name=cg00124375	feature_id[132].value <= threshold=0.3366125524044037
node_3: feature_name=cg19229702	feature_id[18].value > threshold=0.13627894967794418
node_17: feature_name=cg01863392	feature_id[69].value <= threshold=0.4052303433418274
node_18: feature_name=cg10874168	feature_id[34].value <= threshold=0.5048694014549255
node_19: feature_name=cg16498647	feature_id[13].value > threshold=0.17842455208301544
node_37: feature_name=cg16615337	feature_id[51].value <= threshold=0.8510414958000183
node_38: feature_name=cg20784259	feature_id[112].value > threshold=0.23732940107584
node_48: feature_name=cg10846368	feature_id[31].value <= threshold=0.5367132127285004
node_49: feature_name=cg20010253	feature_id[35].value > threshold=0.8965197205543518
node_51: feature_name=cg23900774	feature_id[49].value > threshold=0.037019774317741394
node_53: feature_name=cg10283108	feature_id[80].value <= threshold=0.4385513961315155
node_54: feature_name=cg18438515	feature_id[124].value <= threshold=0.26094844937324524
node_55: feature_name=cg07737558	feature_id[38].value <= threshold=0.5751740038394928
node_56: feature_name=cg16498647	feature_id[13].value > threshold=0.17859385162591934
node_58: feature_name=cg08057120	feature_id[14].value <= threshold=0.544362485408783
node_59: feature_name=cg26878947	feature_id[141].value > threshold=0.32651369273662567
node_61: feature_name=cg23525355	feature_id[98].value <= threshold=0.1582699492573738
node_62: feature_name=cg08057120	feature_id[14].value <= threshold=0.3926956057548523
node_63: feature_name=cg20446947	feature_id[63].value <= threshold=0.18492399901151657
node_64: feature_name=cg23204398	feature_id[113].value > threshold=0.25331905484199524
node_68: feature_name=cg09076329	feature_id[102].value <= threshold=0.40755830705165863
node_69: feature_name=cg20010253	feature_id[35].value <= threshold=0.9153806567192078
node_70: feature_name=cg15732498	feature_id[36].value <= threshold=0.42321740090847015
Class: negative class
Rules_94	passed counts:4
node_0: feature_name=cg08866213	feature_id[0].value <= threshold=0.2800765037536621
node_1: feature_name=cg18973101	feature_id[3].value <= threshold=0.19313544780015945
node_2: feature_name=cg00124375	feature_id[132].value <= threshold=0.3366125524044037
node_3: feature_name=cg19229702	feature_id[18].value > threshold=0.13627894967794418
node_17: feature_name=cg01863392	feature_id[69].value <= threshold=0.4052303433418274
node_18: feature_name=cg10874168	feature_id[34].value <= threshold=0.5048694014549255
node_19: feature_name=cg16498647	feature_id[13].value > threshold=0.17842455208301544
node_37: feature_name=cg16615337	feature_id[51].value <= threshold=0.8510414958000183
node_38: feature_name=cg20784259	feature_id[112].value <= threshold=0.23732940107584
node_39: feature_name=cg12785694	feature_id[111].value <= threshold=0.43016164004802704
node_40: feature_name=cg13552692	feature_id[66].value > threshold=0.43137510120868683
node_42: feature_name=cg07883537	feature_id[78].value > threshold=0.18295744806528091
Class: positive class
Rules_95	passed counts:4
node_0: feature_name=cg08866213	feature_id[0].value <= threshold=0.2800765037536621
node_1: feature_name=cg18973101	feature_id[3].value <= threshold=0.19313544780015945
node_2: feature_name=cg00124375	feature_id[132].value <= threshold=0.3366125524044037
node_3: feature_name=cg19229702	feature_id[18].value <= threshold=0.13627894967794418
node_4: feature_name=cg10114348	feature_id[105].value > threshold=0.8172173500061035
node_10: feature_name=cg10687730	feature_id[123].value > threshold=0.3329630047082901
node_14: feature_name=cg18203525	feature_id[129].value <= threshold=0.7239344418048859
Class: negative class
Rules_96	passed counts:3
node_0: feature_name=cg08866213	feature_id[0].value > threshold=0.2800765037536621
node_338: feature_name=cg03646131	feature_id[147].value > threshold=0.3580305427312851
node_402: feature_name=cg19112952	feature_id[101].value <= threshold=0.2928236424922943
node_403: feature_name=cg25173404	feature_id[12].value > threshold=0.06420470029115677
node_441: feature_name=cg09076329	feature_id[102].value > threshold=0.3071646988391876
node_445: feature_name=cg21583440	feature_id[23].value > threshold=0.30219610035419464
node_449: feature_name=cg09334399	feature_id[43].value > threshold=0.8241147100925446
node_463: feature_name=cg09334399	feature_id[43].value <= threshold=0.8461239635944366
Class: negative class
Rules_97	passed counts:3
node_0: feature_name=cg08866213	feature_id[0].value > threshold=0.2800765037536621
node_338: feature_name=cg03646131	feature_id[147].value > threshold=0.3580305427312851
node_402: feature_name=cg19112952	feature_id[101].value <= threshold=0.2928236424922943
node_403: feature_name=cg25173404	feature_id[12].value > threshold=0.06420470029115677
node_441: feature_name=cg09076329	feature_id[102].value > threshold=0.3071646988391876
node_445: feature_name=cg21583440	feature_id[23].value > threshold=0.30219610035419464
node_449: feature_name=cg09334399	feature_id[43].value <= threshold=0.8241147100925446
node_450: feature_name=cg12609829	feature_id[47].value <= threshold=0.06689289584755898
node_451: feature_name=cg03897243	feature_id[70].value <= threshold=0.5056124180555344
Class: negative class
Rules_98	passed counts:3
node_0: feature_name=cg08866213	feature_id[0].value > threshold=0.2800765037536621
node_338: feature_name=cg03646131	feature_id[147].value > threshold=0.3580305427312851
node_402: feature_name=cg19112952	feature_id[101].value <= threshold=0.2928236424922943
node_403: feature_name=cg25173404	feature_id[12].value > threshold=0.06420470029115677
node_441: feature_name=cg09076329	feature_id[102].value <= threshold=0.3071646988391876
node_442: feature_name=cg23094569	feature_id[60].value <= threshold=0.7328583896160126
Class: positive class
Rules_99	passed counts:3
node_0: feature_name=cg08866213	feature_id[0].value > threshold=0.2800765037536621
node_338: feature_name=cg03646131	feature_id[147].value > threshold=0.3580305427312851
node_402: feature_name=cg19112952	feature_id[101].value <= threshold=0.2928236424922943
node_403: feature_name=cg25173404	feature_id[12].value <= threshold=0.06420470029115677
node_404: feature_name=cg27294582	feature_id[8].value > threshold=0.21982984989881516
node_424: feature_name=cg05315082	feature_id[100].value > threshold=0.3196554034948349
node_438: feature_name=cg05315082	feature_id[100].value > threshold=0.33944959938526154
Class: positive class
Rules_100	passed counts:3
node_0: feature_name=cg08866213	feature_id[0].value > threshold=0.2800765037536621
node_338: feature_name=cg03646131	feature_id[147].value > threshold=0.3580305427312851
node_402: feature_name=cg19112952	feature_id[101].value <= threshold=0.2928236424922943
node_403: feature_name=cg25173404	feature_id[12].value <= threshold=0.06420470029115677
node_404: feature_name=cg27294582	feature_id[8].value > threshold=0.21982984989881516
node_424: feature_name=cg05315082	feature_id[100].value <= threshold=0.3196554034948349
node_425: feature_name=cg13552692	feature_id[66].value > threshold=0.4492770582437515
Class: negative class
Rules_101	passed counts:3
node_0: feature_name=cg08866213	feature_id[0].value > threshold=0.2800765037536621
node_338: feature_name=cg03646131	feature_id[147].value > threshold=0.3580305427312851
node_402: feature_name=cg19112952	feature_id[101].value <= threshold=0.2928236424922943
node_403: feature_name=cg25173404	feature_id[12].value <= threshold=0.06420470029115677
node_404: feature_name=cg27294582	feature_id[8].value > threshold=0.21982984989881516
node_424: feature_name=cg05315082	feature_id[100].value <= threshold=0.3196554034948349
node_425: feature_name=cg13552692	feature_id[66].value <= threshold=0.4492770582437515
node_426: feature_name=cg16861964	feature_id[139].value <= threshold=0.4481744021177292
node_427: feature_name=cg18306374	feature_id[9].value > threshold=0.8530053198337555
node_431: feature_name=cg23900774	feature_id[49].value > threshold=0.07006547972559929
Class: negative class
Rules_102	passed counts:3
node_0: feature_name=cg08866213	feature_id[0].value > threshold=0.2800765037536621
node_338: feature_name=cg03646131	feature_id[147].value > threshold=0.3580305427312851
node_402: feature_name=cg19112952	feature_id[101].value <= threshold=0.2928236424922943
node_403: feature_name=cg25173404	feature_id[12].value <= threshold=0.06420470029115677
node_404: feature_name=cg27294582	feature_id[8].value > threshold=0.21982984989881516
node_424: feature_name=cg05315082	feature_id[100].value <= threshold=0.3196554034948349
node_425: feature_name=cg13552692	feature_id[66].value <= threshold=0.4492770582437515
node_426: feature_name=cg16861964	feature_id[139].value <= threshold=0.4481744021177292
node_427: feature_name=cg18306374	feature_id[9].value > threshold=0.8530053198337555
node_431: feature_name=cg23900774	feature_id[49].value <= threshold=0.07006547972559929
Class: positive class
Rules_103	passed counts:3
node_0: feature_name=cg08866213	feature_id[0].value > threshold=0.2800765037536621
node_338: feature_name=cg03646131	feature_id[147].value > threshold=0.3580305427312851
node_402: feature_name=cg19112952	feature_id[101].value <= threshold=0.2928236424922943
node_403: feature_name=cg25173404	feature_id[12].value <= threshold=0.06420470029115677
node_404: feature_name=cg27294582	feature_id[8].value <= threshold=0.21982984989881516
node_405: feature_name=cg15619756	feature_id[122].value > threshold=0.3115154951810837
node_409: feature_name=cg00129811	feature_id[90].value > threshold=0.43736234307289124
node_421: feature_name=cg13693600	feature_id[75].value > threshold=0.9090925455093384
Class: negative class
Rules_104	passed counts:3
node_0: feature_name=cg08866213	feature_id[0].value > threshold=0.2800765037536621
node_338: feature_name=cg03646131	feature_id[147].value > threshold=0.3580305427312851
node_402: feature_name=cg19112952	feature_id[101].value <= threshold=0.2928236424922943
node_403: feature_name=cg25173404	feature_id[12].value <= threshold=0.06420470029115677
node_404: feature_name=cg27294582	feature_id[8].value <= threshold=0.21982984989881516
node_405: feature_name=cg15619756	feature_id[122].value > threshold=0.3115154951810837
node_409: feature_name=cg00129811	feature_id[90].value <= threshold=0.43736234307289124
node_410: feature_name=cg26878947	feature_id[141].value <= threshold=0.533632755279541
node_411: feature_name=cg19018985	feature_id[149].value <= threshold=0.4085002988576889
node_412: feature_name=cg08463775	feature_id[4].value <= threshold=0.8517224490642548
Class: negative class
Rules_105	passed counts:3
node_0: feature_name=cg08866213	feature_id[0].value > threshold=0.2800765037536621
node_338: feature_name=cg03646131	feature_id[147].value <= threshold=0.3580305427312851
node_339: feature_name=cg12785694	feature_id[111].value > threshold=0.4055033475160599
node_349: feature_name=cg24685998	feature_id[26].value <= threshold=0.08780757710337639
node_350: feature_name=cg15732498	feature_id[36].value > threshold=0.37392064929008484
node_376: feature_name=cg21794683	feature_id[135].value <= threshold=0.4383150041103363
node_377: feature_name=cg26408927	feature_id[86].value > threshold=0.5629976987838745
node_381: feature_name=cg11587584	feature_id[83].value > threshold=0.5308950841426849
Class: negative class
Rules_106	passed counts:3
node_0: feature_name=cg08866213	feature_id[0].value > threshold=0.2800765037536621
node_338: feature_name=cg03646131	feature_id[147].value <= threshold=0.3580305427312851
node_339: feature_name=cg12785694	feature_id[111].value > threshold=0.4055033475160599
node_349: feature_name=cg24685998	feature_id[26].value <= threshold=0.08780757710337639
node_350: feature_name=cg15732498	feature_id[36].value <= threshold=0.37392064929008484
node_351: feature_name=cg05315082	feature_id[100].value <= threshold=0.3049273043870926
node_352: feature_name=cg08463775	feature_id[4].value > threshold=0.7944507002830505
node_354: feature_name=cg04080920	feature_id[96].value <= threshold=0.4736545979976654
node_355: feature_name=cg09076329	feature_id[102].value > threshold=0.4235366880893707
Class: positive class
Rules_107	passed counts:3
node_0: feature_name=cg08866213	feature_id[0].value > threshold=0.2800765037536621
node_338: feature_name=cg03646131	feature_id[147].value <= threshold=0.3580305427312851
node_339: feature_name=cg12785694	feature_id[111].value > threshold=0.4055033475160599
node_349: feature_name=cg24685998	feature_id[26].value <= threshold=0.08780757710337639
node_350: feature_name=cg15732498	feature_id[36].value <= threshold=0.37392064929008484
node_351: feature_name=cg05315082	feature_id[100].value <= threshold=0.3049273043870926
node_352: feature_name=cg08463775	feature_id[4].value > threshold=0.7944507002830505
node_354: feature_name=cg04080920	feature_id[96].value <= threshold=0.4736545979976654
node_355: feature_name=cg09076329	feature_id[102].value <= threshold=0.4235366880893707
node_356: feature_name=cg16654102	feature_id[146].value > threshold=0.4250957518815994
node_364: feature_name=cg17360854	feature_id[103].value <= threshold=0.2820128947496414
Class: negative class
Rules_108	passed counts:3
node_0: feature_name=cg08866213	feature_id[0].value <= threshold=0.2800765037536621
node_1: feature_name=cg18973101	feature_id[3].value > threshold=0.19313544780015945
node_207: feature_name=cg08057120	feature_id[14].value > threshold=0.33179405331611633
node_301: feature_name=cg18718397	feature_id[50].value > threshold=0.40893130004405975
node_329: feature_name=cg21687610	feature_id[95].value > threshold=0.3373735100030899
node_335: feature_name=cg14227558	feature_id[142].value > threshold=0.27695515751838684
Class: positive class
Rules_109	passed counts:3
node_0: feature_name=cg08866213	feature_id[0].value <= threshold=0.2800765037536621
node_1: feature_name=cg18973101	feature_id[3].value > threshold=0.19313544780015945
node_207: feature_name=cg08057120	feature_id[14].value > threshold=0.33179405331611633
node_301: feature_name=cg18718397	feature_id[50].value > threshold=0.40893130004405975
node_329: feature_name=cg21687610	feature_id[95].value <= threshold=0.3373735100030899
node_330: feature_name=cg21348406	feature_id[73].value <= threshold=0.06461211293935776
node_331: feature_name=cg01863392	feature_id[69].value <= threshold=0.33397774398326874
Class: negative class
Rules_110	passed counts:3
node_0: feature_name=cg08866213	feature_id[0].value <= threshold=0.2800765037536621
node_1: feature_name=cg18973101	feature_id[3].value > threshold=0.19313544780015945
node_207: feature_name=cg08057120	feature_id[14].value > threshold=0.33179405331611633
node_301: feature_name=cg18718397	feature_id[50].value <= threshold=0.40893130004405975
node_302: feature_name=cg13928309	feature_id[104].value > threshold=0.20687715709209442
node_304: feature_name=cg01863392	feature_id[69].value > threshold=0.395259752869606
Class: positive class
Rules_111	passed counts:3
node_0: feature_name=cg08866213	feature_id[0].value <= threshold=0.2800765037536621
node_1: feature_name=cg18973101	feature_id[3].value > threshold=0.19313544780015945
node_207: feature_name=cg08057120	feature_id[14].value <= threshold=0.33179405331611633
node_208: feature_name=cg00403955	feature_id[11].value > threshold=0.11881530284881592
node_250: feature_name=cg21583440	feature_id[23].value <= threshold=0.4111683517694473
node_251: feature_name=cg13928309	feature_id[104].value <= threshold=0.33633506298065186
node_252: feature_name=cg23900774	feature_id[49].value > threshold=0.09128998219966888
node_286: feature_name=cg07948875	feature_id[148].value > threshold=0.5528846979141235
Class: negative class
Rules_112	passed counts:3
node_0: feature_name=cg08866213	feature_id[0].value <= threshold=0.2800765037536621
node_1: feature_name=cg18973101	feature_id[3].value > threshold=0.19313544780015945
node_207: feature_name=cg08057120	feature_id[14].value <= threshold=0.33179405331611633
node_208: feature_name=cg00403955	feature_id[11].value > threshold=0.11881530284881592
node_250: feature_name=cg21583440	feature_id[23].value <= threshold=0.4111683517694473
node_251: feature_name=cg13928309	feature_id[104].value <= threshold=0.33633506298065186
node_252: feature_name=cg23900774	feature_id[49].value <= threshold=0.09128998219966888
node_253: feature_name=cg17360854	feature_id[103].value <= threshold=0.20139234513044357
node_254: feature_name=cg15159069	feature_id[56].value > threshold=0.12518350407481194
Class: negative class
Rules_113	passed counts:3
node_0: feature_name=cg08866213	feature_id[0].value <= threshold=0.2800765037536621
node_1: feature_name=cg18973101	feature_id[3].value > threshold=0.19313544780015945
node_207: feature_name=cg08057120	feature_id[14].value <= threshold=0.33179405331611633
node_208: feature_name=cg00403955	feature_id[11].value <= threshold=0.11881530284881592
node_209: feature_name=cg01543150	feature_id[107].value > threshold=0.24004369974136353
node_229: feature_name=cg03190891	feature_id[46].value > threshold=0.24661169946193695
node_233: feature_name=cg16615337	feature_id[51].value > threshold=0.8240616023540497
node_243: feature_name=cg09410453	feature_id[30].value <= threshold=0.8789011836051941
node_244: feature_name=cg02808427	feature_id[134].value > threshold=0.14711729437112808
Class: negative class
Rules_114	passed counts:3
node_0: feature_name=cg08866213	feature_id[0].value <= threshold=0.2800765037536621
node_1: feature_name=cg18973101	feature_id[3].value > threshold=0.19313544780015945
node_207: feature_name=cg08057120	feature_id[14].value <= threshold=0.33179405331611633
node_208: feature_name=cg00403955	feature_id[11].value <= threshold=0.11881530284881592
node_209: feature_name=cg01543150	feature_id[107].value > threshold=0.24004369974136353
node_229: feature_name=cg03190891	feature_id[46].value > threshold=0.24661169946193695
node_233: feature_name=cg16615337	feature_id[51].value > threshold=0.8240616023540497
node_243: feature_name=cg09410453	feature_id[30].value <= threshold=0.8789011836051941
node_244: feature_name=cg02808427	feature_id[134].value <= threshold=0.14711729437112808
Class: positive class
Rules_115	passed counts:3
node_0: feature_name=cg08866213	feature_id[0].value <= threshold=0.2800765037536621
node_1: feature_name=cg18973101	feature_id[3].value > threshold=0.19313544780015945
node_207: feature_name=cg08057120	feature_id[14].value <= threshold=0.33179405331611633
node_208: feature_name=cg00403955	feature_id[11].value <= threshold=0.11881530284881592
node_209: feature_name=cg01543150	feature_id[107].value <= threshold=0.24004369974136353
node_210: feature_name=cg23900774	feature_id[49].value > threshold=0.07481521368026733
node_222: feature_name=cg14509967	feature_id[20].value > threshold=0.14700929820537567
node_224: feature_name=cg12197836	feature_id[109].value <= threshold=0.12051844969391823
node_225: feature_name=cg25418406	feature_id[7].value > threshold=0.05808214470744133
Class: negative class
Rules_116	passed counts:3
node_0: feature_name=cg08866213	feature_id[0].value <= threshold=0.2800765037536621
node_1: feature_name=cg18973101	feature_id[3].value > threshold=0.19313544780015945
node_207: feature_name=cg08057120	feature_id[14].value <= threshold=0.33179405331611633
node_208: feature_name=cg00403955	feature_id[11].value <= threshold=0.11881530284881592
node_209: feature_name=cg01543150	feature_id[107].value <= threshold=0.24004369974136353
node_210: feature_name=cg23900774	feature_id[49].value > threshold=0.07481521368026733
node_222: feature_name=cg14509967	feature_id[20].value <= threshold=0.14700929820537567
Class: negative class
Rules_117	passed counts:3
node_0: feature_name=cg08866213	feature_id[0].value <= threshold=0.2800765037536621
node_1: feature_name=cg18973101	feature_id[3].value <= threshold=0.19313544780015945
node_2: feature_name=cg00124375	feature_id[132].value > threshold=0.3366125524044037
node_128: feature_name=cg09127607	feature_id[61].value > threshold=0.36536209285259247
node_182: feature_name=cg07215298	feature_id[29].value <= threshold=0.9589123725891113
node_183: feature_name=cg07989312	feature_id[92].value > threshold=0.1761336475610733
node_187: feature_name=cg06127003	feature_id[54].value > threshold=0.7439907491207123
Class: negative class
Rules_118	passed counts:3
node_0: feature_name=cg08866213	feature_id[0].value <= threshold=0.2800765037536621
node_1: feature_name=cg18973101	feature_id[3].value <= threshold=0.19313544780015945
node_2: feature_name=cg00124375	feature_id[132].value > threshold=0.3366125524044037
node_128: feature_name=cg09127607	feature_id[61].value <= threshold=0.36536209285259247
node_129: feature_name=cg05315082	feature_id[100].value <= threshold=0.30915865302085876
node_130: feature_name=cg25012795	feature_id[27].value > threshold=0.8604759275913239
node_136: feature_name=cg07215298	feature_id[29].value <= threshold=0.9837405383586884
node_137: feature_name=cg23525355	feature_id[98].value > threshold=0.09107295796275139
node_143: feature_name=cg16615337	feature_id[51].value <= threshold=0.8657653629779816
node_144: feature_name=cg22452343	feature_id[17].value > threshold=0.789987713098526
node_146: feature_name=cg20784259	feature_id[112].value > threshold=0.39710620045661926
node_166: feature_name=cg00124375	feature_id[132].value <= threshold=0.38633523881435394
node_167: feature_name=cg15732498	feature_id[36].value <= threshold=0.32452379167079926
Class: negative class
Rules_119	passed counts:3
node_0: feature_name=cg08866213	feature_id[0].value <= threshold=0.2800765037536621
node_1: feature_name=cg18973101	feature_id[3].value <= threshold=0.19313544780015945
node_2: feature_name=cg00124375	feature_id[132].value > threshold=0.3366125524044037
node_128: feature_name=cg09127607	feature_id[61].value <= threshold=0.36536209285259247
node_129: feature_name=cg05315082	feature_id[100].value <= threshold=0.30915865302085876
node_130: feature_name=cg25012795	feature_id[27].value > threshold=0.8604759275913239
node_136: feature_name=cg07215298	feature_id[29].value <= threshold=0.9837405383586884
node_137: feature_name=cg23525355	feature_id[98].value > threshold=0.09107295796275139
node_143: feature_name=cg16615337	feature_id[51].value <= threshold=0.8657653629779816
node_144: feature_name=cg22452343	feature_id[17].value > threshold=0.789987713098526
node_146: feature_name=cg20784259	feature_id[112].value <= threshold=0.39710620045661926
node_147: feature_name=cg01252633	feature_id[21].value > threshold=0.7253486812114716
node_163: feature_name=cg03750587	feature_id[127].value > threshold=0.18407054990530014
Class: positive class
Rules_120	passed counts:3
node_0: feature_name=cg08866213	feature_id[0].value <= threshold=0.2800765037536621
node_1: feature_name=cg18973101	feature_id[3].value <= threshold=0.19313544780015945
node_2: feature_name=cg00124375	feature_id[132].value > threshold=0.3366125524044037
node_128: feature_name=cg09127607	feature_id[61].value <= threshold=0.36536209285259247
node_129: feature_name=cg05315082	feature_id[100].value <= threshold=0.30915865302085876
node_130: feature_name=cg25012795	feature_id[27].value > threshold=0.8604759275913239
node_136: feature_name=cg07215298	feature_id[29].value <= threshold=0.9837405383586884
node_137: feature_name=cg23525355	feature_id[98].value > threshold=0.09107295796275139
node_143: feature_name=cg16615337	feature_id[51].value <= threshold=0.8657653629779816
node_144: feature_name=cg22452343	feature_id[17].value > threshold=0.789987713098526
node_146: feature_name=cg20784259	feature_id[112].value <= threshold=0.39710620045661926
node_147: feature_name=cg01252633	feature_id[21].value <= threshold=0.7253486812114716
node_148: feature_name=cg19810173	feature_id[52].value > threshold=0.8335316479206085
node_152: feature_name=cg15159069	feature_id[56].value <= threshold=0.21600905060768127
node_153: feature_name=cg21687610	feature_id[95].value <= threshold=0.3982778489589691
node_154: feature_name=cg07989312	feature_id[92].value <= threshold=0.13886160403490067
node_155: feature_name=cg23534492	feature_id[25].value > threshold=0.13127975165843964
Class: positive class
Rules_121	passed counts:3
node_0: feature_name=cg08866213	feature_id[0].value <= threshold=0.2800765037536621
node_1: feature_name=cg18973101	feature_id[3].value <= threshold=0.19313544780015945
node_2: feature_name=cg00124375	feature_id[132].value <= threshold=0.3366125524044037
node_3: feature_name=cg19229702	feature_id[18].value > threshold=0.13627894967794418
node_17: feature_name=cg01863392	feature_id[69].value <= threshold=0.4052303433418274
node_18: feature_name=cg10874168	feature_id[34].value > threshold=0.5048694014549255
node_124: feature_name=cg13552692	feature_id[66].value <= threshold=0.34843674302101135
Class: negative class
Rules_122	passed counts:3
node_0: feature_name=cg08866213	feature_id[0].value <= threshold=0.2800765037536621
node_1: feature_name=cg18973101	feature_id[3].value <= threshold=0.19313544780015945
node_2: feature_name=cg00124375	feature_id[132].value <= threshold=0.3366125524044037
node_3: feature_name=cg19229702	feature_id[18].value > threshold=0.13627894967794418
node_17: feature_name=cg01863392	feature_id[69].value <= threshold=0.4052303433418274
node_18: feature_name=cg10874168	feature_id[34].value <= threshold=0.5048694014549255
node_19: feature_name=cg16498647	feature_id[13].value > threshold=0.17842455208301544
node_37: feature_name=cg16615337	feature_id[51].value > threshold=0.8510414958000183
node_109: feature_name=cg06765124	feature_id[39].value > threshold=0.8802613019943237
node_119: feature_name=cg17360854	feature_id[103].value <= threshold=0.18864139914512634
Class: positive class
Rules_123	passed counts:3
node_0: feature_name=cg08866213	feature_id[0].value <= threshold=0.2800765037536621
node_1: feature_name=cg18973101	feature_id[3].value <= threshold=0.19313544780015945
node_2: feature_name=cg00124375	feature_id[132].value <= threshold=0.3366125524044037
node_3: feature_name=cg19229702	feature_id[18].value > threshold=0.13627894967794418
node_17: feature_name=cg01863392	feature_id[69].value <= threshold=0.4052303433418274
node_18: feature_name=cg10874168	feature_id[34].value <= threshold=0.5048694014549255
node_19: feature_name=cg16498647	feature_id[13].value > threshold=0.17842455208301544
node_37: feature_name=cg16615337	feature_id[51].value > threshold=0.8510414958000183
node_109: feature_name=cg06765124	feature_id[39].value <= threshold=0.8802613019943237
node_110: feature_name=cg19640090	feature_id[41].value > threshold=0.3620733469724655
node_114: feature_name=cg23525355	feature_id[98].value > threshold=0.12264959886670113
node_116: feature_name=cg03190891	feature_id[46].value > threshold=0.25216564536094666
Class: negative class
Rules_124	passed counts:3
node_0: feature_name=cg08866213	feature_id[0].value <= threshold=0.2800765037536621
node_1: feature_name=cg18973101	feature_id[3].value <= threshold=0.19313544780015945
node_2: feature_name=cg00124375	feature_id[132].value <= threshold=0.3366125524044037
node_3: feature_name=cg19229702	feature_id[18].value > threshold=0.13627894967794418
node_17: feature_name=cg01863392	feature_id[69].value <= threshold=0.4052303433418274
node_18: feature_name=cg10874168	feature_id[34].value <= threshold=0.5048694014549255
node_19: feature_name=cg16498647	feature_id[13].value > threshold=0.17842455208301544
node_37: feature_name=cg16615337	feature_id[51].value <= threshold=0.8510414958000183
node_38: feature_name=cg20784259	feature_id[112].value > threshold=0.23732940107584
node_48: feature_name=cg10846368	feature_id[31].value <= threshold=0.5367132127285004
node_49: feature_name=cg20010253	feature_id[35].value > threshold=0.8965197205543518
node_51: feature_name=cg23900774	feature_id[49].value > threshold=0.037019774317741394
node_53: feature_name=cg10283108	feature_id[80].value > threshold=0.4385513961315155
node_105: feature_name=cg21348406	feature_id[73].value <= threshold=0.08094790950417519
Class: positive class
Rules_125	passed counts:3
node_0: feature_name=cg08866213	feature_id[0].value <= threshold=0.2800765037536621
node_1: feature_name=cg18973101	feature_id[3].value <= threshold=0.19313544780015945
node_2: feature_name=cg00124375	feature_id[132].value <= threshold=0.3366125524044037
node_3: feature_name=cg19229702	feature_id[18].value > threshold=0.13627894967794418
node_17: feature_name=cg01863392	feature_id[69].value <= threshold=0.4052303433418274
node_18: feature_name=cg10874168	feature_id[34].value <= threshold=0.5048694014549255
node_19: feature_name=cg16498647	feature_id[13].value > threshold=0.17842455208301544
node_37: feature_name=cg16615337	feature_id[51].value <= threshold=0.8510414958000183
node_38: feature_name=cg20784259	feature_id[112].value > threshold=0.23732940107584
node_48: feature_name=cg10846368	feature_id[31].value <= threshold=0.5367132127285004
node_49: feature_name=cg20010253	feature_id[35].value > threshold=0.8965197205543518
node_51: feature_name=cg23900774	feature_id[49].value > threshold=0.037019774317741394
node_53: feature_name=cg10283108	feature_id[80].value <= threshold=0.4385513961315155
node_54: feature_name=cg18438515	feature_id[124].value <= threshold=0.26094844937324524
node_55: feature_name=cg07737558	feature_id[38].value <= threshold=0.5751740038394928
node_56: feature_name=cg16498647	feature_id[13].value > threshold=0.17859385162591934
node_58: feature_name=cg08057120	feature_id[14].value <= threshold=0.544362485408783
node_59: feature_name=cg26878947	feature_id[141].value > threshold=0.32651369273662567
node_61: feature_name=cg23525355	feature_id[98].value > threshold=0.1582699492573738
node_91: feature_name=cg07058377	feature_id[118].value > threshold=0.4341048002243042
Class: negative class
Rules_126	passed counts:3
node_0: feature_name=cg08866213	feature_id[0].value <= threshold=0.2800765037536621
node_1: feature_name=cg18973101	feature_id[3].value <= threshold=0.19313544780015945
node_2: feature_name=cg00124375	feature_id[132].value <= threshold=0.3366125524044037
node_3: feature_name=cg19229702	feature_id[18].value > threshold=0.13627894967794418
node_17: feature_name=cg01863392	feature_id[69].value <= threshold=0.4052303433418274
node_18: feature_name=cg10874168	feature_id[34].value <= threshold=0.5048694014549255
node_19: feature_name=cg16498647	feature_id[13].value > threshold=0.17842455208301544
node_37: feature_name=cg16615337	feature_id[51].value <= threshold=0.8510414958000183
node_38: feature_name=cg20784259	feature_id[112].value <= threshold=0.23732940107584
node_39: feature_name=cg12785694	feature_id[111].value <= threshold=0.43016164004802704
node_40: feature_name=cg13552692	feature_id[66].value > threshold=0.43137510120868683
node_42: feature_name=cg07883537	feature_id[78].value <= threshold=0.18295744806528091
Class: negative class
Rules_127	passed counts:2
node_0: feature_name=cg08866213	feature_id[0].value > threshold=0.2800765037536621
node_338: feature_name=cg03646131	feature_id[147].value > threshold=0.3580305427312851
node_402: feature_name=cg19112952	feature_id[101].value <= threshold=0.2928236424922943
node_403: feature_name=cg25173404	feature_id[12].value > threshold=0.06420470029115677
node_441: feature_name=cg09076329	feature_id[102].value > threshold=0.3071646988391876
node_445: feature_name=cg21583440	feature_id[23].value > threshold=0.30219610035419464
node_449: feature_name=cg09334399	feature_id[43].value <= threshold=0.8241147100925446
node_450: feature_name=cg12609829	feature_id[47].value <= threshold=0.06689289584755898
node_451: feature_name=cg03897243	feature_id[70].value > threshold=0.5056124180555344
Class: positive class
Rules_128	passed counts:2
node_0: feature_name=cg08866213	feature_id[0].value > threshold=0.2800765037536621
node_338: feature_name=cg03646131	feature_id[147].value > threshold=0.3580305427312851
node_402: feature_name=cg19112952	feature_id[101].value <= threshold=0.2928236424922943
node_403: feature_name=cg25173404	feature_id[12].value <= threshold=0.06420470029115677
node_404: feature_name=cg27294582	feature_id[8].value <= threshold=0.21982984989881516
node_405: feature_name=cg15619756	feature_id[122].value > threshold=0.3115154951810837
node_409: feature_name=cg00129811	feature_id[90].value <= threshold=0.43736234307289124
node_410: feature_name=cg26878947	feature_id[141].value > threshold=0.533632755279541
node_416: feature_name=cg25173404	feature_id[12].value > threshold=0.05933577939867973
node_418: feature_name=cg07302884	feature_id[130].value > threshold=0.2685815095901489
Class: positive class
Rules_129	passed counts:2
node_0: feature_name=cg08866213	feature_id[0].value > threshold=0.2800765037536621
node_338: feature_name=cg03646131	feature_id[147].value <= threshold=0.3580305427312851
node_339: feature_name=cg12785694	feature_id[111].value > threshold=0.4055033475160599
node_349: feature_name=cg24685998	feature_id[26].value > threshold=0.08780757710337639
node_399: feature_name=cg06127003	feature_id[54].value <= threshold=0.7274335026741028
Class: negative class
Rules_130	passed counts:2
node_0: feature_name=cg08866213	feature_id[0].value > threshold=0.2800765037536621
node_338: feature_name=cg03646131	feature_id[147].value <= threshold=0.3580305427312851
node_339: feature_name=cg12785694	feature_id[111].value > threshold=0.4055033475160599
node_349: feature_name=cg24685998	feature_id[26].value <= threshold=0.08780757710337639
node_350: feature_name=cg15732498	feature_id[36].value > threshold=0.37392064929008484
node_376: feature_name=cg21794683	feature_id[135].value > threshold=0.4383150041103363
node_384: feature_name=cg23094569	feature_id[60].value <= threshold=0.7531260848045349
node_385: feature_name=cg12144776	feature_id[67].value <= threshold=0.7227035462856293
node_386: feature_name=cg13035650	feature_id[10].value > threshold=0.07569953426718712
node_390: feature_name=cg22675726	feature_id[42].value > threshold=0.6376352906227112
node_392: feature_name=cg22995867	feature_id[85].value <= threshold=0.3967597037553787
Class: positive class
Rules_131	passed counts:2
node_0: feature_name=cg08866213	feature_id[0].value > threshold=0.2800765037536621
node_338: feature_name=cg03646131	feature_id[147].value <= threshold=0.3580305427312851
node_339: feature_name=cg12785694	feature_id[111].value > threshold=0.4055033475160599
node_349: feature_name=cg24685998	feature_id[26].value <= threshold=0.08780757710337639
node_350: feature_name=cg15732498	feature_id[36].value <= threshold=0.37392064929008484
node_351: feature_name=cg05315082	feature_id[100].value <= threshold=0.3049273043870926
node_352: feature_name=cg08463775	feature_id[4].value > threshold=0.7944507002830505
node_354: feature_name=cg04080920	feature_id[96].value <= threshold=0.4736545979976654
node_355: feature_name=cg09076329	feature_id[102].value <= threshold=0.4235366880893707
node_356: feature_name=cg16654102	feature_id[146].value <= threshold=0.4250957518815994
node_357: feature_name=cg13928309	feature_id[104].value <= threshold=0.24175330251455307
Class: positive class
Rules_132	passed counts:2
node_0: feature_name=cg08866213	feature_id[0].value > threshold=0.2800765037536621
node_338: feature_name=cg03646131	feature_id[147].value <= threshold=0.3580305427312851
node_339: feature_name=cg12785694	feature_id[111].value <= threshold=0.4055033475160599
node_340: feature_name=cg24685998	feature_id[26].value <= threshold=0.037354130297899246
Class: positive class
Rules_133	passed counts:2
node_0: feature_name=cg08866213	feature_id[0].value <= threshold=0.2800765037536621
node_1: feature_name=cg18973101	feature_id[3].value > threshold=0.19313544780015945
node_207: feature_name=cg08057120	feature_id[14].value > threshold=0.33179405331611633
node_301: feature_name=cg18718397	feature_id[50].value <= threshold=0.40893130004405975
node_302: feature_name=cg13928309	feature_id[104].value > threshold=0.20687715709209442
node_304: feature_name=cg01863392	feature_id[69].value <= threshold=0.395259752869606
node_305: feature_name=cg02783270	feature_id[58].value > threshold=0.6243247091770172
node_307: feature_name=cg08005122	feature_id[33].value > threshold=0.20377430319786072
node_323: feature_name=cg12109958	feature_id[15].value > threshold=0.19547425210475922
node_325: feature_name=cg03872157	feature_id[65].value <= threshold=0.5371087491512299
Class: positive class
Rules_134	passed counts:2
node_0: feature_name=cg08866213	feature_id[0].value <= threshold=0.2800765037536621
node_1: feature_name=cg18973101	feature_id[3].value > threshold=0.19313544780015945
node_207: feature_name=cg08057120	feature_id[14].value > threshold=0.33179405331611633
node_301: feature_name=cg18718397	feature_id[50].value <= threshold=0.40893130004405975
node_302: feature_name=cg13928309	feature_id[104].value > threshold=0.20687715709209442
node_304: feature_name=cg01863392	feature_id[69].value <= threshold=0.395259752869606
node_305: feature_name=cg02783270	feature_id[58].value > threshold=0.6243247091770172
node_307: feature_name=cg08005122	feature_id[33].value <= threshold=0.20377430319786072
node_308: feature_name=cg12197836	feature_id[109].value > threshold=0.10121684893965721
node_312: feature_name=cg10283108	feature_id[80].value <= threshold=0.4513508975505829
node_313: feature_name=cg07058377	feature_id[118].value <= threshold=0.48599590361118317
node_314: feature_name=cg15732498	feature_id[36].value > threshold=0.2338937520980835
node_316: feature_name=cg21687610	feature_id[95].value > threshold=0.3818944990634918
node_318: feature_name=cg26878947	feature_id[141].value <= threshold=0.5349819958209991
Class: positive class
Rules_135	passed counts:2
node_0: feature_name=cg08866213	feature_id[0].value <= threshold=0.2800765037536621
node_1: feature_name=cg18973101	feature_id[3].value > threshold=0.19313544780015945
node_207: feature_name=cg08057120	feature_id[14].value > threshold=0.33179405331611633
node_301: feature_name=cg18718397	feature_id[50].value <= threshold=0.40893130004405975
node_302: feature_name=cg13928309	feature_id[104].value > threshold=0.20687715709209442
node_304: feature_name=cg01863392	feature_id[69].value <= threshold=0.395259752869606
node_305: feature_name=cg02783270	feature_id[58].value <= threshold=0.6243247091770172
Class: positive class
Rules_136	passed counts:2
node_0: feature_name=cg08866213	feature_id[0].value <= threshold=0.2800765037536621
node_1: feature_name=cg18973101	feature_id[3].value > threshold=0.19313544780015945
node_207: feature_name=cg08057120	feature_id[14].value <= threshold=0.33179405331611633
node_208: feature_name=cg00403955	feature_id[11].value > threshold=0.11881530284881592
node_250: feature_name=cg21583440	feature_id[23].value <= threshold=0.4111683517694473
node_251: feature_name=cg13928309	feature_id[104].value > threshold=0.33633506298065186
node_289: feature_name=cg10114348	feature_id[105].value > threshold=0.8174635469913483
node_293: feature_name=cg15195816	feature_id[99].value <= threshold=0.5282711386680603
Class: negative class
Rules_137	passed counts:2
node_0: feature_name=cg08866213	feature_id[0].value <= threshold=0.2800765037536621
node_1: feature_name=cg18973101	feature_id[3].value > threshold=0.19313544780015945
node_207: feature_name=cg08057120	feature_id[14].value <= threshold=0.33179405331611633
node_208: feature_name=cg00403955	feature_id[11].value > threshold=0.11881530284881592
node_250: feature_name=cg21583440	feature_id[23].value <= threshold=0.4111683517694473
node_251: feature_name=cg13928309	feature_id[104].value > threshold=0.33633506298065186
node_289: feature_name=cg10114348	feature_id[105].value <= threshold=0.8174635469913483
node_290: feature_name=cg14509967	feature_id[20].value > threshold=0.2988578528165817
Class: positive class
Rules_138	passed counts:2
node_0: feature_name=cg08866213	feature_id[0].value <= threshold=0.2800765037536621
node_1: feature_name=cg18973101	feature_id[3].value > threshold=0.19313544780015945
node_207: feature_name=cg08057120	feature_id[14].value <= threshold=0.33179405331611633
node_208: feature_name=cg00403955	feature_id[11].value > threshold=0.11881530284881592
node_250: feature_name=cg21583440	feature_id[23].value <= threshold=0.4111683517694473
node_251: feature_name=cg13928309	feature_id[104].value <= threshold=0.33633506298065186
node_252: feature_name=cg23900774	feature_id[49].value <= threshold=0.09128998219966888
node_253: feature_name=cg17360854	feature_id[103].value > threshold=0.20139234513044357
node_257: feature_name=cg02783270	feature_id[58].value <= threshold=0.7521338760852814
node_258: feature_name=cg20010253	feature_id[35].value > threshold=0.9186352491378784
node_262: feature_name=cg14252661	feature_id[32].value > threshold=0.3601924926042557
Class: positive class
Rules_139	passed counts:2
node_0: feature_name=cg08866213	feature_id[0].value <= threshold=0.2800765037536621
node_1: feature_name=cg18973101	feature_id[3].value > threshold=0.19313544780015945
node_207: feature_name=cg08057120	feature_id[14].value <= threshold=0.33179405331611633
node_208: feature_name=cg00403955	feature_id[11].value > threshold=0.11881530284881592
node_250: feature_name=cg21583440	feature_id[23].value <= threshold=0.4111683517694473
node_251: feature_name=cg13928309	feature_id[104].value <= threshold=0.33633506298065186
node_252: feature_name=cg23900774	feature_id[49].value <= threshold=0.09128998219966888
node_253: feature_name=cg17360854	feature_id[103].value > threshold=0.20139234513044357
node_257: feature_name=cg02783270	feature_id[58].value <= threshold=0.7521338760852814
node_258: feature_name=cg20010253	feature_id[35].value > threshold=0.9186352491378784
node_262: feature_name=cg14252661	feature_id[32].value <= threshold=0.3601924926042557
node_263: feature_name=cg15159069	feature_id[56].value > threshold=0.2080414518713951
node_279: feature_name=cg03295596	feature_id[91].value <= threshold=0.44023004174232483
Class: positive class
Rules_140	passed counts:2
node_0: feature_name=cg08866213	feature_id[0].value <= threshold=0.2800765037536621
node_1: feature_name=cg18973101	feature_id[3].value > threshold=0.19313544780015945
node_207: feature_name=cg08057120	feature_id[14].value <= threshold=0.33179405331611633
node_208: feature_name=cg00403955	feature_id[11].value > threshold=0.11881530284881592
node_250: feature_name=cg21583440	feature_id[23].value <= threshold=0.4111683517694473
node_251: feature_name=cg13928309	feature_id[104].value <= threshold=0.33633506298065186
node_252: feature_name=cg23900774	feature_id[49].value <= threshold=0.09128998219966888
node_253: feature_name=cg17360854	feature_id[103].value > threshold=0.20139234513044357
node_257: feature_name=cg02783270	feature_id[58].value <= threshold=0.7521338760852814
node_258: feature_name=cg20010253	feature_id[35].value <= threshold=0.9186352491378784
node_259: feature_name=cg09702859	feature_id[16].value <= threshold=0.4512057453393936
Class: negative class
Rules_141	passed counts:2
node_0: feature_name=cg08866213	feature_id[0].value <= threshold=0.2800765037536621
node_1: feature_name=cg18973101	feature_id[3].value > threshold=0.19313544780015945
node_207: feature_name=cg08057120	feature_id[14].value <= threshold=0.33179405331611633
node_208: feature_name=cg00403955	feature_id[11].value <= threshold=0.11881530284881592
node_209: feature_name=cg01543150	feature_id[107].value > threshold=0.24004369974136353
node_229: feature_name=cg03190891	feature_id[46].value > threshold=0.24661169946193695
node_233: feature_name=cg16615337	feature_id[51].value <= threshold=0.8240616023540497
node_234: feature_name=cg11470619	feature_id[88].value > threshold=0.467506542801857
node_240: feature_name=cg06486093	feature_id[121].value > threshold=0.15379569679498672
Class: positive class
Rules_142	passed counts:2
node_0: feature_name=cg08866213	feature_id[0].value <= threshold=0.2800765037536621
node_1: feature_name=cg18973101	feature_id[3].value > threshold=0.19313544780015945
node_207: feature_name=cg08057120	feature_id[14].value <= threshold=0.33179405331611633
node_208: feature_name=cg00403955	feature_id[11].value <= threshold=0.11881530284881592
node_209: feature_name=cg01543150	feature_id[107].value > threshold=0.24004369974136353
node_229: feature_name=cg03190891	feature_id[46].value > threshold=0.24661169946193695
node_233: feature_name=cg16615337	feature_id[51].value <= threshold=0.8240616023540497
node_234: feature_name=cg11470619	feature_id[88].value <= threshold=0.467506542801857
node_235: feature_name=cg25012795	feature_id[27].value > threshold=0.8788408935070038
node_237: feature_name=cg26408927	feature_id[86].value <= threshold=0.4433010518550873
Class: positive class
Rules_143	passed counts:2
node_0: feature_name=cg08866213	feature_id[0].value <= threshold=0.2800765037536621
node_1: feature_name=cg18973101	feature_id[3].value > threshold=0.19313544780015945
node_207: feature_name=cg08057120	feature_id[14].value <= threshold=0.33179405331611633
node_208: feature_name=cg00403955	feature_id[11].value <= threshold=0.11881530284881592
node_209: feature_name=cg01543150	feature_id[107].value <= threshold=0.24004369974136353
node_210: feature_name=cg23900774	feature_id[49].value <= threshold=0.07481521368026733
node_211: feature_name=cg22995867	feature_id[85].value > threshold=0.32434600591659546
node_217: feature_name=cg00403955	feature_id[11].value > threshold=0.11228179931640625
node_219: feature_name=cg08057120	feature_id[14].value <= threshold=0.26905669271945953
Class: positive class
Rules_144	passed counts:2
node_0: feature_name=cg08866213	feature_id[0].value <= threshold=0.2800765037536621
node_1: feature_name=cg18973101	feature_id[3].value <= threshold=0.19313544780015945
node_2: feature_name=cg00124375	feature_id[132].value > threshold=0.3366125524044037
node_128: feature_name=cg09127607	feature_id[61].value > threshold=0.36536209285259247
node_182: feature_name=cg07215298	feature_id[29].value > threshold=0.9589123725891113
node_190: feature_name=cg07915293	feature_id[74].value > threshold=0.7432635426521301
node_198: feature_name=cg02642565	feature_id[79].value > threshold=0.7104096114635468
node_204: feature_name=cg08057120	feature_id[14].value <= threshold=0.28045039623975754
Class: positive class
Rules_145	passed counts:2
node_0: feature_name=cg08866213	feature_id[0].value <= threshold=0.2800765037536621
node_1: feature_name=cg18973101	feature_id[3].value <= threshold=0.19313544780015945
node_2: feature_name=cg00124375	feature_id[132].value > threshold=0.3366125524044037
node_128: feature_name=cg09127607	feature_id[61].value > threshold=0.36536209285259247
node_182: feature_name=cg07215298	feature_id[29].value > threshold=0.9589123725891113
node_190: feature_name=cg07915293	feature_id[74].value > threshold=0.7432635426521301
node_198: feature_name=cg02642565	feature_id[79].value <= threshold=0.7104096114635468
node_199: feature_name=cg06765124	feature_id[39].value > threshold=0.8855145871639252
Class: negative class
Rules_146	passed counts:2
node_0: feature_name=cg08866213	feature_id[0].value <= threshold=0.2800765037536621
node_1: feature_name=cg18973101	feature_id[3].value <= threshold=0.19313544780015945
node_2: feature_name=cg00124375	feature_id[132].value > threshold=0.3366125524044037
node_128: feature_name=cg09127607	feature_id[61].value > threshold=0.36536209285259247
node_182: feature_name=cg07215298	feature_id[29].value > threshold=0.9589123725891113
node_190: feature_name=cg07915293	feature_id[74].value <= threshold=0.7432635426521301
node_191: feature_name=cg16654102	feature_id[146].value <= threshold=0.41139569878578186
node_192: feature_name=cg22675726	feature_id[42].value <= threshold=0.6124697625637054
Class: negative class
Rules_147	passed counts:2
node_0: feature_name=cg08866213	feature_id[0].value <= threshold=0.2800765037536621
node_1: feature_name=cg18973101	feature_id[3].value <= threshold=0.19313544780015945
node_2: feature_name=cg00124375	feature_id[132].value > threshold=0.3366125524044037
node_128: feature_name=cg09127607	feature_id[61].value <= threshold=0.36536209285259247
node_129: feature_name=cg05315082	feature_id[100].value <= threshold=0.30915865302085876
node_130: feature_name=cg25012795	feature_id[27].value > threshold=0.8604759275913239
node_136: feature_name=cg07215298	feature_id[29].value <= threshold=0.9837405383586884
node_137: feature_name=cg23525355	feature_id[98].value > threshold=0.09107295796275139
node_143: feature_name=cg16615337	feature_id[51].value <= threshold=0.8657653629779816
node_144: feature_name=cg22452343	feature_id[17].value > threshold=0.789987713098526
node_146: feature_name=cg20784259	feature_id[112].value <= threshold=0.39710620045661926
node_147: feature_name=cg01252633	feature_id[21].value > threshold=0.7253486812114716
node_163: feature_name=cg03750587	feature_id[127].value <= threshold=0.18407054990530014
Class: negative class
Rules_148	passed counts:2
node_0: feature_name=cg08866213	feature_id[0].value <= threshold=0.2800765037536621
node_1: feature_name=cg18973101	feature_id[3].value <= threshold=0.19313544780015945
node_2: feature_name=cg00124375	feature_id[132].value > threshold=0.3366125524044037
node_128: feature_name=cg09127607	feature_id[61].value <= threshold=0.36536209285259247
node_129: feature_name=cg05315082	feature_id[100].value <= threshold=0.30915865302085876
node_130: feature_name=cg25012795	feature_id[27].value > threshold=0.8604759275913239
node_136: feature_name=cg07215298	feature_id[29].value <= threshold=0.9837405383586884
node_137: feature_name=cg23525355	feature_id[98].value > threshold=0.09107295796275139
node_143: feature_name=cg16615337	feature_id[51].value <= threshold=0.8657653629779816
node_144: feature_name=cg22452343	feature_id[17].value > threshold=0.789987713098526
node_146: feature_name=cg20784259	feature_id[112].value <= threshold=0.39710620045661926
node_147: feature_name=cg01252633	feature_id[21].value <= threshold=0.7253486812114716
node_148: feature_name=cg19810173	feature_id[52].value > threshold=0.8335316479206085
node_152: feature_name=cg15159069	feature_id[56].value > threshold=0.21600905060768127
node_160: feature_name=cg02885454	feature_id[53].value <= threshold=0.5949501991271973
Class: positive class
Rules_149	passed counts:2
node_0: feature_name=cg08866213	feature_id[0].value <= threshold=0.2800765037536621
node_1: feature_name=cg18973101	feature_id[3].value <= threshold=0.19313544780015945
node_2: feature_name=cg00124375	feature_id[132].value > threshold=0.3366125524044037
node_128: feature_name=cg09127607	feature_id[61].value <= threshold=0.36536209285259247
node_129: feature_name=cg05315082	feature_id[100].value <= threshold=0.30915865302085876
node_130: feature_name=cg25012795	feature_id[27].value > threshold=0.8604759275913239
node_136: feature_name=cg07215298	feature_id[29].value <= threshold=0.9837405383586884
node_137: feature_name=cg23525355	feature_id[98].value > threshold=0.09107295796275139
node_143: feature_name=cg16615337	feature_id[51].value <= threshold=0.8657653629779816
node_144: feature_name=cg22452343	feature_id[17].value > threshold=0.789987713098526
node_146: feature_name=cg20784259	feature_id[112].value <= threshold=0.39710620045661926
node_147: feature_name=cg01252633	feature_id[21].value <= threshold=0.7253486812114716
node_148: feature_name=cg19810173	feature_id[52].value <= threshold=0.8335316479206085
node_149: feature_name=cg10363495	feature_id[84].value > threshold=0.1255227029323578
Class: positive class
Rules_150	passed counts:2
node_0: feature_name=cg08866213	feature_id[0].value <= threshold=0.2800765037536621
node_1: feature_name=cg18973101	feature_id[3].value <= threshold=0.19313544780015945
node_2: feature_name=cg00124375	feature_id[132].value > threshold=0.3366125524044037
node_128: feature_name=cg09127607	feature_id[61].value <= threshold=0.36536209285259247
node_129: feature_name=cg05315082	feature_id[100].value <= threshold=0.30915865302085876
node_130: feature_name=cg25012795	feature_id[27].value > threshold=0.8604759275913239
node_136: feature_name=cg07215298	feature_id[29].value <= threshold=0.9837405383586884
node_137: feature_name=cg23525355	feature_id[98].value > threshold=0.09107295796275139
node_143: feature_name=cg16615337	feature_id[51].value <= threshold=0.8657653629779816
node_144: feature_name=cg22452343	feature_id[17].value <= threshold=0.789987713098526
Class: positive class
Rules_151	passed counts:2
node_0: feature_name=cg08866213	feature_id[0].value <= threshold=0.2800765037536621
node_1: feature_name=cg18973101	feature_id[3].value <= threshold=0.19313544780015945
node_2: feature_name=cg00124375	feature_id[132].value > threshold=0.3366125524044037
node_128: feature_name=cg09127607	feature_id[61].value <= threshold=0.36536209285259247
node_129: feature_name=cg05315082	feature_id[100].value <= threshold=0.30915865302085876
node_130: feature_name=cg25012795	feature_id[27].value <= threshold=0.8604759275913239
node_131: feature_name=cg16510070	feature_id[6].value <= threshold=0.8319355547428131
node_132: feature_name=cg02783270	feature_id[58].value > threshold=0.734622985124588
Class: positive class
Rules_152	passed counts:2
node_0: feature_name=cg08866213	feature_id[0].value <= threshold=0.2800765037536621
node_1: feature_name=cg18973101	feature_id[3].value <= threshold=0.19313544780015945
node_2: feature_name=cg00124375	feature_id[132].value <= threshold=0.3366125524044037
node_3: feature_name=cg19229702	feature_id[18].value > threshold=0.13627894967794418
node_17: feature_name=cg01863392	feature_id[69].value <= threshold=0.4052303433418274
node_18: feature_name=cg10874168	feature_id[34].value <= threshold=0.5048694014549255
node_19: feature_name=cg16498647	feature_id[13].value > threshold=0.17842455208301544
node_37: feature_name=cg16615337	feature_id[51].value <= threshold=0.8510414958000183
node_38: feature_name=cg20784259	feature_id[112].value > threshold=0.23732940107584
node_48: feature_name=cg10846368	feature_id[31].value > threshold=0.5367132127285004
Class: positive class
Rules_153	passed counts:2
node_0: feature_name=cg08866213	feature_id[0].value <= threshold=0.2800765037536621
node_1: feature_name=cg18973101	feature_id[3].value <= threshold=0.19313544780015945
node_2: feature_name=cg00124375	feature_id[132].value <= threshold=0.3366125524044037
node_3: feature_name=cg19229702	feature_id[18].value > threshold=0.13627894967794418
node_17: feature_name=cg01863392	feature_id[69].value <= threshold=0.4052303433418274
node_18: feature_name=cg10874168	feature_id[34].value <= threshold=0.5048694014549255
node_19: feature_name=cg16498647	feature_id[13].value > threshold=0.17842455208301544
node_37: feature_name=cg16615337	feature_id[51].value <= threshold=0.8510414958000183
node_38: feature_name=cg20784259	feature_id[112].value > threshold=0.23732940107584
node_48: feature_name=cg10846368	feature_id[31].value <= threshold=0.5367132127285004
node_49: feature_name=cg20010253	feature_id[35].value > threshold=0.8965197205543518
node_51: feature_name=cg23900774	feature_id[49].value > threshold=0.037019774317741394
node_53: feature_name=cg10283108	feature_id[80].value > threshold=0.4385513961315155
node_105: feature_name=cg21348406	feature_id[73].value > threshold=0.08094790950417519
Class: negative class
Rules_154	passed counts:2
node_0: feature_name=cg08866213	feature_id[0].value <= threshold=0.2800765037536621
node_1: feature_name=cg18973101	feature_id[3].value <= threshold=0.19313544780015945
node_2: feature_name=cg00124375	feature_id[132].value <= threshold=0.3366125524044037
node_3: feature_name=cg19229702	feature_id[18].value > threshold=0.13627894967794418
node_17: feature_name=cg01863392	feature_id[69].value <= threshold=0.4052303433418274
node_18: feature_name=cg10874168	feature_id[34].value <= threshold=0.5048694014549255
node_19: feature_name=cg16498647	feature_id[13].value > threshold=0.17842455208301544
node_37: feature_name=cg16615337	feature_id[51].value <= threshold=0.8510414958000183
node_38: feature_name=cg20784259	feature_id[112].value > threshold=0.23732940107584
node_48: feature_name=cg10846368	feature_id[31].value <= threshold=0.5367132127285004
node_49: feature_name=cg20010253	feature_id[35].value > threshold=0.8965197205543518
node_51: feature_name=cg23900774	feature_id[49].value > threshold=0.037019774317741394
node_53: feature_name=cg10283108	feature_id[80].value <= threshold=0.4385513961315155
node_54: feature_name=cg18438515	feature_id[124].value <= threshold=0.26094844937324524
node_55: feature_name=cg07737558	feature_id[38].value > threshold=0.5751740038394928
node_95: feature_name=cg15732498	feature_id[36].value > threshold=0.39804545044898987
node_99: feature_name=cg07737558	feature_id[38].value > threshold=0.6311217546463013
Class: negative class
Rules_155	passed counts:2
node_0: feature_name=cg08866213	feature_id[0].value <= threshold=0.2800765037536621
node_1: feature_name=cg18973101	feature_id[3].value <= threshold=0.19313544780015945
node_2: feature_name=cg00124375	feature_id[132].value <= threshold=0.3366125524044037
node_3: feature_name=cg19229702	feature_id[18].value > threshold=0.13627894967794418
node_17: feature_name=cg01863392	feature_id[69].value <= threshold=0.4052303433418274
node_18: feature_name=cg10874168	feature_id[34].value <= threshold=0.5048694014549255
node_19: feature_name=cg16498647	feature_id[13].value > threshold=0.17842455208301544
node_37: feature_name=cg16615337	feature_id[51].value <= threshold=0.8510414958000183
node_38: feature_name=cg20784259	feature_id[112].value > threshold=0.23732940107584
node_48: feature_name=cg10846368	feature_id[31].value <= threshold=0.5367132127285004
node_49: feature_name=cg20010253	feature_id[35].value > threshold=0.8965197205543518
node_51: feature_name=cg23900774	feature_id[49].value > threshold=0.037019774317741394
node_53: feature_name=cg10283108	feature_id[80].value <= threshold=0.4385513961315155
node_54: feature_name=cg18438515	feature_id[124].value <= threshold=0.26094844937324524
node_55: feature_name=cg07737558	feature_id[38].value <= threshold=0.5751740038394928
node_56: feature_name=cg16498647	feature_id[13].value > threshold=0.17859385162591934
node_58: feature_name=cg08057120	feature_id[14].value <= threshold=0.544362485408783
node_59: feature_name=cg26878947	feature_id[141].value > threshold=0.32651369273662567
node_61: feature_name=cg23525355	feature_id[98].value > threshold=0.1582699492573738
node_91: feature_name=cg07058377	feature_id[118].value <= threshold=0.4341048002243042
Class: positive class
Rules_156	passed counts:2
node_0: feature_name=cg08866213	feature_id[0].value <= threshold=0.2800765037536621
node_1: feature_name=cg18973101	feature_id[3].value <= threshold=0.19313544780015945
node_2: feature_name=cg00124375	feature_id[132].value <= threshold=0.3366125524044037
node_3: feature_name=cg19229702	feature_id[18].value > threshold=0.13627894967794418
node_17: feature_name=cg01863392	feature_id[69].value <= threshold=0.4052303433418274
node_18: feature_name=cg10874168	feature_id[34].value <= threshold=0.5048694014549255
node_19: feature_name=cg16498647	feature_id[13].value > threshold=0.17842455208301544
node_37: feature_name=cg16615337	feature_id[51].value <= threshold=0.8510414958000183
node_38: feature_name=cg20784259	feature_id[112].value > threshold=0.23732940107584
node_48: feature_name=cg10846368	feature_id[31].value <= threshold=0.5367132127285004
node_49: feature_name=cg20010253	feature_id[35].value > threshold=0.8965197205543518
node_51: feature_name=cg23900774	feature_id[49].value > threshold=0.037019774317741394
node_53: feature_name=cg10283108	feature_id[80].value <= threshold=0.4385513961315155
node_54: feature_name=cg18438515	feature_id[124].value <= threshold=0.26094844937324524
node_55: feature_name=cg07737558	feature_id[38].value <= threshold=0.5751740038394928
node_56: feature_name=cg16498647	feature_id[13].value > threshold=0.17859385162591934
node_58: feature_name=cg08057120	feature_id[14].value <= threshold=0.544362485408783
node_59: feature_name=cg26878947	feature_id[141].value > threshold=0.32651369273662567
node_61: feature_name=cg23525355	feature_id[98].value <= threshold=0.1582699492573738
node_62: feature_name=cg08057120	feature_id[14].value <= threshold=0.3926956057548523
node_63: feature_name=cg20446947	feature_id[63].value <= threshold=0.18492399901151657
node_64: feature_name=cg23204398	feature_id[113].value > threshold=0.25331905484199524
node_68: feature_name=cg09076329	feature_id[102].value > threshold=0.40755830705165863
node_74: feature_name=cg07058377	feature_id[118].value > threshold=0.42945675551891327
Class: negative class
Rules_157	passed counts:2
node_0: feature_name=cg08866213	feature_id[0].value <= threshold=0.2800765037536621
node_1: feature_name=cg18973101	feature_id[3].value <= threshold=0.19313544780015945
node_2: feature_name=cg00124375	feature_id[132].value <= threshold=0.3366125524044037
node_3: feature_name=cg19229702	feature_id[18].value > threshold=0.13627894967794418
node_17: feature_name=cg01863392	feature_id[69].value <= threshold=0.4052303433418274
node_18: feature_name=cg10874168	feature_id[34].value <= threshold=0.5048694014549255
node_19: feature_name=cg16498647	feature_id[13].value > threshold=0.17842455208301544
node_37: feature_name=cg16615337	feature_id[51].value <= threshold=0.8510414958000183
node_38: feature_name=cg20784259	feature_id[112].value > threshold=0.23732940107584
node_48: feature_name=cg10846368	feature_id[31].value <= threshold=0.5367132127285004
node_49: feature_name=cg20010253	feature_id[35].value > threshold=0.8965197205543518
node_51: feature_name=cg23900774	feature_id[49].value <= threshold=0.037019774317741394
Class: positive class
Rules_158	passed counts:2
node_0: feature_name=cg08866213	feature_id[0].value <= threshold=0.2800765037536621
node_1: feature_name=cg18973101	feature_id[3].value <= threshold=0.19313544780015945
node_2: feature_name=cg00124375	feature_id[132].value <= threshold=0.3366125524044037
node_3: feature_name=cg19229702	feature_id[18].value > threshold=0.13627894967794418
node_17: feature_name=cg01863392	feature_id[69].value <= threshold=0.4052303433418274
node_18: feature_name=cg10874168	feature_id[34].value <= threshold=0.5048694014549255
node_19: feature_name=cg16498647	feature_id[13].value > threshold=0.17842455208301544
node_37: feature_name=cg16615337	feature_id[51].value <= threshold=0.8510414958000183
node_38: feature_name=cg20784259	feature_id[112].value > threshold=0.23732940107584
node_48: feature_name=cg10846368	feature_id[31].value <= threshold=0.5367132127285004
node_49: feature_name=cg20010253	feature_id[35].value <= threshold=0.8965197205543518
Class: positive class
Rules_159	passed counts:2
node_0: feature_name=cg08866213	feature_id[0].value <= threshold=0.2800765037536621
node_1: feature_name=cg18973101	feature_id[3].value <= threshold=0.19313544780015945
node_2: feature_name=cg00124375	feature_id[132].value <= threshold=0.3366125524044037
node_3: feature_name=cg19229702	feature_id[18].value > threshold=0.13627894967794418
node_17: feature_name=cg01863392	feature_id[69].value <= threshold=0.4052303433418274
node_18: feature_name=cg10874168	feature_id[34].value <= threshold=0.5048694014549255
node_19: feature_name=cg16498647	feature_id[13].value > threshold=0.17842455208301544
node_37: feature_name=cg16615337	feature_id[51].value <= threshold=0.8510414958000183
node_38: feature_name=cg20784259	feature_id[112].value <= threshold=0.23732940107584
node_39: feature_name=cg12785694	feature_id[111].value > threshold=0.43016164004802704
node_45: feature_name=cg12109958	feature_id[15].value <= threshold=0.17746464908123016
Class: negative class
Rules_160	passed counts:2
node_0: feature_name=cg08866213	feature_id[0].value <= threshold=0.2800765037536621
node_1: feature_name=cg18973101	feature_id[3].value <= threshold=0.19313544780015945
node_2: feature_name=cg00124375	feature_id[132].value <= threshold=0.3366125524044037
node_3: feature_name=cg19229702	feature_id[18].value > threshold=0.13627894967794418
node_17: feature_name=cg01863392	feature_id[69].value <= threshold=0.4052303433418274
node_18: feature_name=cg10874168	feature_id[34].value <= threshold=0.5048694014549255
node_19: feature_name=cg16498647	feature_id[13].value <= threshold=0.17842455208301544
node_20: feature_name=cg01815538	feature_id[64].value > threshold=0.12991749495267868
node_22: feature_name=cg24765859	feature_id[59].value <= threshold=0.25354069471359253
node_23: feature_name=cg14252661	feature_id[32].value <= threshold=0.3826497495174408
node_24: feature_name=cg25012795	feature_id[27].value > threshold=0.8448219001293182
node_26: feature_name=cg12785694	feature_id[111].value <= threshold=0.5896344184875488
node_27: feature_name=cg24765859	feature_id[59].value <= threshold=0.060965344309806824
node_28: feature_name=cg23900774	feature_id[49].value > threshold=0.06204667314887047
Class: negative class
Rules_161	passed counts:2
node_0: feature_name=cg08866213	feature_id[0].value <= threshold=0.2800765037536621
node_1: feature_name=cg18973101	feature_id[3].value <= threshold=0.19313544780015945
node_2: feature_name=cg00124375	feature_id[132].value <= threshold=0.3366125524044037
node_3: feature_name=cg19229702	feature_id[18].value <= threshold=0.13627894967794418
node_4: feature_name=cg10114348	feature_id[105].value <= threshold=0.8172173500061035
node_5: feature_name=cg07948875	feature_id[148].value <= threshold=0.42067159712314606
Class: positive class
Rules_162	passed counts:1
node_0: feature_name=cg08866213	feature_id[0].value > threshold=0.2800765037536621
node_338: feature_name=cg03646131	feature_id[147].value > threshold=0.3580305427312851
node_402: feature_name=cg19112952	feature_id[101].value > threshold=0.2928236424922943
node_466: feature_name=cg00991639	feature_id[28].value > threshold=0.25998570024967194
node_470: feature_name=cg21687610	feature_id[95].value <= threshold=0.3895025998353958
node_471: feature_name=cg21244322	feature_id[76].value <= threshold=0.09300022572278976
node_472: feature_name=cg22675726	feature_id[42].value <= threshold=0.5402517318725586
Class: positive class
Rules_163	passed counts:1
node_0: feature_name=cg08866213	feature_id[0].value > threshold=0.2800765037536621
node_338: feature_name=cg03646131	feature_id[147].value > threshold=0.3580305427312851
node_402: feature_name=cg19112952	feature_id[101].value > threshold=0.2928236424922943
node_466: feature_name=cg00991639	feature_id[28].value <= threshold=0.25998570024967194
node_467: feature_name=cg02783270	feature_id[58].value > threshold=0.772060751914978
Class: positive class
Rules_164	passed counts:1
node_0: feature_name=cg08866213	feature_id[0].value > threshold=0.2800765037536621
node_338: feature_name=cg03646131	feature_id[147].value > threshold=0.3580305427312851
node_402: feature_name=cg19112952	feature_id[101].value <= threshold=0.2928236424922943
node_403: feature_name=cg25173404	feature_id[12].value > threshold=0.06420470029115677
node_441: feature_name=cg09076329	feature_id[102].value > threshold=0.3071646988391876
node_445: feature_name=cg21583440	feature_id[23].value > threshold=0.30219610035419464
node_449: feature_name=cg09334399	feature_id[43].value > threshold=0.8241147100925446
node_463: feature_name=cg09334399	feature_id[43].value > threshold=0.8461239635944366
Class: positive class
Rules_165	passed counts:1
node_0: feature_name=cg08866213	feature_id[0].value > threshold=0.2800765037536621
node_338: feature_name=cg03646131	feature_id[147].value > threshold=0.3580305427312851
node_402: feature_name=cg19112952	feature_id[101].value <= threshold=0.2928236424922943
node_403: feature_name=cg25173404	feature_id[12].value > threshold=0.06420470029115677
node_441: feature_name=cg09076329	feature_id[102].value > threshold=0.3071646988391876
node_445: feature_name=cg21583440	feature_id[23].value > threshold=0.30219610035419464
node_449: feature_name=cg09334399	feature_id[43].value <= threshold=0.8241147100925446
node_450: feature_name=cg12609829	feature_id[47].value > threshold=0.06689289584755898
node_454: feature_name=cg09702859	feature_id[16].value > threshold=0.6710492670536041
Class: negative class
Rules_166	passed counts:1
node_0: feature_name=cg08866213	feature_id[0].value > threshold=0.2800765037536621
node_338: feature_name=cg03646131	feature_id[147].value > threshold=0.3580305427312851
node_402: feature_name=cg19112952	feature_id[101].value <= threshold=0.2928236424922943
node_403: feature_name=cg25173404	feature_id[12].value > threshold=0.06420470029115677
node_441: feature_name=cg09076329	feature_id[102].value > threshold=0.3071646988391876
node_445: feature_name=cg21583440	feature_id[23].value > threshold=0.30219610035419464
node_449: feature_name=cg09334399	feature_id[43].value <= threshold=0.8241147100925446
node_450: feature_name=cg12609829	feature_id[47].value > threshold=0.06689289584755898
node_454: feature_name=cg09702859	feature_id[16].value <= threshold=0.6710492670536041
node_455: feature_name=cg00124375	feature_id[132].value > threshold=0.5138576477766037
[truncated: 1,044 more rows]

## Sheet: Chest-RT
Rules_0	passed counts:662
node_0: feature_name=cg05293861	feature_id[0].value > threshold=0.08129562810063362
node_68: feature_name=cg09921385	feature_id[10].value > threshold=0.5749298632144928
node_110: feature_name=cg02188223	feature_id[19].value > threshold=0.23600199818611145
node_200: feature_name=cg04895971	feature_id[52].value > threshold=0.20677435398101807
node_202: feature_name=cg02991078	feature_id[381].value <= threshold=0.8028817176818848
node_203: feature_name=cg00189689	feature_id[127].value > threshold=0.4460815042257309
node_205: feature_name=cg06535121	feature_id[45].value > threshold=0.31469954550266266
node_211: feature_name=cg03864568	feature_id[457].value > threshold=0.1692992001771927
node_215: feature_name=cg20249566	feature_id[462].value > threshold=0.6346460282802582
node_217: feature_name=cg03054277	feature_id[9].value <= threshold=0.788238912820816
node_218: feature_name=cg23860451	feature_id[146].value <= threshold=0.6950409710407257
node_219: feature_name=cg24690709	feature_id[172].value > threshold=0.15537869930267334
node_223: feature_name=cg22022041	feature_id[199].value <= threshold=0.8263185322284698
node_224: feature_name=cg16146033	feature_id[153].value > threshold=0.13361765444278717
node_228: feature_name=cg12361228	feature_id[91].value > threshold=0.5978316068649292
node_232: feature_name=cg04353007	feature_id[399].value > threshold=0.7518125474452972
node_234: feature_name=cg07266431	feature_id[227].value > threshold=0.18904849886894226
node_236: feature_name=cg07725527	feature_id[340].value > threshold=0.1234665997326374
node_238: feature_name=cg23900712	feature_id[31].value > threshold=0.5345549881458282
node_240: feature_name=cg26303870	feature_id[7].value <= threshold=0.7799774408340454
node_241: feature_name=cg14104842	feature_id[134].value <= threshold=0.4050205498933792
node_242: feature_name=cg13452062	feature_id[190].value > threshold=0.28680670261383057
node_244: feature_name=cg22138735	feature_id[46].value <= threshold=0.5658338963985443
node_245: feature_name=cg06576867	feature_id[260].value > threshold=0.19123800098896027
node_247: feature_name=cg14660076	feature_id[252].value <= threshold=0.646239161491394
node_248: feature_name=cg07465591	feature_id[244].value <= threshold=0.768040657043457
node_249: feature_name=cg02030592	feature_id[97].value <= threshold=0.5344341099262238
node_250: feature_name=cg12442513	feature_id[409].value > threshold=0.7822388112545013
node_252: feature_name=cg15857661	feature_id[473].value > threshold=0.500323548913002
node_256: feature_name=cg05516390	feature_id[266].value <= threshold=0.13128279894590378
node_257: feature_name=cg14728380	feature_id[236].value > threshold=0.24630574882030487
node_261: feature_name=cg22275570	feature_id[372].value <= threshold=0.2606952041387558
node_262: feature_name=cg26015149	feature_id[345].value > threshold=0.119541946798563
node_266: feature_name=cg18066211	feature_id[170].value > threshold=0.7280441224575043
node_270: feature_name=cg06178669	feature_id[229].value > threshold=0.06124969944357872
node_274: feature_name=cg22677985	feature_id[109].value > threshold=0.7205005884170532
Class: negative class
Rules_1	passed counts:154
node_0: feature_name=cg05293861	feature_id[0].value > threshold=0.08129562810063362
node_68: feature_name=cg09921385	feature_id[10].value > threshold=0.5749298632144928
node_110: feature_name=cg02188223	feature_id[19].value <= threshold=0.23600199818611145
node_111: feature_name=cg14007076	feature_id[77].value > threshold=0.7430811524391174
node_127: feature_name=cg16146033	feature_id[153].value > threshold=0.14817149937152863
node_151: feature_name=cg16734615	feature_id[8].value > threshold=0.46779344975948334
node_153: feature_name=cg12442513	feature_id[409].value > threshold=0.8747659921646118
node_181: feature_name=cg22445942	feature_id[461].value <= threshold=0.872095137834549
node_182: feature_name=cg17593512	feature_id[67].value > threshold=0.6569075882434845
node_186: feature_name=cg05293861	feature_id[0].value > threshold=0.09162868931889534
node_190: feature_name=cg21411447	feature_id[88].value > threshold=0.2642349973320961
node_192: feature_name=cg18533225	feature_id[466].value <= threshold=0.5714499354362488
Class: negative class
Rules_2	passed counts:117
node_0: feature_name=cg05293861	feature_id[0].value <= threshold=0.08129562810063362
node_1: feature_name=cg00135497	feature_id[118].value > threshold=0.858704000711441
node_47: feature_name=cg20237595	feature_id[75].value <= threshold=0.3767430931329727
node_48: feature_name=cg23752651	feature_id[300].value > threshold=0.5464886426925659
node_54: feature_name=cg07428576	feature_id[379].value > threshold=0.20624905079603195
node_56: feature_name=cg27589809	feature_id[365].value <= threshold=0.6662780344486237
node_57: feature_name=cg01513605	feature_id[206].value <= threshold=0.8768365979194641
node_58: feature_name=cg02679607	feature_id[476].value <= threshold=0.31956204771995544
Class: positive class
Rules_3	passed counts:78
node_0: feature_name=cg05293861	feature_id[0].value > threshold=0.08129562810063362
node_68: feature_name=cg09921385	feature_id[10].value > threshold=0.5749298632144928
node_110: feature_name=cg02188223	feature_id[19].value > threshold=0.23600199818611145
node_200: feature_name=cg04895971	feature_id[52].value > threshold=0.20677435398101807
node_202: feature_name=cg02991078	feature_id[381].value <= threshold=0.8028817176818848
node_203: feature_name=cg00189689	feature_id[127].value > threshold=0.4460815042257309
node_205: feature_name=cg06535121	feature_id[45].value > threshold=0.31469954550266266
node_211: feature_name=cg03864568	feature_id[457].value > threshold=0.1692992001771927
node_215: feature_name=cg20249566	feature_id[462].value > threshold=0.6346460282802582
node_217: feature_name=cg03054277	feature_id[9].value > threshold=0.788238912820816
node_301: feature_name=cg04024688	feature_id[141].value <= threshold=0.33317235112190247
node_302: feature_name=cg11250817	feature_id[443].value <= threshold=0.5157887041568756
node_303: feature_name=cg08587685	feature_id[226].value > threshold=0.4830564558506012
node_305: feature_name=cg17221955	feature_id[426].value <= threshold=0.3984495997428894
node_306: feature_name=cg26204448	feature_id[177].value > threshold=0.5502710193395615
node_308: feature_name=cg06586734	feature_id[233].value > threshold=0.31207846105098724
node_310: feature_name=cg18598117	feature_id[279].value <= threshold=0.44236069917678833
Class: negative class
Rules_4	passed counts:74
node_0: feature_name=cg05293861	feature_id[0].value > threshold=0.08129562810063362
node_68: feature_name=cg09921385	feature_id[10].value > threshold=0.5749298632144928
node_110: feature_name=cg02188223	feature_id[19].value <= threshold=0.23600199818611145
node_111: feature_name=cg14007076	feature_id[77].value > threshold=0.7430811524391174
node_127: feature_name=cg16146033	feature_id[153].value > threshold=0.14817149937152863
node_151: feature_name=cg16734615	feature_id[8].value > threshold=0.46779344975948334
node_153: feature_name=cg12442513	feature_id[409].value <= threshold=0.8747659921646118
node_154: feature_name=cg09490371	feature_id[13].value <= threshold=0.8471255600452423
node_155: feature_name=cg03333737	feature_id[448].value <= threshold=0.5504731237888336
node_156: feature_name=cg21752134	feature_id[58].value > threshold=0.4631647616624832
node_158: feature_name=cg23907053	feature_id[311].value <= threshold=0.3213369995355606
node_159: feature_name=cg05816866	feature_id[422].value > threshold=0.38071440160274506
node_163: feature_name=cg14066916	feature_id[156].value <= threshold=0.26166561245918274
node_164: feature_name=cg23491443	feature_id[222].value > threshold=0.11907284706830978
node_166: feature_name=cg04137142	feature_id[123].value > threshold=0.1669910028576851
Class: negative class
Rules_5	passed counts:60
node_0: feature_name=cg05293861	feature_id[0].value > threshold=0.08129562810063362
node_68: feature_name=cg09921385	feature_id[10].value <= threshold=0.5749298632144928
node_69: feature_name=cg06728103	feature_id[39].value <= threshold=0.2591390609741211
node_70: feature_name=cg21922478	feature_id[61].value <= threshold=0.38094480335712433
node_71: feature_name=cg07265924	feature_id[364].value > threshold=0.336428239941597
node_73: feature_name=cg24255843	feature_id[116].value <= threshold=0.8515600264072418
node_74: feature_name=cg05008895	feature_id[76].value > threshold=0.285957396030426
node_80: feature_name=cg16985233	feature_id[34].value <= threshold=0.8686172068119049
node_81: feature_name=cg04941595	feature_id[449].value > threshold=0.792201042175293
Class: positive class
Rules_6	passed counts:56
node_0: feature_name=cg05293861	feature_id[0].value <= threshold=0.08129562810063362
node_1: feature_name=cg00135497	feature_id[118].value <= threshold=0.858704000711441
node_2: feature_name=cg00097715	feature_id[20].value > threshold=0.6458452045917511
node_24: feature_name=cg00269395	feature_id[14].value <= threshold=0.68733149766922
node_25: feature_name=cg07265924	feature_id[364].value > threshold=0.38330090045928955
node_27: feature_name=cg00676801	feature_id[215].value > threshold=0.43551869690418243
node_31: feature_name=cg04593426	feature_id[155].value > threshold=0.16218824684619904
node_33: feature_name=cg15721529	feature_id[289].value > threshold=0.7199190557003021
Class: negative class
Rules_7	passed counts:50
node_0: feature_name=cg05293861	feature_id[0].value <= threshold=0.08129562810063362
node_1: feature_name=cg00135497	feature_id[118].value <= threshold=0.858704000711441
node_2: feature_name=cg00097715	feature_id[20].value <= threshold=0.6458452045917511
node_3: feature_name=cg06355129	feature_id[180].value > threshold=0.402980700135231
node_11: feature_name=cg11662039	feature_id[95].value <= threshold=0.7823430597782135
node_12: feature_name=cg07403016	feature_id[472].value > threshold=0.6151451468467712
node_16: feature_name=cg19128969	feature_id[251].value > threshold=0.4607868492603302
Class: positive class
Rules_8	passed counts:43
node_0: feature_name=cg05293861	feature_id[0].value > threshold=0.08129562810063362
node_68: feature_name=cg09921385	feature_id[10].value > threshold=0.5749298632144928
node_110: feature_name=cg02188223	feature_id[19].value <= threshold=0.23600199818611145
node_111: feature_name=cg14007076	feature_id[77].value > threshold=0.7430811524391174
node_127: feature_name=cg16146033	feature_id[153].value <= threshold=0.14817149937152863
node_128: feature_name=cg22138735	feature_id[46].value <= threshold=0.497323140501976
node_129: feature_name=cg11662039	feature_id[95].value > threshold=0.7202827036380768
node_131: feature_name=cg11701421	feature_id[290].value > threshold=0.7787834107875824
node_141: feature_name=cg25439632	feature_id[451].value > threshold=0.22677680104970932
node_143: feature_name=cg08855301	feature_id[151].value <= threshold=0.14621545374393463
Class: negative class
Rules_9	passed counts:38
node_0: feature_name=cg05293861	feature_id[0].value > threshold=0.08129562810063362
node_68: feature_name=cg09921385	feature_id[10].value <= threshold=0.5749298632144928
node_69: feature_name=cg06728103	feature_id[39].value > threshold=0.2591390609741211
node_103: feature_name=cg26303870	feature_id[7].value <= threshold=0.7239459753036499
node_104: feature_name=cg18462381	feature_id[468].value <= threshold=0.8727630078792572
Class: negative class
Rules_10	passed counts:37
node_0: feature_name=cg05293861	feature_id[0].value > threshold=0.08129562810063362
node_68: feature_name=cg09921385	feature_id[10].value > threshold=0.5749298632144928
node_110: feature_name=cg02188223	feature_id[19].value > threshold=0.23600199818611145
node_200: feature_name=cg04895971	feature_id[52].value > threshold=0.20677435398101807
node_202: feature_name=cg02991078	feature_id[381].value <= threshold=0.8028817176818848
node_203: feature_name=cg00189689	feature_id[127].value > threshold=0.4460815042257309
node_205: feature_name=cg06535121	feature_id[45].value > threshold=0.31469954550266266
node_211: feature_name=cg03864568	feature_id[457].value > threshold=0.1692992001771927
node_215: feature_name=cg20249566	feature_id[462].value > threshold=0.6346460282802582
node_217: feature_name=cg03054277	feature_id[9].value <= threshold=0.788238912820816
node_218: feature_name=cg23860451	feature_id[146].value <= threshold=0.6950409710407257
node_219: feature_name=cg24690709	feature_id[172].value > threshold=0.15537869930267334
node_223: feature_name=cg22022041	feature_id[199].value <= threshold=0.8263185322284698
node_224: feature_name=cg16146033	feature_id[153].value > threshold=0.13361765444278717
node_228: feature_name=cg12361228	feature_id[91].value > threshold=0.5978316068649292
node_232: feature_name=cg04353007	feature_id[399].value > threshold=0.7518125474452972
node_234: feature_name=cg07266431	feature_id[227].value > threshold=0.18904849886894226
node_236: feature_name=cg07725527	feature_id[340].value > threshold=0.1234665997326374
node_238: feature_name=cg23900712	feature_id[31].value > threshold=0.5345549881458282
node_240: feature_name=cg26303870	feature_id[7].value <= threshold=0.7799774408340454
node_241: feature_name=cg14104842	feature_id[134].value <= threshold=0.4050205498933792
node_242: feature_name=cg13452062	feature_id[190].value > threshold=0.28680670261383057
node_244: feature_name=cg22138735	feature_id[46].value <= threshold=0.5658338963985443
node_245: feature_name=cg06576867	feature_id[260].value > threshold=0.19123800098896027
node_247: feature_name=cg14660076	feature_id[252].value <= threshold=0.646239161491394
node_248: feature_name=cg07465591	feature_id[244].value <= threshold=0.768040657043457
node_249: feature_name=cg02030592	feature_id[97].value <= threshold=0.5344341099262238
node_250: feature_name=cg12442513	feature_id[409].value > threshold=0.7822388112545013
node_252: feature_name=cg15857661	feature_id[473].value > threshold=0.500323548913002
node_256: feature_name=cg05516390	feature_id[266].value > threshold=0.13128279894590378
node_282: feature_name=cg02812891	feature_id[470].value > threshold=0.5083025991916656
node_284: feature_name=cg02001279	feature_id[44].value <= threshold=0.34792643785476685
Class: negative class
Rules_11	passed counts:32
node_0: feature_name=cg05293861	feature_id[0].value > threshold=0.08129562810063362
node_68: feature_name=cg09921385	feature_id[10].value > threshold=0.5749298632144928
node_110: feature_name=cg02188223	feature_id[19].value <= threshold=0.23600199818611145
node_111: feature_name=cg14007076	feature_id[77].value <= threshold=0.7430811524391174
node_112: feature_name=cg08894487	feature_id[355].value <= threshold=0.20943694561719894
node_113: feature_name=cg25969122	feature_id[359].value <= threshold=0.1828126460313797
node_114: feature_name=cg16985233	feature_id[34].value <= threshold=0.8576824069023132
node_115: feature_name=cg04024688	feature_id[141].value <= threshold=0.27662140130996704
node_116: feature_name=cg15074889	feature_id[285].value > threshold=0.36734454333782196
Class: positive class
Rules_12	passed counts:26
node_0: feature_name=cg05293861	feature_id[0].value > threshold=0.08129562810063362
node_68: feature_name=cg09921385	feature_id[10].value <= threshold=0.5749298632144928
node_69: feature_name=cg06728103	feature_id[39].value <= threshold=0.2591390609741211
node_70: feature_name=cg21922478	feature_id[61].value > threshold=0.38094480335712433
node_86: feature_name=cg26540765	feature_id[303].value <= threshold=0.7211735546588898
node_87: feature_name=cg12499872	feature_id[99].value <= threshold=0.8284274637699127
Class: negative class
Rules_13	passed counts:25
node_0: feature_name=cg05293861	feature_id[0].value > threshold=0.08129562810063362
node_68: feature_name=cg09921385	feature_id[10].value > threshold=0.5749298632144928
node_110: feature_name=cg02188223	feature_id[19].value <= threshold=0.23600199818611145
node_111: feature_name=cg14007076	feature_id[77].value > threshold=0.7430811524391174
node_127: feature_name=cg16146033	feature_id[153].value <= threshold=0.14817149937152863
node_128: feature_name=cg22138735	feature_id[46].value <= threshold=0.497323140501976
node_129: feature_name=cg11662039	feature_id[95].value > threshold=0.7202827036380768
node_131: feature_name=cg11701421	feature_id[290].value <= threshold=0.7787834107875824
node_132: feature_name=cg12319836	feature_id[401].value <= threshold=0.5521324872970581
node_133: feature_name=cg12260840	feature_id[439].value <= threshold=0.45585325360298157
node_134: feature_name=cg13224583	feature_id[268].value > threshold=0.6076956987380981
Class: negative class
Rules_14	passed counts:22
node_0: feature_name=cg05293861	feature_id[0].value > threshold=0.08129562810063362
node_68: feature_name=cg09921385	feature_id[10].value > threshold=0.5749298632144928
node_110: feature_name=cg02188223	feature_id[19].value <= threshold=0.23600199818611145
node_111: feature_name=cg14007076	feature_id[77].value > threshold=0.7430811524391174
node_127: feature_name=cg16146033	feature_id[153].value <= threshold=0.14817149937152863
node_128: feature_name=cg22138735	feature_id[46].value > threshold=0.497323140501976
node_146: feature_name=cg02812891	feature_id[470].value <= threshold=0.6527072787284851
node_147: feature_name=cg20824804	feature_id[366].value <= threshold=0.3792971968650818
Class: positive class
Rules_15	passed counts:20
node_0: feature_name=cg05293861	feature_id[0].value > threshold=0.08129562810063362
node_68: feature_name=cg09921385	feature_id[10].value > threshold=0.5749298632144928
node_110: feature_name=cg02188223	feature_id[19].value > threshold=0.23600199818611145
node_200: feature_name=cg04895971	feature_id[52].value > threshold=0.20677435398101807
node_202: feature_name=cg02991078	feature_id[381].value <= threshold=0.8028817176818848
node_203: feature_name=cg00189689	feature_id[127].value > threshold=0.4460815042257309
node_205: feature_name=cg06535121	feature_id[45].value > threshold=0.31469954550266266
node_211: feature_name=cg03864568	feature_id[457].value > threshold=0.1692992001771927
node_215: feature_name=cg20249566	feature_id[462].value > threshold=0.6346460282802582
node_217: feature_name=cg03054277	feature_id[9].value > threshold=0.788238912820816
node_301: feature_name=cg04024688	feature_id[141].value <= threshold=0.33317235112190247
node_302: feature_name=cg11250817	feature_id[443].value > threshold=0.5157887041568756
node_314: feature_name=cg11135072	feature_id[327].value > threshold=0.27462419867515564
node_320: feature_name=cg00147801	feature_id[376].value <= threshold=0.4142390936613083
node_321: feature_name=cg03116755	feature_id[57].value <= threshold=0.17175185680389404
Class: negative class
Rules_16	passed counts:18
node_0: feature_name=cg05293861	feature_id[0].value <= threshold=0.08129562810063362
node_1: feature_name=cg00135497	feature_id[118].value <= threshold=0.858704000711441
node_2: feature_name=cg00097715	feature_id[20].value > threshold=0.6458452045917511
node_24: feature_name=cg00269395	feature_id[14].value > threshold=0.68733149766922
node_36: feature_name=cg20112376	feature_id[173].value > threshold=0.6804421246051788
node_40: feature_name=cg06586734	feature_id[233].value > threshold=0.36326174437999725
node_44: feature_name=cg07266431	feature_id[227].value <= threshold=0.36167459189891815
Class: negative class
Rules_17	passed counts:16
node_0: feature_name=cg05293861	feature_id[0].value <= threshold=0.08129562810063362
node_1: feature_name=cg00135497	feature_id[118].value <= threshold=0.858704000711441
node_2: feature_name=cg00097715	feature_id[20].value > threshold=0.6458452045917511
node_24: feature_name=cg00269395	feature_id[14].value > threshold=0.68733149766922
node_36: feature_name=cg20112376	feature_id[173].value <= threshold=0.6804421246051788
node_37: feature_name=cg01967102	feature_id[174].value <= threshold=0.16071205586194992
Class: positive class
Rules_18	passed counts:16
node_0: feature_name=cg05293861	feature_id[0].value <= threshold=0.08129562810063362
node_1: feature_name=cg00135497	feature_id[118].value <= threshold=0.858704000711441
node_2: feature_name=cg00097715	feature_id[20].value <= threshold=0.6458452045917511
node_3: feature_name=cg06355129	feature_id[180].value <= threshold=0.402980700135231
node_4: feature_name=cg16902294	feature_id[85].value <= threshold=0.8003233969211578
node_5: feature_name=cg12442513	feature_id[409].value > threshold=0.8455191254615784
Class: negative class
Rules_19	passed counts:15
node_0: feature_name=cg05293861	feature_id[0].value > threshold=0.08129562810063362
node_68: feature_name=cg09921385	feature_id[10].value <= threshold=0.5749298632144928
node_69: feature_name=cg06728103	feature_id[39].value <= threshold=0.2591390609741211
node_70: feature_name=cg21922478	feature_id[61].value > threshold=0.38094480335712433
node_86: feature_name=cg26540765	feature_id[303].value > threshold=0.7211735546588898
node_92: feature_name=cg25714134	feature_id[59].value > threshold=0.8482520878314972
node_96: feature_name=cg23440095	feature_id[341].value > threshold=0.3113619536161423
Class: positive class
Rules_20	passed counts:14
node_0: feature_name=cg05293861	feature_id[0].value > threshold=0.08129562810063362
node_68: feature_name=cg09921385	feature_id[10].value > threshold=0.5749298632144928
node_110: feature_name=cg02188223	feature_id[19].value <= threshold=0.23600199818611145
node_111: feature_name=cg14007076	feature_id[77].value > threshold=0.7430811524391174
node_127: feature_name=cg16146033	feature_id[153].value <= threshold=0.14817149937152863
node_128: feature_name=cg22138735	feature_id[46].value <= threshold=0.497323140501976
node_129: feature_name=cg11662039	feature_id[95].value > threshold=0.7202827036380768
node_131: feature_name=cg11701421	feature_id[290].value <= threshold=0.7787834107875824
node_132: feature_name=cg12319836	feature_id[401].value > threshold=0.5521324872970581
node_138: feature_name=cg01446044	feature_id[143].value <= threshold=0.5603687167167664
Class: positive class
Rules_21	passed counts:13
node_0: feature_name=cg05293861	feature_id[0].value > threshold=0.08129562810063362
node_68: feature_name=cg09921385	feature_id[10].value > threshold=0.5749298632144928
node_110: feature_name=cg02188223	feature_id[19].value <= threshold=0.23600199818611145
node_111: feature_name=cg14007076	feature_id[77].value > threshold=0.7430811524391174
node_127: feature_name=cg16146033	feature_id[153].value > threshold=0.14817149937152863
node_151: feature_name=cg16734615	feature_id[8].value > threshold=0.46779344975948334
node_153: feature_name=cg12442513	feature_id[409].value > threshold=0.8747659921646118
node_181: feature_name=cg22445942	feature_id[461].value <= threshold=0.872095137834549
node_182: feature_name=cg17593512	feature_id[67].value > threshold=0.6569075882434845
node_186: feature_name=cg05293861	feature_id[0].value <= threshold=0.09162868931889534
node_187: feature_name=cg10163536	feature_id[284].value <= threshold=0.28114430606365204
Class: negative class
Rules_22	passed counts:12
node_0: feature_name=cg05293861	feature_id[0].value > threshold=0.08129562810063362
node_68: feature_name=cg09921385	feature_id[10].value > threshold=0.5749298632144928
node_110: feature_name=cg02188223	feature_id[19].value > threshold=0.23600199818611145
node_200: feature_name=cg04895971	feature_id[52].value > threshold=0.20677435398101807
node_202: feature_name=cg02991078	feature_id[381].value <= threshold=0.8028817176818848
node_203: feature_name=cg00189689	feature_id[127].value > threshold=0.4460815042257309
node_205: feature_name=cg06535121	feature_id[45].value > threshold=0.31469954550266266
node_211: feature_name=cg03864568	feature_id[457].value > threshold=0.1692992001771927
node_215: feature_name=cg20249566	feature_id[462].value > threshold=0.6346460282802582
node_217: feature_name=cg03054277	feature_id[9].value <= threshold=0.788238912820816
node_218: feature_name=cg23860451	feature_id[146].value <= threshold=0.6950409710407257
node_219: feature_name=cg24690709	feature_id[172].value > threshold=0.15537869930267334
node_223: feature_name=cg22022041	feature_id[199].value > threshold=0.8263185322284698
node_293: feature_name=cg13866747	feature_id[343].value > threshold=0.4722195863723755
node_295: feature_name=cg16750777	feature_id[102].value <= threshold=0.6127733588218689
Class: negative class
Rules_23	passed counts:12
node_0: feature_name=cg05293861	feature_id[0].value > threshold=0.08129562810063362
node_68: feature_name=cg09921385	feature_id[10].value > threshold=0.5749298632144928
node_110: feature_name=cg02188223	feature_id[19].value <= threshold=0.23600199818611145
node_111: feature_name=cg14007076	feature_id[77].value > threshold=0.7430811524391174
node_127: feature_name=cg16146033	feature_id[153].value > threshold=0.14817149937152863
node_151: feature_name=cg16734615	feature_id[8].value > threshold=0.46779344975948334
node_153: feature_name=cg12442513	feature_id[409].value <= threshold=0.8747659921646118
node_154: feature_name=cg09490371	feature_id[13].value > threshold=0.8471255600452423
node_178: feature_name=cg02461690	feature_id[368].value <= threshold=0.7662325501441956
Class: positive class
Rules_24	passed counts:12
node_0: feature_name=cg05293861	feature_id[0].value <= threshold=0.08129562810063362
node_1: feature_name=cg00135497	feature_id[118].value > threshold=0.858704000711441
node_47: feature_name=cg20237595	feature_id[75].value > threshold=0.3767430931329727
node_65: feature_name=cg05516390	feature_id[266].value <= threshold=0.1295640468597412
Class: negative class
Rules_25	passed counts:12
node_0: feature_name=cg05293861	feature_id[0].value <= threshold=0.08129562810063362
node_1: feature_name=cg00135497	feature_id[118].value <= threshold=0.858704000711441
node_2: feature_name=cg00097715	feature_id[20].value <= threshold=0.6458452045917511
node_3: feature_name=cg06355129	feature_id[180].value > threshold=0.402980700135231
node_11: feature_name=cg11662039	feature_id[95].value > threshold=0.7823430597782135
node_19: feature_name=cg04137142	feature_id[123].value > threshold=0.26300203800201416
node_21: feature_name=cg07333545	feature_id[194].value <= threshold=0.349411204457283
Class: negative class
Rules_26	passed counts:11
node_0: feature_name=cg05293861	feature_id[0].value > threshold=0.08129562810063362
node_68: feature_name=cg09921385	feature_id[10].value > threshold=0.5749298632144928
node_110: feature_name=cg02188223	feature_id[19].value <= threshold=0.23600199818611145
node_111: feature_name=cg14007076	feature_id[77].value > threshold=0.7430811524391174
node_127: feature_name=cg16146033	feature_id[153].value <= threshold=0.14817149937152863
node_128: feature_name=cg22138735	feature_id[46].value <= threshold=0.497323140501976
node_129: feature_name=cg11662039	feature_id[95].value <= threshold=0.7202827036380768
Class: positive class
Rules_27	passed counts:10
node_0: feature_name=cg05293861	feature_id[0].value > threshold=0.08129562810063362
node_68: feature_name=cg09921385	feature_id[10].value > threshold=0.5749298632144928
node_110: feature_name=cg02188223	feature_id[19].value > threshold=0.23600199818611145
node_200: feature_name=cg04895971	feature_id[52].value > threshold=0.20677435398101807
node_202: feature_name=cg02991078	feature_id[381].value <= threshold=0.8028817176818848
node_203: feature_name=cg00189689	feature_id[127].value > threshold=0.4460815042257309
node_205: feature_name=cg06535121	feature_id[45].value > threshold=0.31469954550266266
node_211: feature_name=cg03864568	feature_id[457].value > threshold=0.1692992001771927
node_215: feature_name=cg20249566	feature_id[462].value > threshold=0.6346460282802582
node_217: feature_name=cg03054277	feature_id[9].value > threshold=0.788238912820816
node_301: feature_name=cg04024688	feature_id[141].value <= threshold=0.33317235112190247
node_302: feature_name=cg11250817	feature_id[443].value > threshold=0.5157887041568756
node_314: feature_name=cg11135072	feature_id[327].value <= threshold=0.27462419867515564
node_315: feature_name=cg14660076	feature_id[252].value > threshold=0.5037424862384796
Class: positive class
Rules_28	passed counts:10
node_0: feature_name=cg05293861	feature_id[0].value > threshold=0.08129562810063362
node_68: feature_name=cg09921385	feature_id[10].value > threshold=0.5749298632144928
node_110: feature_name=cg02188223	feature_id[19].value <= threshold=0.23600199818611145
node_111: feature_name=cg14007076	feature_id[77].value <= threshold=0.7430811524391174
node_112: feature_name=cg08894487	feature_id[355].value > threshold=0.20943694561719894
node_124: feature_name=cg23836155	feature_id[72].value > threshold=0.141099251806736
Class: negative class
Rules_29	passed counts:10
node_0: feature_name=cg05293861	feature_id[0].value > threshold=0.08129562810063362
node_68: feature_name=cg09921385	feature_id[10].value <= threshold=0.5749298632144928
node_69: feature_name=cg06728103	feature_id[39].value <= threshold=0.2591390609741211
node_70: feature_name=cg21922478	feature_id[61].value > threshold=0.38094480335712433
node_86: feature_name=cg26540765	feature_id[303].value > threshold=0.7211735546588898
node_92: feature_name=cg25714134	feature_id[59].value <= threshold=0.8482520878314972
node_93: feature_name=cg00907204	feature_id[207].value <= threshold=0.17708855122327805
Class: negative class
Rules_30	passed counts:10
node_0: feature_name=cg05293861	feature_id[0].value <= threshold=0.08129562810063362
node_1: feature_name=cg00135497	feature_id[118].value > threshold=0.858704000711441
node_47: feature_name=cg20237595	feature_id[75].value <= threshold=0.3767430931329727
node_48: feature_name=cg23752651	feature_id[300].value <= threshold=0.5464886426925659
node_49: feature_name=cg06308882	feature_id[478].value <= threshold=0.6952231824398041
node_50: feature_name=cg10040131	feature_id[139].value <= threshold=0.6148222982883453
Class: positive class
Rules_31	passed counts:8
node_0: feature_name=cg05293861	feature_id[0].value > threshold=0.08129562810063362
node_68: feature_name=cg09921385	feature_id[10].value > threshold=0.5749298632144928
node_110: feature_name=cg02188223	feature_id[19].value > threshold=0.23600199818611145
node_200: feature_name=cg04895971	feature_id[52].value > threshold=0.20677435398101807
node_202: feature_name=cg02991078	feature_id[381].value > threshold=0.8028817176818848
node_328: feature_name=cg16330347	feature_id[205].value > threshold=0.6605336964130402
Class: positive class
Rules_32	passed counts:8
node_0: feature_name=cg05293861	feature_id[0].value > threshold=0.08129562810063362
node_68: feature_name=cg09921385	feature_id[10].value > threshold=0.5749298632144928
node_110: feature_name=cg02188223	feature_id[19].value > threshold=0.23600199818611145
node_200: feature_name=cg04895971	feature_id[52].value > threshold=0.20677435398101807
node_202: feature_name=cg02991078	feature_id[381].value <= threshold=0.8028817176818848
node_203: feature_name=cg00189689	feature_id[127].value > threshold=0.4460815042257309
node_205: feature_name=cg06535121	feature_id[45].value > threshold=0.31469954550266266
node_211: feature_name=cg03864568	feature_id[457].value > threshold=0.1692992001771927
node_215: feature_name=cg20249566	feature_id[462].value > threshold=0.6346460282802582
node_217: feature_name=cg03054277	feature_id[9].value <= threshold=0.788238912820816
node_218: feature_name=cg23860451	feature_id[146].value <= threshold=0.6950409710407257
node_219: feature_name=cg24690709	feature_id[172].value > threshold=0.15537869930267334
node_223: feature_name=cg22022041	feature_id[199].value <= threshold=0.8263185322284698
node_224: feature_name=cg16146033	feature_id[153].value <= threshold=0.13361765444278717
node_225: feature_name=cg11250817	feature_id[443].value <= threshold=0.5254181921482086
Class: negative class
Rules_33	passed counts:8
node_0: feature_name=cg05293861	feature_id[0].value > threshold=0.08129562810063362
node_68: feature_name=cg09921385	feature_id[10].value > threshold=0.5749298632144928
node_110: feature_name=cg02188223	feature_id[19].value > threshold=0.23600199818611145
node_200: feature_name=cg04895971	feature_id[52].value > threshold=0.20677435398101807
node_202: feature_name=cg02991078	feature_id[381].value <= threshold=0.8028817176818848
node_203: feature_name=cg00189689	feature_id[127].value > threshold=0.4460815042257309
node_205: feature_name=cg06535121	feature_id[45].value <= threshold=0.31469954550266266
node_206: feature_name=cg18718364	feature_id[188].value <= threshold=0.9199192225933075
node_207: feature_name=cg11869499	feature_id[164].value <= threshold=0.2004123479127884
Class: positive class
Rules_34	passed counts:8
node_0: feature_name=cg05293861	feature_id[0].value > threshold=0.08129562810063362
node_68: feature_name=cg09921385	feature_id[10].value <= threshold=0.5749298632144928
node_69: feature_name=cg06728103	feature_id[39].value <= threshold=0.2591390609741211
node_70: feature_name=cg21922478	feature_id[61].value <= threshold=0.38094480335712433
node_71: feature_name=cg07265924	feature_id[364].value > threshold=0.336428239941597
node_73: feature_name=cg24255843	feature_id[116].value <= threshold=0.8515600264072418
node_74: feature_name=cg05008895	feature_id[76].value <= threshold=0.285957396030426
node_75: feature_name=cg21242123	feature_id[191].value <= threshold=0.19682669639587402
node_76: feature_name=cg23078123	feature_id[259].value > threshold=0.6187008023262024
Class: positive class
Rules_35	passed counts:8
node_0: feature_name=cg05293861	feature_id[0].value <= threshold=0.08129562810063362
node_1: feature_name=cg00135497	feature_id[118].value > threshold=0.858704000711441
node_47: feature_name=cg20237595	feature_id[75].value <= threshold=0.3767430931329727
node_48: feature_name=cg23752651	feature_id[300].value <= threshold=0.5464886426925659
node_49: feature_name=cg06308882	feature_id[478].value > threshold=0.6952231824398041
Class: negative class
Rules_36	passed counts:7
node_0: feature_name=cg05293861	feature_id[0].value > threshold=0.08129562810063362
node_68: feature_name=cg09921385	feature_id[10].value <= threshold=0.5749298632144928
node_69: feature_name=cg06728103	feature_id[39].value > threshold=0.2591390609741211
node_103: feature_name=cg26303870	feature_id[7].value > threshold=0.7239459753036499
node_107: feature_name=cg21585138	feature_id[49].value <= threshold=0.7757469713687897
Class: positive class
Rules_37	passed counts:6
node_0: feature_name=cg05293861	feature_id[0].value > threshold=0.08129562810063362
node_68: feature_name=cg09921385	feature_id[10].value > threshold=0.5749298632144928
node_110: feature_name=cg02188223	feature_id[19].value > threshold=0.23600199818611145
node_200: feature_name=cg04895971	feature_id[52].value > threshold=0.20677435398101807
node_202: feature_name=cg02991078	feature_id[381].value <= threshold=0.8028817176818848
node_203: feature_name=cg00189689	feature_id[127].value > threshold=0.4460815042257309
node_205: feature_name=cg06535121	feature_id[45].value <= threshold=0.31469954550266266
node_206: feature_name=cg18718364	feature_id[188].value > threshold=0.9199192225933075
Class: negative class
Rules_38	passed counts:6
node_0: feature_name=cg05293861	feature_id[0].value > threshold=0.08129562810063362
node_68: feature_name=cg09921385	feature_id[10].value > threshold=0.5749298632144928
node_110: feature_name=cg02188223	feature_id[19].value <= threshold=0.23600199818611145
node_111: feature_name=cg14007076	feature_id[77].value <= threshold=0.7430811524391174
node_112: feature_name=cg08894487	feature_id[355].value <= threshold=0.20943694561719894
node_113: feature_name=cg25969122	feature_id[359].value <= threshold=0.1828126460313797
node_114: feature_name=cg16985233	feature_id[34].value > threshold=0.8576824069023132
node_120: feature_name=cg06112444	feature_id[334].value > threshold=0.08722482994198799
Class: negative class
Rules_39	passed counts:6
node_0: feature_name=cg05293861	feature_id[0].value > threshold=0.08129562810063362
node_68: feature_name=cg09921385	feature_id[10].value <= threshold=0.5749298632144928
node_69: feature_name=cg06728103	feature_id[39].value <= threshold=0.2591390609741211
node_70: feature_name=cg21922478	feature_id[61].value > threshold=0.38094480335712433
node_86: feature_name=cg26540765	feature_id[303].value > threshold=0.7211735546588898
node_92: feature_name=cg25714134	feature_id[59].value > threshold=0.8482520878314972
node_96: feature_name=cg23440095	feature_id[341].value <= threshold=0.3113619536161423
node_97: feature_name=cg20515136	feature_id[269].value <= threshold=0.474002942442894
Class: negative class
Rules_40	passed counts:6
node_0: feature_name=cg05293861	feature_id[0].value > threshold=0.08129562810063362
node_68: feature_name=cg09921385	feature_id[10].value <= threshold=0.5749298632144928
node_69: feature_name=cg06728103	feature_id[39].value <= threshold=0.2591390609741211
node_70: feature_name=cg21922478	feature_id[61].value <= threshold=0.38094480335712433
node_71: feature_name=cg07265924	feature_id[364].value > threshold=0.336428239941597
node_73: feature_name=cg24255843	feature_id[116].value > threshold=0.8515600264072418
Class: negative class
Rules_41	passed counts:6
node_0: feature_name=cg05293861	feature_id[0].value > threshold=0.08129562810063362
node_68: feature_name=cg09921385	feature_id[10].value <= threshold=0.5749298632144928
node_69: feature_name=cg06728103	feature_id[39].value <= threshold=0.2591390609741211
node_70: feature_name=cg21922478	feature_id[61].value <= threshold=0.38094480335712433
node_71: feature_name=cg07265924	feature_id[364].value > threshold=0.336428239941597
node_73: feature_name=cg24255843	feature_id[116].value <= threshold=0.8515600264072418
node_74: feature_name=cg05008895	feature_id[76].value <= threshold=0.285957396030426
node_75: feature_name=cg21242123	feature_id[191].value > threshold=0.19682669639587402
Class: negative class
Rules_42	passed counts:6
node_0: feature_name=cg05293861	feature_id[0].value > threshold=0.08129562810063362
node_68: feature_name=cg09921385	feature_id[10].value <= threshold=0.5749298632144928
node_69: feature_name=cg06728103	feature_id[39].value <= threshold=0.2591390609741211
node_70: feature_name=cg21922478	feature_id[61].value <= threshold=0.38094480335712433
node_71: feature_name=cg07265924	feature_id[364].value <= threshold=0.336428239941597
Class: negative class
Rules_43	passed counts:6
node_0: feature_name=cg05293861	feature_id[0].value <= threshold=0.08129562810063362
node_1: feature_name=cg00135497	feature_id[118].value <= threshold=0.858704000711441
node_2: feature_name=cg00097715	feature_id[20].value <= threshold=0.6458452045917511
node_3: feature_name=cg06355129	feature_id[180].value <= threshold=0.402980700135231
node_4: feature_name=cg16902294	feature_id[85].value > threshold=0.8003233969211578
node_8: feature_name=cg23895055	feature_id[48].value <= threshold=0.728170245885849
Class: positive class
Rules_44	passed counts:5
node_0: feature_name=cg05293861	feature_id[0].value > threshold=0.08129562810063362
node_68: feature_name=cg09921385	feature_id[10].value > threshold=0.5749298632144928
node_110: feature_name=cg02188223	feature_id[19].value > threshold=0.23600199818611145
node_200: feature_name=cg04895971	feature_id[52].value > threshold=0.20677435398101807
node_202: feature_name=cg02991078	feature_id[381].value <= threshold=0.8028817176818848
node_203: feature_name=cg00189689	feature_id[127].value > threshold=0.4460815042257309
node_205: feature_name=cg06535121	feature_id[45].value > threshold=0.31469954550266266
node_211: feature_name=cg03864568	feature_id[457].value > threshold=0.1692992001771927
node_215: feature_name=cg20249566	feature_id[462].value > threshold=0.6346460282802582
node_217: feature_name=cg03054277	feature_id[9].value <= threshold=0.788238912820816
node_218: feature_name=cg23860451	feature_id[146].value <= threshold=0.6950409710407257
node_219: feature_name=cg24690709	feature_id[172].value > threshold=0.15537869930267334
node_223: feature_name=cg22022041	feature_id[199].value > threshold=0.8263185322284698
node_293: feature_name=cg13866747	feature_id[343].value <= threshold=0.4722195863723755
Class: positive class
Rules_45	passed counts:5
node_0: feature_name=cg05293861	feature_id[0].value > threshold=0.08129562810063362
node_68: feature_name=cg09921385	feature_id[10].value > threshold=0.5749298632144928
node_110: feature_name=cg02188223	feature_id[19].value > threshold=0.23600199818611145
node_200: feature_name=cg04895971	feature_id[52].value > threshold=0.20677435398101807
node_202: feature_name=cg02991078	feature_id[381].value <= threshold=0.8028817176818848
node_203: feature_name=cg00189689	feature_id[127].value > threshold=0.4460815042257309
node_205: feature_name=cg06535121	feature_id[45].value > threshold=0.31469954550266266
node_211: feature_name=cg03864568	feature_id[457].value > threshold=0.1692992001771927
node_215: feature_name=cg20249566	feature_id[462].value > threshold=0.6346460282802582
node_217: feature_name=cg03054277	feature_id[9].value <= threshold=0.788238912820816
node_218: feature_name=cg23860451	feature_id[146].value <= threshold=0.6950409710407257
node_219: feature_name=cg24690709	feature_id[172].value > threshold=0.15537869930267334
node_223: feature_name=cg22022041	feature_id[199].value <= threshold=0.8263185322284698
node_224: feature_name=cg16146033	feature_id[153].value > threshold=0.13361765444278717
node_228: feature_name=cg12361228	feature_id[91].value > threshold=0.5978316068649292
node_232: feature_name=cg04353007	feature_id[399].value > threshold=0.7518125474452972
node_234: feature_name=cg07266431	feature_id[227].value > threshold=0.18904849886894226
node_236: feature_name=cg07725527	feature_id[340].value > threshold=0.1234665997326374
node_238: feature_name=cg23900712	feature_id[31].value > threshold=0.5345549881458282
node_240: feature_name=cg26303870	feature_id[7].value <= threshold=0.7799774408340454
node_241: feature_name=cg14104842	feature_id[134].value <= threshold=0.4050205498933792
node_242: feature_name=cg13452062	feature_id[190].value > threshold=0.28680670261383057
node_244: feature_name=cg22138735	feature_id[46].value <= threshold=0.5658338963985443
node_245: feature_name=cg06576867	feature_id[260].value > threshold=0.19123800098896027
node_247: feature_name=cg14660076	feature_id[252].value <= threshold=0.646239161491394
node_248: feature_name=cg07465591	feature_id[244].value <= threshold=0.768040657043457
node_249: feature_name=cg02030592	feature_id[97].value <= threshold=0.5344341099262238
node_250: feature_name=cg12442513	feature_id[409].value > threshold=0.7822388112545013
node_252: feature_name=cg15857661	feature_id[473].value > threshold=0.500323548913002
node_256: feature_name=cg05516390	feature_id[266].value <= threshold=0.13128279894590378
node_257: feature_name=cg14728380	feature_id[236].value > threshold=0.24630574882030487
node_261: feature_name=cg22275570	feature_id[372].value <= threshold=0.2606952041387558
node_262: feature_name=cg26015149	feature_id[345].value > threshold=0.119541946798563
node_266: feature_name=cg18066211	feature_id[170].value > threshold=0.7280441224575043
node_270: feature_name=cg06178669	feature_id[229].value > threshold=0.06124969944357872
node_274: feature_name=cg22677985	feature_id[109].value <= threshold=0.7205005884170532
node_275: feature_name=cg21393163	feature_id[483].value <= threshold=0.09143014997243881
Class: negative class
Rules_46	passed counts:5
node_0: feature_name=cg05293861	feature_id[0].value > threshold=0.08129562810063362
node_68: feature_name=cg09921385	feature_id[10].value > threshold=0.5749298632144928
node_110: feature_name=cg02188223	feature_id[19].value > threshold=0.23600199818611145
node_200: feature_name=cg04895971	feature_id[52].value > threshold=0.20677435398101807
node_202: feature_name=cg02991078	feature_id[381].value <= threshold=0.8028817176818848
node_203: feature_name=cg00189689	feature_id[127].value > threshold=0.4460815042257309
node_205: feature_name=cg06535121	feature_id[45].value > threshold=0.31469954550266266
node_211: feature_name=cg03864568	feature_id[457].value > threshold=0.1692992001771927
node_215: feature_name=cg20249566	feature_id[462].value > threshold=0.6346460282802582
node_217: feature_name=cg03054277	feature_id[9].value <= threshold=0.788238912820816
node_218: feature_name=cg23860451	feature_id[146].value <= threshold=0.6950409710407257
node_219: feature_name=cg24690709	feature_id[172].value > threshold=0.15537869930267334
node_223: feature_name=cg22022041	feature_id[199].value <= threshold=0.8263185322284698
node_224: feature_name=cg16146033	feature_id[153].value > threshold=0.13361765444278717
node_228: feature_name=cg12361228	feature_id[91].value <= threshold=0.5978316068649292
node_229: feature_name=cg04986324	feature_id[280].value > threshold=0.49595700204372406
Class: negative class
Rules_47	passed counts:5
node_0: feature_name=cg05293861	feature_id[0].value > threshold=0.08129562810063362
node_68: feature_name=cg09921385	feature_id[10].value > threshold=0.5749298632144928
node_110: feature_name=cg02188223	feature_id[19].value > threshold=0.23600199818611145
node_200: feature_name=cg04895971	feature_id[52].value > threshold=0.20677435398101807
node_202: feature_name=cg02991078	feature_id[381].value <= threshold=0.8028817176818848
node_203: feature_name=cg00189689	feature_id[127].value > threshold=0.4460815042257309
node_205: feature_name=cg06535121	feature_id[45].value > threshold=0.31469954550266266
node_211: feature_name=cg03864568	feature_id[457].value > threshold=0.1692992001771927
node_215: feature_name=cg20249566	feature_id[462].value > threshold=0.6346460282802582
node_217: feature_name=cg03054277	feature_id[9].value <= threshold=0.788238912820816
node_218: feature_name=cg23860451	feature_id[146].value <= threshold=0.6950409710407257
node_219: feature_name=cg24690709	feature_id[172].value > threshold=0.15537869930267334
node_223: feature_name=cg22022041	feature_id[199].value <= threshold=0.8263185322284698
node_224: feature_name=cg16146033	feature_id[153].value <= threshold=0.13361765444278717
node_225: feature_name=cg11250817	feature_id[443].value > threshold=0.5254181921482086
Class: positive class
Rules_48	passed counts:5
node_0: feature_name=cg05293861	feature_id[0].value > threshold=0.08129562810063362
node_68: feature_name=cg09921385	feature_id[10].value > threshold=0.5749298632144928
node_110: feature_name=cg02188223	feature_id[19].value > threshold=0.23600199818611145
node_200: feature_name=cg04895971	feature_id[52].value > threshold=0.20677435398101807
node_202: feature_name=cg02991078	feature_id[381].value <= threshold=0.8028817176818848
node_203: feature_name=cg00189689	feature_id[127].value > threshold=0.4460815042257309
node_205: feature_name=cg06535121	feature_id[45].value > threshold=0.31469954550266266
node_211: feature_name=cg03864568	feature_id[457].value <= threshold=0.1692992001771927
node_212: feature_name=cg25714134	feature_id[59].value > threshold=0.8474501967430115
Class: positive class
Rules_49	passed counts:5
node_0: feature_name=cg05293861	feature_id[0].value > threshold=0.08129562810063362
node_68: feature_name=cg09921385	feature_id[10].value > threshold=0.5749298632144928
node_110: feature_name=cg02188223	feature_id[19].value > threshold=0.23600199818611145
node_200: feature_name=cg04895971	feature_id[52].value <= threshold=0.20677435398101807
Class: positive class
Rules_50	passed counts:5
node_0: feature_name=cg05293861	feature_id[0].value > threshold=0.08129562810063362
node_68: feature_name=cg09921385	feature_id[10].value > threshold=0.5749298632144928
node_110: feature_name=cg02188223	feature_id[19].value <= threshold=0.23600199818611145
node_111: feature_name=cg14007076	feature_id[77].value > threshold=0.7430811524391174
node_127: feature_name=cg16146033	feature_id[153].value > threshold=0.14817149937152863
node_151: feature_name=cg16734615	feature_id[8].value > threshold=0.46779344975948334
node_153: feature_name=cg12442513	feature_id[409].value > threshold=0.8747659921646118
node_181: feature_name=cg22445942	feature_id[461].value <= threshold=0.872095137834549
node_182: feature_name=cg17593512	feature_id[67].value > threshold=0.6569075882434845
node_186: feature_name=cg05293861	feature_id[0].value <= threshold=0.09162868931889534
node_187: feature_name=cg10163536	feature_id[284].value > threshold=0.28114430606365204
Class: positive class
Rules_51	passed counts:5
node_0: feature_name=cg05293861	feature_id[0].value > threshold=0.08129562810063362
node_68: feature_name=cg09921385	feature_id[10].value > threshold=0.5749298632144928
node_110: feature_name=cg02188223	feature_id[19].value <= threshold=0.23600199818611145
node_111: feature_name=cg14007076	feature_id[77].value > threshold=0.7430811524391174
node_127: feature_name=cg16146033	feature_id[153].value > threshold=0.14817149937152863
node_151: feature_name=cg16734615	feature_id[8].value > threshold=0.46779344975948334
node_153: feature_name=cg12442513	feature_id[409].value <= threshold=0.8747659921646118
node_154: feature_name=cg09490371	feature_id[13].value <= threshold=0.8471255600452423
node_155: feature_name=cg03333737	feature_id[448].value > threshold=0.5504731237888336
node_175: feature_name=cg11494773	feature_id[152].value <= threshold=0.22472134232521057
Class: positive class
Rules_52	passed counts:5
node_0: feature_name=cg05293861	feature_id[0].value > threshold=0.08129562810063362
node_68: feature_name=cg09921385	feature_id[10].value > threshold=0.5749298632144928
node_110: feature_name=cg02188223	feature_id[19].value <= threshold=0.23600199818611145
node_111: feature_name=cg14007076	feature_id[77].value > threshold=0.7430811524391174
node_127: feature_name=cg16146033	feature_id[153].value > threshold=0.14817149937152863
node_151: feature_name=cg16734615	feature_id[8].value > threshold=0.46779344975948334
node_153: feature_name=cg12442513	feature_id[409].value <= threshold=0.8747659921646118
node_154: feature_name=cg09490371	feature_id[13].value <= threshold=0.8471255600452423
node_155: feature_name=cg03333737	feature_id[448].value <= threshold=0.5504731237888336
node_156: feature_name=cg21752134	feature_id[58].value > threshold=0.4631647616624832
node_158: feature_name=cg23907053	feature_id[311].value > threshold=0.3213369995355606
node_172: feature_name=cg22318959	feature_id[438].value <= threshold=0.18157480657100677
Class: positive class
Rules_53	passed counts:5
node_0: feature_name=cg05293861	feature_id[0].value > threshold=0.08129562810063362
node_68: feature_name=cg09921385	feature_id[10].value > threshold=0.5749298632144928
node_110: feature_name=cg02188223	feature_id[19].value <= threshold=0.23600199818611145
node_111: feature_name=cg14007076	feature_id[77].value > threshold=0.7430811524391174
node_127: feature_name=cg16146033	feature_id[153].value <= threshold=0.14817149937152863
node_128: feature_name=cg22138735	feature_id[46].value <= threshold=0.497323140501976
node_129: feature_name=cg11662039	feature_id[95].value > threshold=0.7202827036380768
node_131: feature_name=cg11701421	feature_id[290].value <= threshold=0.7787834107875824
node_132: feature_name=cg12319836	feature_id[401].value > threshold=0.5521324872970581
node_138: feature_name=cg01446044	feature_id[143].value > threshold=0.5603687167167664
Class: negative class
Rules_54	passed counts:5
node_0: feature_name=cg05293861	feature_id[0].value > threshold=0.08129562810063362
node_68: feature_name=cg09921385	feature_id[10].value > threshold=0.5749298632144928
node_110: feature_name=cg02188223	feature_id[19].value <= threshold=0.23600199818611145
node_111: feature_name=cg14007076	feature_id[77].value <= threshold=0.7430811524391174
node_112: feature_name=cg08894487	feature_id[355].value <= threshold=0.20943694561719894
node_113: feature_name=cg25969122	feature_id[359].value > threshold=0.1828126460313797
Class: negative class
Rules_55	passed counts:5
node_0: feature_name=cg05293861	feature_id[0].value <= threshold=0.08129562810063362
node_1: feature_name=cg00135497	feature_id[118].value > threshold=0.858704000711441
node_47: feature_name=cg20237595	feature_id[75].value > threshold=0.3767430931329727
node_65: feature_name=cg05516390	feature_id[266].value > threshold=0.1295640468597412
Class: positive class
Rules_56	passed counts:5
node_0: feature_name=cg05293861	feature_id[0].value <= threshold=0.08129562810063362
node_1: feature_name=cg00135497	feature_id[118].value <= threshold=0.858704000711441
node_2: feature_name=cg00097715	feature_id[20].value <= threshold=0.6458452045917511
node_3: feature_name=cg06355129	feature_id[180].value > threshold=0.402980700135231
node_11: feature_name=cg11662039	feature_id[95].value > threshold=0.7823430597782135
node_19: feature_name=cg04137142	feature_id[123].value <= threshold=0.26300203800201416
Class: positive class
Rules_57	passed counts:5
node_0: feature_name=cg05293861	feature_id[0].value <= threshold=0.08129562810063362
node_1: feature_name=cg00135497	feature_id[118].value <= threshold=0.858704000711441
node_2: feature_name=cg00097715	feature_id[20].value <= threshold=0.6458452045917511
node_3: feature_name=cg06355129	feature_id[180].value > threshold=0.402980700135231
node_11: feature_name=cg11662039	feature_id[95].value <= threshold=0.7823430597782135
node_12: feature_name=cg07403016	feature_id[472].value <= threshold=0.6151451468467712
node_13: feature_name=cg02679607	feature_id[476].value > threshold=0.19891544431447983
Class: negative class
Rules_58	passed counts:4
node_0: feature_name=cg05293861	feature_id[0].value > threshold=0.08129562810063362
node_68: feature_name=cg09921385	feature_id[10].value > threshold=0.5749298632144928
node_110: feature_name=cg02188223	feature_id[19].value > threshold=0.23600199818611145
node_200: feature_name=cg04895971	feature_id[52].value > threshold=0.20677435398101807
node_202: feature_name=cg02991078	feature_id[381].value > threshold=0.8028817176818848
node_328: feature_name=cg16330347	feature_id[205].value <= threshold=0.6605336964130402
Class: negative class
Rules_59	passed counts:4
node_0: feature_name=cg05293861	feature_id[0].value > threshold=0.08129562810063362
node_68: feature_name=cg09921385	feature_id[10].value > threshold=0.5749298632144928
node_110: feature_name=cg02188223	feature_id[19].value > threshold=0.23600199818611145
node_200: feature_name=cg04895971	feature_id[52].value > threshold=0.20677435398101807
node_202: feature_name=cg02991078	feature_id[381].value <= threshold=0.8028817176818848
node_203: feature_name=cg00189689	feature_id[127].value > threshold=0.4460815042257309
node_205: feature_name=cg06535121	feature_id[45].value > threshold=0.31469954550266266
node_211: feature_name=cg03864568	feature_id[457].value > threshold=0.1692992001771927
node_215: feature_name=cg20249566	feature_id[462].value > threshold=0.6346460282802582
node_217: feature_name=cg03054277	feature_id[9].value > threshold=0.788238912820816
node_301: feature_name=cg04024688	feature_id[141].value > threshold=0.33317235112190247
Class: positive class
Rules_60	passed counts:4
node_0: feature_name=cg05293861	feature_id[0].value > threshold=0.08129562810063362
node_68: feature_name=cg09921385	feature_id[10].value > threshold=0.5749298632144928
node_110: feature_name=cg02188223	feature_id[19].value > threshold=0.23600199818611145
node_200: feature_name=cg04895971	feature_id[52].value > threshold=0.20677435398101807
node_202: feature_name=cg02991078	feature_id[381].value <= threshold=0.8028817176818848
node_203: feature_name=cg00189689	feature_id[127].value > threshold=0.4460815042257309
node_205: feature_name=cg06535121	feature_id[45].value > threshold=0.31469954550266266
node_211: feature_name=cg03864568	feature_id[457].value > threshold=0.1692992001771927
node_215: feature_name=cg20249566	feature_id[462].value > threshold=0.6346460282802582
node_217: feature_name=cg03054277	feature_id[9].value <= threshold=0.788238912820816
node_218: feature_name=cg23860451	feature_id[146].value > threshold=0.6950409710407257
node_298: feature_name=cg11537298	feature_id[287].value > threshold=0.6321747004985809
Class: positive class
Rules_61	passed counts:4
node_0: feature_name=cg05293861	feature_id[0].value > threshold=0.08129562810063362
node_68: feature_name=cg09921385	feature_id[10].value > threshold=0.5749298632144928
node_110: feature_name=cg02188223	feature_id[19].value > threshold=0.23600199818611145
node_200: feature_name=cg04895971	feature_id[52].value > threshold=0.20677435398101807
node_202: feature_name=cg02991078	feature_id[381].value <= threshold=0.8028817176818848
node_203: feature_name=cg00189689	feature_id[127].value > threshold=0.4460815042257309
node_205: feature_name=cg06535121	feature_id[45].value > threshold=0.31469954550266266
node_211: feature_name=cg03864568	feature_id[457].value > threshold=0.1692992001771927
node_215: feature_name=cg20249566	feature_id[462].value > threshold=0.6346460282802582
node_217: feature_name=cg03054277	feature_id[9].value <= threshold=0.788238912820816
node_218: feature_name=cg23860451	feature_id[146].value <= threshold=0.6950409710407257
node_219: feature_name=cg24690709	feature_id[172].value > threshold=0.15537869930267334
node_223: feature_name=cg22022041	feature_id[199].value <= threshold=0.8263185322284698
node_224: feature_name=cg16146033	feature_id[153].value > threshold=0.13361765444278717
node_228: feature_name=cg12361228	feature_id[91].value > threshold=0.5978316068649292
node_232: feature_name=cg04353007	feature_id[399].value > threshold=0.7518125474452972
node_234: feature_name=cg07266431	feature_id[227].value > threshold=0.18904849886894226
node_236: feature_name=cg07725527	feature_id[340].value > threshold=0.1234665997326374
node_238: feature_name=cg23900712	feature_id[31].value > threshold=0.5345549881458282
node_240: feature_name=cg26303870	feature_id[7].value <= threshold=0.7799774408340454
node_241: feature_name=cg14104842	feature_id[134].value <= threshold=0.4050205498933792
node_242: feature_name=cg13452062	feature_id[190].value > threshold=0.28680670261383057
node_244: feature_name=cg22138735	feature_id[46].value <= threshold=0.5658338963985443
node_245: feature_name=cg06576867	feature_id[260].value > threshold=0.19123800098896027
node_247: feature_name=cg14660076	feature_id[252].value <= threshold=0.646239161491394
node_248: feature_name=cg07465591	feature_id[244].value <= threshold=0.768040657043457
node_249: feature_name=cg02030592	feature_id[97].value <= threshold=0.5344341099262238
node_250: feature_name=cg12442513	feature_id[409].value > threshold=0.7822388112545013
node_252: feature_name=cg15857661	feature_id[473].value > threshold=0.500323548913002
node_256: feature_name=cg05516390	feature_id[266].value <= threshold=0.13128279894590378
node_257: feature_name=cg14728380	feature_id[236].value > threshold=0.24630574882030487
node_261: feature_name=cg22275570	feature_id[372].value <= threshold=0.2606952041387558
node_262: feature_name=cg26015149	feature_id[345].value > threshold=0.119541946798563
node_266: feature_name=cg18066211	feature_id[170].value > threshold=0.7280441224575043
node_270: feature_name=cg06178669	feature_id[229].value <= threshold=0.06124969944357872
node_271: feature_name=cg26621020	feature_id[26].value > threshold=0.19149725139141083
Class: negative class
Rules_62	passed counts:4
node_0: feature_name=cg05293861	feature_id[0].value > threshold=0.08129562810063362
node_68: feature_name=cg09921385	feature_id[10].value > threshold=0.5749298632144928
node_110: feature_name=cg02188223	feature_id[19].value > threshold=0.23600199818611145
node_200: feature_name=cg04895971	feature_id[52].value > threshold=0.20677435398101807
node_202: feature_name=cg02991078	feature_id[381].value <= threshold=0.8028817176818848
node_203: feature_name=cg00189689	feature_id[127].value > threshold=0.4460815042257309
node_205: feature_name=cg06535121	feature_id[45].value > threshold=0.31469954550266266
node_211: feature_name=cg03864568	feature_id[457].value > threshold=0.1692992001771927
node_215: feature_name=cg20249566	feature_id[462].value > threshold=0.6346460282802582
node_217: feature_name=cg03054277	feature_id[9].value <= threshold=0.788238912820816
node_218: feature_name=cg23860451	feature_id[146].value <= threshold=0.6950409710407257
node_219: feature_name=cg24690709	feature_id[172].value > threshold=0.15537869930267334
node_223: feature_name=cg22022041	feature_id[199].value <= threshold=0.8263185322284698
node_224: feature_name=cg16146033	feature_id[153].value > threshold=0.13361765444278717
node_228: feature_name=cg12361228	feature_id[91].value > threshold=0.5978316068649292
node_232: feature_name=cg04353007	feature_id[399].value > threshold=0.7518125474452972
node_234: feature_name=cg07266431	feature_id[227].value > threshold=0.18904849886894226
node_236: feature_name=cg07725527	feature_id[340].value > threshold=0.1234665997326374
node_238: feature_name=cg23900712	feature_id[31].value > threshold=0.5345549881458282
node_240: feature_name=cg26303870	feature_id[7].value <= threshold=0.7799774408340454
node_241: feature_name=cg14104842	feature_id[134].value <= threshold=0.4050205498933792
node_242: feature_name=cg13452062	feature_id[190].value > threshold=0.28680670261383057
node_244: feature_name=cg22138735	feature_id[46].value <= threshold=0.5658338963985443
node_245: feature_name=cg06576867	feature_id[260].value > threshold=0.19123800098896027
node_247: feature_name=cg14660076	feature_id[252].value <= threshold=0.646239161491394
node_248: feature_name=cg07465591	feature_id[244].value <= threshold=0.768040657043457
node_249: feature_name=cg02030592	feature_id[97].value <= threshold=0.5344341099262238
node_250: feature_name=cg12442513	feature_id[409].value > threshold=0.7822388112545013
node_252: feature_name=cg15857661	feature_id[473].value > threshold=0.500323548913002
node_256: feature_name=cg05516390	feature_id[266].value <= threshold=0.13128279894590378
node_257: feature_name=cg14728380	feature_id[236].value > threshold=0.24630574882030487
node_261: feature_name=cg22275570	feature_id[372].value <= threshold=0.2606952041387558
node_262: feature_name=cg26015149	feature_id[345].value > threshold=0.119541946798563
node_266: feature_name=cg18066211	feature_id[170].value <= threshold=0.7280441224575043
node_267: feature_name=cg17355668	feature_id[121].value > threshold=0.19226349890232086
Class: negative class
Rules_63	passed counts:4
node_0: feature_name=cg05293861	feature_id[0].value > threshold=0.08129562810063362
node_68: feature_name=cg09921385	feature_id[10].value > threshold=0.5749298632144928
node_110: feature_name=cg02188223	feature_id[19].value > threshold=0.23600199818611145
node_200: feature_name=cg04895971	feature_id[52].value > threshold=0.20677435398101807
node_202: feature_name=cg02991078	feature_id[381].value <= threshold=0.8028817176818848
node_203: feature_name=cg00189689	feature_id[127].value > threshold=0.4460815042257309
node_205: feature_name=cg06535121	feature_id[45].value > threshold=0.31469954550266266
node_211: feature_name=cg03864568	feature_id[457].value > threshold=0.1692992001771927
node_215: feature_name=cg20249566	feature_id[462].value > threshold=0.6346460282802582
node_217: feature_name=cg03054277	feature_id[9].value <= threshold=0.788238912820816
node_218: feature_name=cg23860451	feature_id[146].value <= threshold=0.6950409710407257
node_219: feature_name=cg24690709	feature_id[172].value > threshold=0.15537869930267334
node_223: feature_name=cg22022041	feature_id[199].value <= threshold=0.8263185322284698
node_224: feature_name=cg16146033	feature_id[153].value > threshold=0.13361765444278717
node_228: feature_name=cg12361228	feature_id[91].value <= threshold=0.5978316068649292
node_229: feature_name=cg04986324	feature_id[280].value <= threshold=0.49595700204372406
Class: positive class
Rules_64	passed counts:4
node_0: feature_name=cg05293861	feature_id[0].value > threshold=0.08129562810063362
node_68: feature_name=cg09921385	feature_id[10].value > threshold=0.5749298632144928
node_110: feature_name=cg02188223	feature_id[19].value > threshold=0.23600199818611145
node_200: feature_name=cg04895971	feature_id[52].value > threshold=0.20677435398101807
node_202: feature_name=cg02991078	feature_id[381].value <= threshold=0.8028817176818848
node_203: feature_name=cg00189689	feature_id[127].value <= threshold=0.4460815042257309
Class: positive class
Rules_65	passed counts:4
node_0: feature_name=cg05293861	feature_id[0].value > threshold=0.08129562810063362
node_68: feature_name=cg09921385	feature_id[10].value > threshold=0.5749298632144928
node_110: feature_name=cg02188223	feature_id[19].value <= threshold=0.23600199818611145
node_111: feature_name=cg14007076	feature_id[77].value > threshold=0.7430811524391174
node_127: feature_name=cg16146033	feature_id[153].value > threshold=0.14817149937152863
node_151: feature_name=cg16734615	feature_id[8].value > threshold=0.46779344975948334
node_153: feature_name=cg12442513	feature_id[409].value > threshold=0.8747659921646118
node_181: feature_name=cg22445942	feature_id[461].value > threshold=0.872095137834549
node_197: feature_name=cg09539785	feature_id[203].value > threshold=0.3412109464406967
Class: positive class
Rules_66	passed counts:4
node_0: feature_name=cg05293861	feature_id[0].value > threshold=0.08129562810063362
node_68: feature_name=cg09921385	feature_id[10].value > threshold=0.5749298632144928
node_110: feature_name=cg02188223	feature_id[19].value <= threshold=0.23600199818611145
node_111: feature_name=cg14007076	feature_id[77].value > threshold=0.7430811524391174
node_127: feature_name=cg16146033	feature_id[153].value > threshold=0.14817149937152863
node_151: feature_name=cg16734615	feature_id[8].value > threshold=0.46779344975948334
node_153: feature_name=cg12442513	feature_id[409].value <= threshold=0.8747659921646118
node_154: feature_name=cg09490371	feature_id[13].value > threshold=0.8471255600452423
node_178: feature_name=cg02461690	feature_id[368].value > threshold=0.7662325501441956
Class: negative class
Rules_67	passed counts:4
node_0: feature_name=cg05293861	feature_id[0].value > threshold=0.08129562810063362
node_68: feature_name=cg09921385	feature_id[10].value > threshold=0.5749298632144928
node_110: feature_name=cg02188223	feature_id[19].value <= threshold=0.23600199818611145
node_111: feature_name=cg14007076	feature_id[77].value > threshold=0.7430811524391174
node_127: feature_name=cg16146033	feature_id[153].value > threshold=0.14817149937152863
node_151: feature_name=cg16734615	feature_id[8].value > threshold=0.46779344975948334
node_153: feature_name=cg12442513	feature_id[409].value <= threshold=0.8747659921646118
node_154: feature_name=cg09490371	feature_id[13].value <= threshold=0.8471255600452423
node_155: feature_name=cg03333737	feature_id[448].value <= threshold=0.5504731237888336
node_156: feature_name=cg21752134	feature_id[58].value > threshold=0.4631647616624832
node_158: feature_name=cg23907053	feature_id[311].value > threshold=0.3213369995355606
node_172: feature_name=cg22318959	feature_id[438].value > threshold=0.18157480657100677
Class: negative class
Rules_68	passed counts:4
node_0: feature_name=cg05293861	feature_id[0].value > threshold=0.08129562810063362
node_68: feature_name=cg09921385	feature_id[10].value > threshold=0.5749298632144928
node_110: feature_name=cg02188223	feature_id[19].value <= threshold=0.23600199818611145
node_111: feature_name=cg14007076	feature_id[77].value > threshold=0.7430811524391174
node_127: feature_name=cg16146033	feature_id[153].value > threshold=0.14817149937152863
node_151: feature_name=cg16734615	feature_id[8].value <= threshold=0.46779344975948334
Class: positive class
Rules_69	passed counts:4
node_0: feature_name=cg05293861	feature_id[0].value > threshold=0.08129562810063362
node_68: feature_name=cg09921385	feature_id[10].value <= threshold=0.5749298632144928
node_69: feature_name=cg06728103	feature_id[39].value > threshold=0.2591390609741211
node_103: feature_name=cg26303870	feature_id[7].value > threshold=0.7239459753036499
node_107: feature_name=cg21585138	feature_id[49].value > threshold=0.7757469713687897
Class: negative class
Rules_70	passed counts:4
node_0: feature_name=cg05293861	feature_id[0].value > threshold=0.08129562810063362
node_68: feature_name=cg09921385	feature_id[10].value <= threshold=0.5749298632144928
node_69: feature_name=cg06728103	feature_id[39].value <= threshold=0.2591390609741211
node_70: feature_name=cg21922478	feature_id[61].value > threshold=0.38094480335712433
node_86: feature_name=cg26540765	feature_id[303].value > threshold=0.7211735546588898
node_92: feature_name=cg25714134	feature_id[59].value > threshold=0.8482520878314972
node_96: feature_name=cg23440095	feature_id[341].value <= threshold=0.3113619536161423
node_97: feature_name=cg20515136	feature_id[269].value > threshold=0.474002942442894
node_99: feature_name=cg06933670	feature_id[262].value <= threshold=0.7589598000049591
Class: positive class
Rules_71	passed counts:4
node_0: feature_name=cg05293861	feature_id[0].value <= threshold=0.08129562810063362
node_1: feature_name=cg00135497	feature_id[118].value <= threshold=0.858704000711441
node_2: feature_name=cg00097715	feature_id[20].value > threshold=0.6458452045917511
node_24: feature_name=cg00269395	feature_id[14].value > threshold=0.68733149766922
node_36: feature_name=cg20112376	feature_id[173].value > threshold=0.6804421246051788
node_40: feature_name=cg06586734	feature_id[233].value <= threshold=0.36326174437999725
node_41: feature_name=cg14660076	feature_id[252].value <= threshold=0.5425572991371155
Class: positive class
Rules_72	passed counts:3
node_0: feature_name=cg05293861	feature_id[0].value > threshold=0.08129562810063362
node_68: feature_name=cg09921385	feature_id[10].value > threshold=0.5749298632144928
node_110: feature_name=cg02188223	feature_id[19].value > threshold=0.23600199818611145
node_200: feature_name=cg04895971	feature_id[52].value > threshold=0.20677435398101807
node_202: feature_name=cg02991078	feature_id[381].value <= threshold=0.8028817176818848
node_203: feature_name=cg00189689	feature_id[127].value > threshold=0.4460815042257309
node_205: feature_name=cg06535121	feature_id[45].value > threshold=0.31469954550266266
node_211: feature_name=cg03864568	feature_id[457].value > threshold=0.1692992001771927
node_215: feature_name=cg20249566	feature_id[462].value > threshold=0.6346460282802582
node_217: feature_name=cg03054277	feature_id[9].value > threshold=0.788238912820816
node_301: feature_name=cg04024688	feature_id[141].value <= threshold=0.33317235112190247
node_302: feature_name=cg11250817	feature_id[443].value > threshold=0.5157887041568756
node_314: feature_name=cg11135072	feature_id[327].value > threshold=0.27462419867515564
node_320: feature_name=cg00147801	feature_id[376].value > threshold=0.4142390936613083
node_324: feature_name=cg17339202	feature_id[454].value <= threshold=0.3682096526026726
Class: positive class
Rules_73	passed counts:3
node_0: feature_name=cg05293861	feature_id[0].value > threshold=0.08129562810063362
node_68: feature_name=cg09921385	feature_id[10].value > threshold=0.5749298632144928
node_110: feature_name=cg02188223	feature_id[19].value > threshold=0.23600199818611145
node_200: feature_name=cg04895971	feature_id[52].value > threshold=0.20677435398101807
node_202: feature_name=cg02991078	feature_id[381].value <= threshold=0.8028817176818848
node_203: feature_name=cg00189689	feature_id[127].value > threshold=0.4460815042257309
node_205: feature_name=cg06535121	feature_id[45].value > threshold=0.31469954550266266
node_211: feature_name=cg03864568	feature_id[457].value > threshold=0.1692992001771927
node_215: feature_name=cg20249566	feature_id[462].value > threshold=0.6346460282802582
node_217: feature_name=cg03054277	feature_id[9].value > threshold=0.788238912820816
node_301: feature_name=cg04024688	feature_id[141].value <= threshold=0.33317235112190247
node_302: feature_name=cg11250817	feature_id[443].value > threshold=0.5157887041568756
node_314: feature_name=cg11135072	feature_id[327].value <= threshold=0.27462419867515564
node_315: feature_name=cg14660076	feature_id[252].value <= threshold=0.5037424862384796
node_316: feature_name=cg09043214	feature_id[388].value > threshold=0.407795250415802
Class: negative class
Rules_74	passed counts:3
node_0: feature_name=cg05293861	feature_id[0].value > threshold=0.08129562810063362
node_68: feature_name=cg09921385	feature_id[10].value > threshold=0.5749298632144928
node_110: feature_name=cg02188223	feature_id[19].value > threshold=0.23600199818611145
node_200: feature_name=cg04895971	feature_id[52].value > threshold=0.20677435398101807
node_202: feature_name=cg02991078	feature_id[381].value <= threshold=0.8028817176818848
node_203: feature_name=cg00189689	feature_id[127].value > threshold=0.4460815042257309
node_205: feature_name=cg06535121	feature_id[45].value > threshold=0.31469954550266266
node_211: feature_name=cg03864568	feature_id[457].value > threshold=0.1692992001771927
node_215: feature_name=cg20249566	feature_id[462].value > threshold=0.6346460282802582
node_217: feature_name=cg03054277	feature_id[9].value <= threshold=0.788238912820816
node_218: feature_name=cg23860451	feature_id[146].value <= threshold=0.6950409710407257
node_219: feature_name=cg24690709	feature_id[172].value > threshold=0.15537869930267334
node_223: feature_name=cg22022041	feature_id[199].value <= threshold=0.8263185322284698
node_224: feature_name=cg16146033	feature_id[153].value > threshold=0.13361765444278717
node_228: feature_name=cg12361228	feature_id[91].value > threshold=0.5978316068649292
node_232: feature_name=cg04353007	feature_id[399].value > threshold=0.7518125474452972
node_234: feature_name=cg07266431	feature_id[227].value > threshold=0.18904849886894226
node_236: feature_name=cg07725527	feature_id[340].value > threshold=0.1234665997326374
node_238: feature_name=cg23900712	feature_id[31].value > threshold=0.5345549881458282
node_240: feature_name=cg26303870	feature_id[7].value <= threshold=0.7799774408340454
node_241: feature_name=cg14104842	feature_id[134].value <= threshold=0.4050205498933792
node_242: feature_name=cg13452062	feature_id[190].value > threshold=0.28680670261383057
node_244: feature_name=cg22138735	feature_id[46].value <= threshold=0.5658338963985443
node_245: feature_name=cg06576867	feature_id[260].value > threshold=0.19123800098896027
node_247: feature_name=cg14660076	feature_id[252].value <= threshold=0.646239161491394
node_248: feature_name=cg07465591	feature_id[244].value <= threshold=0.768040657043457
node_249: feature_name=cg02030592	feature_id[97].value <= threshold=0.5344341099262238
node_250: feature_name=cg12442513	feature_id[409].value > threshold=0.7822388112545013
node_252: feature_name=cg15857661	feature_id[473].value > threshold=0.500323548913002
node_256: feature_name=cg05516390	feature_id[266].value > threshold=0.13128279894590378
node_282: feature_name=cg02812891	feature_id[470].value <= threshold=0.5083025991916656
Class: positive class
Rules_75	passed counts:3
node_0: feature_name=cg05293861	feature_id[0].value > threshold=0.08129562810063362
node_68: feature_name=cg09921385	feature_id[10].value > threshold=0.5749298632144928
node_110: feature_name=cg02188223	feature_id[19].value > threshold=0.23600199818611145
node_200: feature_name=cg04895971	feature_id[52].value > threshold=0.20677435398101807
node_202: feature_name=cg02991078	feature_id[381].value <= threshold=0.8028817176818848
node_203: feature_name=cg00189689	feature_id[127].value > threshold=0.4460815042257309
node_205: feature_name=cg06535121	feature_id[45].value > threshold=0.31469954550266266
node_211: feature_name=cg03864568	feature_id[457].value > threshold=0.1692992001771927
node_215: feature_name=cg20249566	feature_id[462].value > threshold=0.6346460282802582
node_217: feature_name=cg03054277	feature_id[9].value <= threshold=0.788238912820816
node_218: feature_name=cg23860451	feature_id[146].value <= threshold=0.6950409710407257
node_219: feature_name=cg24690709	feature_id[172].value <= threshold=0.15537869930267334
node_220: feature_name=cg14728380	feature_id[236].value > threshold=0.29787640273571014
Class: positive class
Rules_76	passed counts:3
node_0: feature_name=cg05293861	feature_id[0].value > threshold=0.08129562810063362
node_68: feature_name=cg09921385	feature_id[10].value > threshold=0.5749298632144928
node_110: feature_name=cg02188223	feature_id[19].value > threshold=0.23600199818611145
node_200: feature_name=cg04895971	feature_id[52].value > threshold=0.20677435398101807
node_202: feature_name=cg02991078	feature_id[381].value <= threshold=0.8028817176818848
node_203: feature_name=cg00189689	feature_id[127].value > threshold=0.4460815042257309
node_205: feature_name=cg06535121	feature_id[45].value > threshold=0.31469954550266266
node_211: feature_name=cg03864568	feature_id[457].value > threshold=0.1692992001771927
node_215: feature_name=cg20249566	feature_id[462].value <= threshold=0.6346460282802582
Class: positive class
Rules_77	passed counts:3
node_0: feature_name=cg05293861	feature_id[0].value > threshold=0.08129562810063362
node_68: feature_name=cg09921385	feature_id[10].value > threshold=0.5749298632144928
node_110: feature_name=cg02188223	feature_id[19].value <= threshold=0.23600199818611145
node_111: feature_name=cg14007076	feature_id[77].value > threshold=0.7430811524391174
node_127: feature_name=cg16146033	feature_id[153].value > threshold=0.14817149937152863
node_151: feature_name=cg16734615	feature_id[8].value > threshold=0.46779344975948334
node_153: feature_name=cg12442513	feature_id[409].value > threshold=0.8747659921646118
node_181: feature_name=cg22445942	feature_id[461].value > threshold=0.872095137834549
node_197: feature_name=cg09539785	feature_id[203].value <= threshold=0.3412109464406967
Class: negative class
Rules_78	passed counts:3
node_0: feature_name=cg05293861	feature_id[0].value > threshold=0.08129562810063362
node_68: feature_name=cg09921385	feature_id[10].value > threshold=0.5749298632144928
node_110: feature_name=cg02188223	feature_id[19].value <= threshold=0.23600199818611145
node_111: feature_name=cg14007076	feature_id[77].value > threshold=0.7430811524391174
node_127: feature_name=cg16146033	feature_id[153].value > threshold=0.14817149937152863
node_151: feature_name=cg16734615	feature_id[8].value > threshold=0.46779344975948334
node_153: feature_name=cg12442513	feature_id[409].value > threshold=0.8747659921646118
node_181: feature_name=cg22445942	feature_id[461].value <= threshold=0.872095137834549
node_182: feature_name=cg17593512	feature_id[67].value <= threshold=0.6569075882434845
node_183: feature_name=cg14066916	feature_id[156].value <= threshold=0.2294635996222496
Class: positive class
Rules_79	passed counts:3
node_0: feature_name=cg05293861	feature_id[0].value > threshold=0.08129562810063362
node_68: feature_name=cg09921385	feature_id[10].value > threshold=0.5749298632144928
node_110: feature_name=cg02188223	feature_id[19].value <= threshold=0.23600199818611145
node_111: feature_name=cg14007076	feature_id[77].value > threshold=0.7430811524391174
node_127: feature_name=cg16146033	feature_id[153].value > threshold=0.14817149937152863
node_151: feature_name=cg16734615	feature_id[8].value > threshold=0.46779344975948334
node_153: feature_name=cg12442513	feature_id[409].value <= threshold=0.8747659921646118
node_154: feature_name=cg09490371	feature_id[13].value <= threshold=0.8471255600452423
node_155: feature_name=cg03333737	feature_id[448].value <= threshold=0.5504731237888336
node_156: feature_name=cg21752134	feature_id[58].value > threshold=0.4631647616624832
node_158: feature_name=cg23907053	feature_id[311].value <= threshold=0.3213369995355606
node_159: feature_name=cg05816866	feature_id[422].value <= threshold=0.38071440160274506
node_160: feature_name=cg09762316	feature_id[464].value > threshold=0.7303074300289154
Class: positive class
Rules_80	passed counts:3
node_0: feature_name=cg05293861	feature_id[0].value > threshold=0.08129562810063362
node_68: feature_name=cg09921385	feature_id[10].value > threshold=0.5749298632144928
node_110: feature_name=cg02188223	feature_id[19].value <= threshold=0.23600199818611145
node_111: feature_name=cg14007076	feature_id[77].value > threshold=0.7430811524391174
node_127: feature_name=cg16146033	feature_id[153].value > threshold=0.14817149937152863
node_151: feature_name=cg16734615	feature_id[8].value > threshold=0.46779344975948334
node_153: feature_name=cg12442513	feature_id[409].value <= threshold=0.8747659921646118
node_154: feature_name=cg09490371	feature_id[13].value <= threshold=0.8471255600452423
node_155: feature_name=cg03333737	feature_id[448].value <= threshold=0.5504731237888336
node_156: feature_name=cg21752134	feature_id[58].value <= threshold=0.4631647616624832
Class: positive class
Rules_81	passed counts:3
node_0: feature_name=cg05293861	feature_id[0].value > threshold=0.08129562810063362
node_68: feature_name=cg09921385	feature_id[10].value > threshold=0.5749298632144928
node_110: feature_name=cg02188223	feature_id[19].value <= threshold=0.23600199818611145
node_111: feature_name=cg14007076	feature_id[77].value > threshold=0.7430811524391174
node_127: feature_name=cg16146033	feature_id[153].value <= threshold=0.14817149937152863
node_128: feature_name=cg22138735	feature_id[46].value > threshold=0.497323140501976
node_146: feature_name=cg02812891	feature_id[470].value > threshold=0.6527072787284851
Class: negative class
Rules_82	passed counts:3
node_0: feature_name=cg05293861	feature_id[0].value > threshold=0.08129562810063362
node_68: feature_name=cg09921385	feature_id[10].value > threshold=0.5749298632144928
node_110: feature_name=cg02188223	feature_id[19].value <= threshold=0.23600199818611145
node_111: feature_name=cg14007076	feature_id[77].value > threshold=0.7430811524391174
node_127: feature_name=cg16146033	feature_id[153].value <= threshold=0.14817149937152863
node_128: feature_name=cg22138735	feature_id[46].value <= threshold=0.497323140501976
node_129: feature_name=cg11662039	feature_id[95].value > threshold=0.7202827036380768
node_131: feature_name=cg11701421	feature_id[290].value <= threshold=0.7787834107875824
node_132: feature_name=cg12319836	feature_id[401].value <= threshold=0.5521324872970581
node_133: feature_name=cg12260840	feature_id[439].value > threshold=0.45585325360298157
Class: positive class
Rules_83	passed counts:3
node_0: feature_name=cg05293861	feature_id[0].value > threshold=0.08129562810063362
node_68: feature_name=cg09921385	feature_id[10].value > threshold=0.5749298632144928
node_110: feature_name=cg02188223	feature_id[19].value <= threshold=0.23600199818611145
node_111: feature_name=cg14007076	feature_id[77].value <= threshold=0.7430811524391174
node_112: feature_name=cg08894487	feature_id[355].value <= threshold=0.20943694561719894
node_113: feature_name=cg25969122	feature_id[359].value <= threshold=0.1828126460313797
node_114: feature_name=cg16985233	feature_id[34].value > threshold=0.8576824069023132
node_120: feature_name=cg06112444	feature_id[334].value <= threshold=0.08722482994198799
Class: positive class
Rules_84	passed counts:3
node_0: feature_name=cg05293861	feature_id[0].value > threshold=0.08129562810063362
node_68: feature_name=cg09921385	feature_id[10].value <= threshold=0.5749298632144928
node_69: feature_name=cg06728103	feature_id[39].value <= threshold=0.2591390609741211
node_70: feature_name=cg21922478	feature_id[61].value > threshold=0.38094480335712433
node_86: feature_name=cg26540765	feature_id[303].value <= threshold=0.7211735546588898
node_87: feature_name=cg12499872	feature_id[99].value > threshold=0.8284274637699127
node_89: feature_name=cg02606535	feature_id[315].value <= threshold=0.5778096616268158
Class: positive class
Rules_85	passed counts:3
node_0: feature_name=cg05293861	feature_id[0].value <= threshold=0.08129562810063362
node_1: feature_name=cg00135497	feature_id[118].value > threshold=0.858704000711441
node_47: feature_name=cg20237595	feature_id[75].value <= threshold=0.3767430931329727
node_48: feature_name=cg23752651	feature_id[300].value <= threshold=0.5464886426925659
node_49: feature_name=cg06308882	feature_id[478].value <= threshold=0.6952231824398041
node_50: feature_name=cg10040131	feature_id[139].value > threshold=0.6148222982883453
Class: negative class
Rules_86	passed counts:3
node_0: feature_name=cg05293861	feature_id[0].value <= threshold=0.08129562810063362
node_1: feature_name=cg00135497	feature_id[118].value <= threshold=0.858704000711441
node_2: feature_name=cg00097715	feature_id[20].value > threshold=0.6458452045917511
node_24: feature_name=cg00269395	feature_id[14].value <= threshold=0.68733149766922
node_25: feature_name=cg07265924	feature_id[364].value > threshold=0.38330090045928955
node_27: feature_name=cg00676801	feature_id[215].value <= threshold=0.43551869690418243
node_28: feature_name=cg11536586	feature_id[239].value > threshold=0.5536260604858398
Class: positive class
Rules_87	passed counts:3
node_0: feature_name=cg05293861	feature_id[0].value <= threshold=0.08129562810063362
node_1: feature_name=cg00135497	feature_id[118].value <= threshold=0.858704000711441
node_2: feature_name=cg00097715	feature_id[20].value > threshold=0.6458452045917511
node_24: feature_name=cg00269395	feature_id[14].value <= threshold=0.68733149766922
node_25: feature_name=cg07265924	feature_id[364].value <= threshold=0.38330090045928955
Class: positive class
Rules_88	passed counts:3
node_0: feature_name=cg05293861	feature_id[0].value <= threshold=0.08129562810063362
node_1: feature_name=cg00135497	feature_id[118].value <= threshold=0.858704000711441
node_2: feature_name=cg00097715	feature_id[20].value <= threshold=0.6458452045917511
node_3: feature_name=cg06355129	feature_id[180].value > threshold=0.402980700135231
node_11: feature_name=cg11662039	feature_id[95].value > threshold=0.7823430597782135
node_19: feature_name=cg04137142	feature_id[123].value > threshold=0.26300203800201416
node_21: feature_name=cg07333545	feature_id[194].value > threshold=0.349411204457283
Class: positive class
Rules_89	passed counts:3
node_0: feature_name=cg05293861	feature_id[0].value <= threshold=0.08129562810063362
node_1: feature_name=cg00135497	feature_id[118].value <= threshold=0.858704000711441
node_2: feature_name=cg00097715	feature_id[20].value <= threshold=0.6458452045917511
node_3: feature_name=cg06355129	feature_id[180].value > threshold=0.402980700135231
node_11: feature_name=cg11662039	feature_id[95].value <= threshold=0.7823430597782135
node_12: feature_name=cg07403016	feature_id[472].value > threshold=0.6151451468467712
node_16: feature_name=cg19128969	feature_id[251].value <= threshold=0.4607868492603302
Class: negative class
Rules_90	passed counts:2
node_0: feature_name=cg05293861	feature_id[0].value > threshold=0.08129562810063362
node_68: feature_name=cg09921385	feature_id[10].value > threshold=0.5749298632144928
node_110: feature_name=cg02188223	feature_id[19].value > threshold=0.23600199818611145
node_200: feature_name=cg04895971	feature_id[52].value > threshold=0.20677435398101807
node_202: feature_name=cg02991078	feature_id[381].value <= threshold=0.8028817176818848
node_203: feature_name=cg00189689	feature_id[127].value > threshold=0.4460815042257309
node_205: feature_name=cg06535121	feature_id[45].value > threshold=0.31469954550266266
node_211: feature_name=cg03864568	feature_id[457].value > threshold=0.1692992001771927
node_215: feature_name=cg20249566	feature_id[462].value > threshold=0.6346460282802582
node_217: feature_name=cg03054277	feature_id[9].value > threshold=0.788238912820816
node_301: feature_name=cg04024688	feature_id[141].value <= threshold=0.33317235112190247
node_302: feature_name=cg11250817	feature_id[443].value <= threshold=0.5157887041568756
node_303: feature_name=cg08587685	feature_id[226].value > threshold=0.4830564558506012
[truncated: 1,338 more rows]

## Sheet: Pelvic-RT
Rules_0	passed counts:695
[truncated: 2,479 more rows]
